# Supplementary material for: Crystal structure of dilead(II) oxochromate(VI) oxotellurate(IV)
Source: Acta Crystallogr E Crystallogr Commun. 2017 May 16;73(Pt 6):853–5. doi: 10.1107/S2056989017006995 (PMC5458308; doi:10.1107/S2056989017006995)
Supplement: Supplementary file 1 [file e-73-00853-sup1.cif]

##############################################################################
#                                                                            #
# This CIF contains the data in a paper accepted for publication in          #
# Acta Crystallographica Section E. It conforms to the requirements of       #
# Notes for Authors for Acta Crystallographica Section E, and has been       #
# peer reviewed under the auspices of the IUCr Commission on Journals.       #
#                                                                            #
# Full details of the Crystallographic Information File format               #
# are given in the paper "The Crystallographic Information File (CIF):       #
# a New Standard Archive File for Crystallography" by S. R. Hall, F. H.      #
# Allen and I. D. Brown [Acta Cryst. (1991), A47, 655-685].                  #
#                                                                            #
# The current version of the core CIF dictionary is obtainable from          #
# ftp://ftp.iucr.org/pub/cif_core.dic.                                       #
#                                                                            #
# Software is freely available for graphical display of the structure(s)     #
# in this CIF. For information consult the CIF software page                 #
# http://www.iucr.org/resources/cif/software.                                #
#                                                                            #
# This file may be used for bona fide research purposes within the           #
# scientific community so long as proper attribution is given to the journal # 
# article from which it was obtained.                                        #
#                                                                            #
##############################################################################
data_I
_audit_creation_method     'SHELXL-2014/7'
_chemical_name_systematic
;
Dilead(II) oxochromate(VI) oxotellurate(IV)
;
_chemical_name_common     ?
_chemical_formula_moiety     ?
_chemical_formula_sum     'Cr O7 Pb2 Te'
_chemical_formula_iupac     'Pb2 (Cr O4) (Te O3)'
_chemical_formula_weight     705.98
_chemical_melting_point     ?
_shelx_space_group_comment
;
The symmetry employed for this shelxl refinement is uniquely defined
by the following loop, which should always be used as a source of
symmetry information in preference to the above space-group names.
They are only intended as comments.
;
_space_group_crystal_system     monoclinic
_space_group_name_H-M_alt     'P 21/n'
_space_group_name_Hall     '-P 2yn'
loop_
    _space_group_symop_operation_xyz
    'x, y, z'
    '-x+1/2, y+1/2, -z+1/2'
    '-x, -y, -z'
    'x-1/2, -y-1/2, z-1/2'
_cell_length_a     7.4736(12)
_cell_length_b     10.8091(16)
_cell_length_c     9.4065(14)
_cell_angle_alpha     90
_cell_angle_beta     111.098(12)
_cell_angle_gamma     90
_cell_volume     708.95(19)
_cell_formula_units_Z     4
_cell_measurement_reflns_used     3031
_cell_measurement_theta_min     3.070
_cell_measurement_theta_max     28.278
_cell_measurement_temperature     296(2)
_exptl_crystal_description     plate
_exptl_crystal_colour     'orange'
_exptl_crystal_size_max     0.090
_exptl_crystal_size_mid     0.060
_exptl_crystal_size_min     0.010
_exptl_crystal_density_diffrn     6.614
_exptl_crystal_density_meas     ?
_exptl_crystal_density_method     ?
_exptl_crystal_F_000     1184
_exptl_absorpt_coefficient_mu     52.905
_exptl_absorpt_correction_type     multi-scan
_exptl_absorpt_process_details
;
(<i>SADABS</i>; Bruker, 2015)
;
_shelx_estimated_absorpt_T_min     0.087
_shelx_estimated_absorpt_T_max     0.620
_exptl_absorpt_correction_T_min     .264
_exptl_absorpt_correction_T_max     .494
_diffrn_ambient_temperature     296(2)
_diffrn_radiation_type     MoK\a
_diffrn_radiation_wavelength     0.71073
_diffrn_measurement_device_type     'Bruker APEXII CCD'
_diffrn_measurement_method     '\w- and \f-scans'
_diffrn_detector_area_resol_mean     ?
_diffrn_reflns_number     23485
_diffrn_reflns_av_R_equivalents     0.0940
_diffrn_reflns_theta_min     2.990
_diffrn_reflns_theta_max     30.646
_diffrn_reflns_theta_full     25.242
_diffrn_measured_fraction_theta_max     0.997
_diffrn_measured_fraction_theta_full     1.000
_diffrn_reflns_limit_h_min     -10
_diffrn_reflns_limit_h_max     10
_diffrn_reflns_limit_k_min     -15
_diffrn_reflns_limit_k_max     15
_diffrn_reflns_limit_l_min     -13
_diffrn_reflns_limit_l_max     13
_refine_special_details     ?
_reflns_number_total     2183
_reflns_number_gt     1760
_reflns_threshold_expression     'I > 2\s(I)'
_refine_ls_structure_factor_coef     Fsqd
_refine_ls_matrix_type     full
_refine_ls_R_factor_all     0.0478
_refine_ls_R_factor_gt     0.0309
_refine_ls_wR_factor_gt     0.0644
_refine_ls_wR_factor_ref     0.0697
_refine_ls_goodness_of_fit_ref     1.062
_refine_ls_restrained_S_all     1.062
_refine_ls_number_reflns     2183
_refine_ls_number_parameters     100
_refine_ls_number_restraints     0
_refine_ls_hydrogen_treatment     undef
_refine_ls_weighting_scheme     calc
_refine_ls_weighting_details
                      'w=1/[\s^2^(Fo^2^)+(0.0264P)^2^] where P=(Fo^2^+2Fc^2^)/3'
_atom_sites_solution_hydrogens     .
_atom_sites_solution_primary     ?
_atom_sites_solution_secondary     ?
_refine_ls_shift/su_max     0.001
_refine_ls_shift/su_mean     0.000
_refine_diff_density_max     2.468
_refine_diff_density_min     -2.325
_refine_ls_extinction_method     none
_refine_ls_extinction_coef     .
loop_
    _atom_type_symbol
    _atom_type_description
    _atom_type_scat_dispersion_real
    _atom_type_scat_dispersion_imag
    _atom_type_scat_source
    'O' 'O' 0.0106 0.0060
                         'International Tables Vol C Tables 4.2.6.8 and 6.1.1.4'
    'Cr' 'Cr' 0.3209 0.6236
                         'International Tables Vol C Tables 4.2.6.8 and 6.1.1.4'
    'Te' 'Te' -0.5308 1.6751
                         'International Tables Vol C Tables 4.2.6.8 and 6.1.1.4'
    'Pb' 'Pb' -3.3944 10.1111
                         'International Tables Vol C Tables 4.2.6.8 and 6.1.1.4'
_computing_data_collection
;
APEX3 (Bruker, 2015)
;
_computing_cell_refinement
;
SAINT (Bruker, 2015)
;
_computing_data_reduction
;
SAINT (Bruker, 2015)
;
_computing_structure_solution     'coordinates taken from an isotypic compound'
_computing_structure_refinement
;
SHELXL2014 (Sheldrick, 2015)
;
_computing_molecular_graphics
;
ATOMS (Dowty, 2006)
;
_computing_publication_material
;
publCIF (Westrip, 2010)
;
loop_
    _atom_site_type_symbol
    _atom_site_label
    _atom_site_fract_x
    _atom_site_fract_y
    _atom_site_fract_z
    _atom_site_U_iso_or_equiv
    _atom_site_adp_type
    _atom_site_calc_flag
    _atom_site_occupancy
    _atom_site_disorder_assembly
    _atom_site_disorder_group
    Pb Pb1 0.86662(5) 0.16252(3) 0.49204(4) 0.01746(9) Uani d 1 . .
    Pb Pb2 1.27667(5) 0.45615(3) 0.56450(4) 0.01735(9) Uani d 1 . .
    Te Te1 1.11378(8) 0.63302(5) 0.81301(6) 0.01180(12) Uani d 1 . .
    Cr Cr1 1.2298(2) 0.61161(13) 1.21196(16) 0.0152(3) Uani d 1 . .
    O O1 1.0417(9) 0.5911(6) 0.6035(7) 0.0187(13) Uani d 1 . .
    O O2 1.3339(8) 0.5323(5) 0.8562(7) 0.0159(12) Uani d 1 . .
    O O3 1.2413(9) 0.7803(5) 0.7920(6) 0.0153(12) Uani d 1 . .
    O O4 1.3081(10) 0.4675(6) 1.2262(8) 0.0295(17) Uani d 1 . .
    O O5 1.3146(11) 0.6714(6) 1.3836(8) 0.0292(16) Uani d 1 . .
    O O6 1.3082(11) 0.6927(7) 1.0953(8) 0.0331(18) Uani d 1 . .
    O O7 0.9957(10) 0.6054(7) 1.1419(9) 0.0337(18) Uani d 1 . .
loop_
    _atom_site_aniso_label
    _atom_site_aniso_U_11
    _atom_site_aniso_U_22
    _atom_site_aniso_U_33
    _atom_site_aniso_U_12
    _atom_site_aniso_U_13
    _atom_site_aniso_U_23
    Pb1 0.01755(19) 0.01525(15) 0.01860(18) 0.00102(12) 0.00530(14) -0.00226(12)
    Pb2 0.01405(18) 0.01770(16) 0.01959(18) 0.00177(12) 0.00520(14) 0.00440(12)
    Te1 0.0107(3) 0.0117(2) 0.0124(3) 0.00001(19) 0.0036(2) -0.00064(19)
    Cr1 0.0131(7) 0.0191(7) 0.0138(7) -0.0005(5) 0.0053(6) -0.0002(5)
    O1 0.013(3) 0.025(3) 0.015(3) 0.003(3) 0.002(3) -0.004(3)
    O2 0.014(3) 0.009(3) 0.024(3) 0.003(2) 0.005(3) 0.002(2)
    O3 0.018(3) 0.013(3) 0.014(3) -0.003(2) 0.005(3) 0.000(2)
    O4 0.032(4) 0.024(3) 0.031(4) 0.003(3) 0.010(3) -0.006(3)
    O5 0.041(4) 0.028(4) 0.018(3) 0.007(3) 0.010(3) -0.008(3)
    O6 0.040(5) 0.036(4) 0.029(4) -0.018(3) 0.019(4) 0.004(3)
    O7 0.017(4) 0.039(4) 0.043(5) 0.005(3) 0.010(3) 0.015(4)
_geom_special_details
;
 All esds (except the esd in the dihedral angle between two l.s. planes)
 are estimated using the full covariance matrix.  The cell esds are taken
 into account individually in the estimation of esds in distances, angles
 and torsion angles; correlations between esds in cell parameters are only
 used when they are defined by crystal symmetry.  An approximate (isotropic)
 treatment of cell esds is used for estimating esds involving l.s. planes.
;
loop_
    _geom_bond_atom_site_label_1
    _geom_bond_atom_site_label_2
    _geom_bond_site_symmetry_2
    _geom_bond_distance
    _geom_bond_publ_flag
    Pb1 O2 4_565 2.429(6) ?
    Pb1 O3 3_766 2.573(6) ?
    Pb1 O2 2_746 2.594(6) ?
    Pb1 O7 2_646 2.617(7) ?
    Pb1 O5 3_767 2.750(7) ?
    Pb1 O4 4_565 2.777(7) ?
    Pb1 O6 2_746 2.850(7) ?
    Pb1 O1 3_766 2.968(6) ?
    Pb1 O3 2_746 3.170(6) ?
    Pb1 Te1 2_746 3.6630(9) ?
    Pb2 O3 2_746 2.363(6) ?
    Pb2 O1 3_766 2.390(6) ?
    Pb2 O1 . 2.410(6) ?
    Pb2 O2 . 2.746(6) ?
    Pb2 O5 1_554 2.956(7) ?
    Pb2 O4 3_867 3.128(7) ?
    Pb2 O6 2_746 3.176(7) ?
    Pb2 O5 3_867 3.225(7) ?
    Pb2 O4 1_554 3.276(7) ?
    Pb2 Te1 . 3.5567(7) ?
    Te1 O2 . 1.891(6) ?
    Te1 O3 . 1.901(6) ?
    Te1 O1 . 1.902(6) ?
    Te1 O6 . 2.608(7) ?
    Te1 O7 3_767 2.782(7) ?
    Te1 O6 4_575 3.097(7) ?
    Cr1 O7 . 1.634(7) ?
    Cr1 O5 . 1.640(7) ?
    Cr1 O4 . 1.653(7) ?
    Cr1 O6 . 1.667(7) ?
    Cr1 Pb2 3_867 3.6027(16) ?
    Cr1 Pb2 1_556 3.6204(15) ?
    Cr1 Te1 3_767 3.6339(16) ?
    Cr1 Te1 4_676 3.8465(15) ?
    Cr1 Pb1 4_666 3.9532(15) ?
    Cr1 Pb1 3_767 3.9593(14) ?
    Cr1 Pb1 2_756 4.1534(15) ?
    O1 Pb2 3_766 2.390(6) ?
    O1 Pb1 3_766 2.968(6) ?
    O1 Pb1 4_666 4.515(6) ?
    O2 Pb1 4_666 2.429(6) ?
    O2 Pb1 2_756 2.594(6) ?
    O2 Pb1 3_766 4.508(6) ?
    O3 Pb2 2_756 2.363(6) ?
    O3 Pb1 3_766 2.573(6) ?
    O3 Pb1 2_756 3.170(6) ?
    O4 Pb1 4_666 2.777(7) ?
    O4 Pb2 3_867 3.128(7) ?
    O4 Te1 3_767 3.228(7) ?
    O4 Pb2 1_556 3.276(7) ?
    O4 Pb1 2_756 4.262(7) ?
    O5 Pb1 3_767 2.750(7) ?
    O5 Pb2 1_556 2.956(7) ?
    O5 Pb2 3_867 3.225(7) ?
    O5 Te1 4_676 3.314(8) ?
    O6 Pb1 2_756 2.850(7) ?
    O6 Te1 4_676 3.097(7) ?
    O6 Pb2 2_756 3.176(7) ?
    O6 Pb2 3_867 3.912(8) ?
    O6 Pb1 4_666 4.023(8) ?
    O7 Pb1 2_656 2.617(7) ?
    O7 Te1 3_767 2.782(7) ?
    O7 Pb2 3_767 4.032(8) ?
    O7 Pb1 3_767 4.081(8) ?
    O7 Pb2 1_556 4.099(7) ?
    O7 Pb1 4_666 4.568(8) ?
loop_
    _geom_angle_atom_site_label_1
    _geom_angle_atom_site_label_2
    _geom_angle_atom_site_label_3
    _geom_angle_site_symmetry_1
    _geom_angle_site_symmetry_3
    _geom_angle
    _geom_angle_publ_flag
    O2 Pb1 O3 4_565 3_766 74.19(19) ?
    O2 Pb1 O2 4_565 2_746 73.9(2) ?
    O3 Pb1 O2 3_766 2_746 126.0(2) ?
    O2 Pb1 O7 4_565 2_646 69.6(2) ?
    O3 Pb1 O7 3_766 2_646 70.9(2) ?
    O2 Pb1 O7 2_746 2_646 132.5(2) ?
    O2 Pb1 O5 4_565 3_767 144.9(2) ?
    O3 Pb1 O5 3_766 3_767 105.45(19) ?
    O2 Pb1 O5 2_746 3_767 125.4(2) ?
    O7 Pb1 O5 2_646 3_767 77.1(2) ?
    O2 Pb1 O4 4_565 4_565 87.9(2) ?
    O3 Pb1 O4 3_766 4_565 149.93(19) ?
    O2 Pb1 O4 2_746 4_565 68.9(2) ?
    O7 Pb1 O4 2_646 4_565 80.3(2) ?
    O5 Pb1 O4 3_767 4_565 75.6(2) ?
    O2 Pb1 O6 4_565 2_746 83.2(2) ?
    O3 Pb1 O6 3_766 2_746 69.8(2) ?
    O2 Pb1 O6 2_746 2_746 64.2(2) ?
    O7 Pb1 O6 2_646 2_746 136.9(2) ?
    O5 Pb1 O6 3_767 2_746 130.5(2) ?
    O4 Pb1 O6 4_565 2_746 132.9(2) ?
    O2 Pb1 O1 4_565 3_766 127.50(19) ?
    O3 Pb1 O1 3_766 3_766 59.35(17) ?
    O2 Pb1 O1 2_746 3_766 113.96(17) ?
    O7 Pb1 O1 2_646 3_766 112.2(2) ?
    O5 Pb1 O1 3_767 3_766 75.3(2) ?
    O4 Pb1 O1 4_565 3_766 144.43(19) ?
    O6 Pb1 O1 2_746 3_766 59.76(19) ?
    O2 Pb1 O3 4_565 2_746 125.43(18) ?
    O3 Pb1 O3 3_766 2_746 116.15(16) ?
    O2 Pb1 O3 2_746 2_746 56.62(16) ?
    O7 Pb1 O3 2_646 2_746 164.00(19) ?
    O5 Pb1 O3 3_767 2_746 87.05(19) ?
    O4 Pb1 O3 4_565 2_746 93.90(18) ?
    O6 Pb1 O3 2_746 2_746 56.72(18) ?
    O1 Pb1 O3 3_766 2_746 64.71(16) ?
    O2 Pb1 Te1 4_565 2_746 94.34(14) ?
    O3 Pb1 Te1 3_766 2_746 114.85(13) ?
    O2 Pb1 Te1 2_746 2_746 29.32(12) ?
    O7 Pb1 Te1 2_646 2_746 161.34(16) ?
    O5 Pb1 Te1 3_767 2_746 116.07(15) ?
    O4 Pb1 Te1 4_565 2_746 90.00(15) ?
    O6 Pb1 Te1 2_746 2_746 45.10(15) ?
    O1 Pb1 Te1 3_766 2_746 84.89(12) ?
    O3 Pb1 Te1 2_746 2_746 31.26(10) ?
    O3 Pb2 O1 2_746 3_766 87.6(2) ?
    O3 Pb2 O1 2_746 . 101.9(2) ?
    O1 Pb2 O1 3_766 . 67.9(2) ?
    O3 Pb2 O2 2_746 . 72.00(18) ?
    O1 Pb2 O2 3_766 . 119.0(2) ?
    O1 Pb2 O2 . . 61.76(19) ?
    O3 Pb2 O5 2_746 1_554 177.4(2) ?
    O1 Pb2 O5 3_766 1_554 93.8(2) ?
    O1 Pb2 O5 . 1_554 80.6(2) ?
    O2 Pb2 O5 . 1_554 109.06(17) ?
    O3 Pb2 O4 2_746 3_867 95.8(2) ?
    O1 Pb2 O4 3_766 3_867 176.63(19) ?
    O1 Pb2 O4 . 3_867 110.89(19) ?
    O2 Pb2 O4 . 3_867 61.95(18) ?
    O5 Pb2 O4 1_554 3_867 82.9(2) ?
    O3 Pb2 O6 2_746 2_746 60.41(19) ?
    O1 Pb2 O6 3_766 2_746 60.90(19) ?
    O1 Pb2 O6 . 2_746 125.6(2) ?
    O2 Pb2 O6 . 2_746 132.40(18) ?
    O5 Pb2 O6 1_554 2_746 118.53(18) ?
    O4 Pb2 O6 3_867 2_746 121.22(17) ?
    O3 Pb2 O5 2_746 3_867 79.3(2) ?
    O1 Pb2 O5 3_766 3_867 132.23(19) ?
    O1 Pb2 O5 . 3_867 159.74(19) ?
    O2 Pb2 O5 . 3_867 100.28(16) ?
    O5 Pb2 O5 1_554 3_867 98.15(17) ?
    O4 Pb2 O5 3_867 3_867 49.20(17) ?
    O6 Pb2 O5 2_746 3_867 72.86(18) ?
    O3 Pb2 O4 2_746 1_554 128.57(18) ?
    O1 Pb2 O4 3_766 1_554 76.61(19) ?
    O1 Pb2 O4 . 1_554 115.84(19) ?
    O2 Pb2 O4 . 1_554 156.81(17) ?
    O5 Pb2 O4 1_554 1_554 49.92(17) ?
    O4 Pb2 O4 3_867 1_554 101.51(16) ?
    O6 Pb2 O4 2_746 1_554 69.25(17) ?
    O5 Pb2 O4 3_867 1_554 76.56(18) ?
    O3 Pb2 Te1 2_746 . 87.36(14) ?
    O1 Pb2 Te1 3_766 . 93.13(15) ?
    O1 Pb2 Te1 . . 30.03(14) ?
    O2 Pb2 Te1 . . 31.73(12) ?
    O5 Pb2 Te1 1_554 . 94.68(13) ?
    O4 Pb2 Te1 3_867 . 86.63(13) ?
    O6 Pb2 Te1 2_746 . 137.38(13) ?
    O5 Pb2 Te1 3_867 . 131.31(12) ?
    O4 Pb2 Te1 1_554 . 141.21(12) ?
    O2 Te1 O3 . . 94.3(3) ?
    O2 Te1 O1 . . 89.2(3) ?
    O3 Te1 O1 . . 93.3(3) ?
    O2 Te1 O6 . . 78.5(3) ?
    O3 Te1 O6 . . 77.4(2) ?
    O1 Te1 O6 . . 163.8(2) ?
    O2 Te1 O7 . 3_767 73.4(2) ?
    O3 Te1 O7 . 3_767 167.7(2) ?
    O1 Te1 O7 . 3_767 87.0(2) ?
    O6 Te1 O7 . 3_767 99.2(2) ?
    O2 Te1 O6 . 4_575 150.4(2) ?
    O3 Te1 O6 . 4_575 72.5(2) ?
    O1 Te1 O6 . 4_575 66.0(2) ?
    O6 Te1 O6 . 4_575 122.06(13) ?
    O7 Te1 O6 3_767 4_575 118.5(2) ?
    O7 Cr1 O5 . . 113.0(4) ?
    O7 Cr1 O4 . . 106.9(4) ?
    O5 Cr1 O4 . . 106.9(3) ?
    O7 Cr1 O6 . . 109.6(4) ?
    O5 Cr1 O6 . . 109.8(4) ?
    O4 Cr1 O6 . . 110.5(4) ?
    O7 Cr1 Te1 . . 76.0(3) ?
    O5 Cr1 Te1 . . 151.4(3) ?
    O4 Cr1 Te1 . . 95.3(3) ?
    O6 Cr1 Te1 . . 43.8(3) ?
    O7 Cr1 Pb2 . 3_867 161.7(3) ?
    O5 Cr1 Pb2 . 3_867 63.5(3) ?
    O4 Cr1 Pb2 . 3_867 60.2(3) ?
    O6 Cr1 Pb2 . 3_867 87.8(3) ?
    Te1 Cr1 Pb2 . 3_867 116.13(4) ?
    O7 Cr1 Pb2 . 1_556 95.0(3) ?
    O5 Cr1 Pb2 . 1_556 53.5(3) ?
    O4 Cr1 Pb2 . 1_556 64.8(3) ?
    O6 Cr1 Pb2 . 1_556 154.9(3) ?
    Te1 Cr1 Pb2 . 1_556 155.08(4) ?
    Pb2 Cr1 Pb2 3_867 1_556 68.28(3) ?
    O7 Cr1 Te1 . 3_767 46.7(3) ?
    O5 Cr1 Te1 . 3_767 111.3(3) ?
    O4 Cr1 Te1 . 3_767 62.7(3) ?
    O6 Cr1 Te1 . 3_767 138.4(3) ?
    Te1 Cr1 Te1 . 3_767 94.66(4) ?
    Pb2 Cr1 Te1 3_867 3_767 116.17(4) ?
    Pb2 Cr1 Te1 1_556 3_767 63.55(3) ?
    O7 Cr1 Te1 . 4_676 136.4(3) ?
    O5 Cr1 Te1 . 4_676 59.0(3) ?
    O4 Cr1 Te1 . 4_676 116.4(3) ?
    O6 Cr1 Te1 . 4_676 51.5(3) ?
    Te1 Cr1 Te1 . 4_676 95.23(3) ?
    Pb2 Cr1 Te1 3_867 4_676 59.04(2) ?
    Pb2 Cr1 Te1 1_556 4_676 106.81(4) ?
    Te1 Cr1 Te1 3_767 4_676 170.10(4) ?
    O7 Cr1 Pb1 . 4_666 101.5(3) ?
    O5 Cr1 Pb1 . 4_666 136.8(3) ?
    O4 Cr1 Pb1 . 4_666 35.4(3) ?
    O6 Cr1 Pb1 . 4_666 80.3(3) ?
    Te1 Cr1 Pb1 . 4_666 60.35(2) ?
    Pb2 Cr1 Pb1 3_867 4_666 75.50(3) ?
    Pb2 Cr1 Pb1 1_556 4_666 99.99(3) ?
    Te1 Cr1 Pb1 3_767 4_666 74.38(3) ?
    Te1 Cr1 Pb1 4_676 4_666 110.89(4) ?
    O7 Cr1 Pb1 . 3_767 82.5(3) ?
    O5 Cr1 Pb1 . 3_767 33.7(3) ?
    O4 Cr1 Pb1 . 3_767 132.3(3) ?
    O6 Cr1 Pb1 . 3_767 109.6(3) ?
    Te1 Cr1 Pb1 . 3_767 131.89(4) ?
    Pb2 Cr1 Pb1 3_867 3_767 97.02(3) ?
    Pb2 Cr1 Pb1 1_556 3_767 67.93(3) ?
    Te1 Cr1 Pb1 3_767 3_767 101.01(4) ?
    Te1 Cr1 Pb1 4_676 3_767 72.07(3) ?
    Pb1 Cr1 Pb1 4_666 3_767 167.69(4) ?
    O7 Cr1 Pb1 . 2_756 132.0(3) ?
    O5 Cr1 Pb1 . 2_756 108.4(3) ?
    O4 Cr1 Pb1 . 2_756 82.4(3) ?
    O6 Cr1 Pb1 . 2_756 30.7(3) ?
    Te1 Cr1 Pb1 . 2_756 56.17(2) ?
    Pb2 Cr1 Pb1 3_867 2_756 62.31(3) ?
    Pb2 Cr1 Pb1 1_556 2_756 129.63(4) ?
    Te1 Cr1 Pb1 3_767 2_756 132.87(4) ?
    Te1 Cr1 Pb1 4_676 2_756 54.39(2) ?
    Pb1 Cr1 Pb1 4_666 2_756 59.33(2) ?
    Pb1 Cr1 Pb1 3_767 2_756 126.12(4) ?
    Te1 O1 Pb2 . 3_766 125.4(3) ?
    Te1 O1 Pb2 . . 110.6(3) ?
    Pb2 O1 Pb2 3_766 . 112.1(2) ?
    Te1 O1 Pb1 . 3_766 95.2(2) ?
    Pb2 O1 Pb1 3_766 3_766 106.0(2) ?
    Pb2 O1 Pb1 . 3_766 103.7(2) ?
    Te1 O1 Pb1 . 4_666 55.69(15) ?
    Pb2 O1 Pb1 3_766 4_666 121.5(2) ?
    Pb2 O1 Pb1 . 4_666 63.04(13) ?
    Pb1 O1 Pb1 3_766 4_666 132.40(18) ?
    Te1 O2 Pb1 . 4_666 121.8(3) ?
    Te1 O2 Pb1 . 2_756 108.5(2) ?
    Pb1 O2 Pb1 4_666 2_756 106.1(2) ?
    Te1 O2 Pb2 . . 98.5(2) ?
    Pb1 O2 Pb2 4_666 . 102.47(19) ?
    Pb1 O2 Pb2 2_756 . 120.4(2) ?
    Te1 O2 Pb1 . 3_766 52.16(15) ?
    Pb1 O2 Pb1 4_666 3_766 163.9(2) ?
    Pb1 O2 Pb1 2_756 3_766 89.88(14) ?
    Pb2 O2 Pb1 . 3_766 66.54(12) ?
    Te1 O3 Pb2 . 2_756 118.7(3) ?
    Te1 O3 Pb1 . 3_766 109.1(2) ?
    Pb2 O3 Pb1 2_756 3_766 109.8(2) ?
    Te1 O3 Pb1 . 2_756 88.8(2) ?
    Pb2 O3 Pb1 2_756 2_756 100.75(19) ?
    Pb1 O3 Pb1 3_766 2_756 129.3(2) ?
    Te1 O3 Pb2 . . 58.39(14) ?
    Pb2 O3 Pb2 2_756 . 176.2(2) ?
    Pb1 O3 Pb2 3_766 . 73.89(13) ?
    Pb1 O3 Pb2 2_756 . 77.08(11) ?
    Cr1 O4 Pb1 . 4_666 124.4(4) ?
    Cr1 O4 Pb2 . 3_867 92.6(3) ?
    Pb1 O4 Pb2 4_666 3_867 103.2(2) ?
    Cr1 O4 Te1 . 3_767 90.3(3) ?
    Pb1 O4 Te1 4_666 3_767 99.5(2) ?
    Pb2 O4 Te1 3_867 3_767 150.2(3) ?
    Cr1 O4 Pb2 . 1_556 88.1(3) ?
    Pb1 O4 Pb2 4_666 1_556 147.0(2) ?
    Pb2 O4 Pb2 3_867 1_556 78.49(16) ?
    Te1 O4 Pb2 3_767 1_556 71.93(15) ?
    Cr1 O4 Te1 . . 60.7(2) ?
    Pb1 O4 Te1 4_666 . 64.28(14) ?
    Pb2 O4 Te1 3_867 . 114.8(2) ?
    Te1 O4 Te1 3_767 . 92.34(16) ?
    Pb2 O4 Te1 1_556 . 145.4(2) ?
    Cr1 O4 Pb1 . 2_756 75.0(3) ?
    Pb1 O4 Pb1 4_666 2_756 65.68(15) ?
    Pb2 O4 Pb1 3_867 2_756 64.16(13) ?
    Te1 O4 Pb1 3_767 2_756 144.5(2) ?
    Pb2 O4 Pb1 1_556 2_756 137.7(2) ?
    Te1 O4 Pb1 . 2_756 52.26(9) ?
    Cr1 O5 Pb1 . 3_767 126.9(4) ?
    Cr1 O5 Pb2 . 1_556 100.0(3) ?
    Pb1 O5 Pb2 3_767 1_556 96.0(2) ?
    Cr1 O5 Pb2 . 3_867 89.4(3) ?
    Pb1 O5 Pb2 3_767 3_867 143.1(2) ?
    Pb2 O5 Pb2 1_556 3_867 81.85(17) ?
    Cr1 O5 Te1 . 4_676 95.9(3) ?
    Pb1 O5 Te1 3_767 4_676 98.0(2) ?
    Pb2 O5 Te1 1_556 4_676 146.0(3) ?
    Pb2 O5 Te1 3_867 4_676 68.42(15) ?
    Cr1 O6 Te1 . . 109.9(3) ?
    Cr1 O6 Pb1 . 2_756 131.9(4) ?
    Te1 O6 Pb1 . 2_756 84.2(2) ?
    Cr1 O6 Te1 . 4_676 103.6(3) ?
    Te1 O6 Te1 . 4_676 146.3(3) ?
    Pb1 O6 Te1 2_756 4_676 75.99(17) ?
    Cr1 O6 Pb2 . 2_756 136.5(4) ?
    Te1 O6 Pb2 . 2_756 78.27(18) ?
    Pb1 O6 Pb2 2_756 2_756 90.68(17) ?
    Te1 O6 Pb2 4_676 2_756 75.03(16) ?
    Cr1 O6 Pb2 . 3_867 67.0(2) ?
    Te1 O6 Pb2 . 3_867 135.9(3) ?
    Pb1 O6 Pb2 2_756 3_867 71.42(16) ?
    Te1 O6 Pb2 4_676 3_867 61.99(13) ?
    Pb2 O6 Pb2 2_756 3_867 136.1(2) ?
    Cr1 O6 Pb1 . 4_666 75.6(3) ?
    Te1 O6 Pb1 . 4_666 65.61(16) ?
    Pb1 O6 Pb1 2_756 4_666 69.10(16) ?
    Te1 O6 Pb1 4_676 4_666 128.5(2) ?
    Pb2 O6 Pb1 2_756 4_666 139.7(2) ?
    Pb2 O6 Pb1 3_867 4_666 71.46(13) ?
    Cr1 O7 Pb1 . 2_656 163.1(4) ?
    Cr1 O7 Te1 . 3_767 107.9(3) ?
    Pb1 O7 Te1 2_656 3_767 89.0(2) ?
    Cr1 O7 Te1 . . 77.3(3) ?
    Pb1 O7 Te1 2_656 . 95.7(2) ?
    Te1 O7 Te1 3_767 . 113.1(2) ?
    Cr1 O7 Pb2 . 3_767 117.5(3) ?
    Pb1 O7 Pb2 2_656 3_767 71.26(16) ?
    Te1 O7 Pb2 3_767 3_767 59.62(13) ?
    Te1 O7 Pb2 . 3_767 164.5(2) ?
    Cr1 O7 Pb1 . 3_767 74.1(3) ?
    Pb1 O7 Pb1 2_656 3_767 99.4(2) ?
    Te1 O7 Pb1 3_767 3_767 116.1(2) ?
    Te1 O7 Pb1 . 3_767 128.5(2) ?
    Pb2 O7 Pb1 3_767 3_767 63.88(12) ?
    Cr1 O7 Pb2 . 1_556 61.6(2) ?
    Pb1 O7 Pb2 2_656 1_556 129.8(2) ?
    Te1 O7 Pb2 3_767 1_556 64.15(14) ?
    Te1 O7 Pb2 . 1_556 133.03(19) ?
    Pb2 O7 Pb2 3_767 1_556 58.65(10) ?
    Pb1 O7 Pb2 3_767 1_556 62.50(11) ?
    Cr1 O7 Pb1 . 4_666 58.0(2) ?
    Pb1 O7 Pb1 2_656 4_666 129.7(2) ?
    Te1 O7 Pb1 3_767 4_666 72.81(16) ?
    Te1 O7 Pb1 . 4_666 53.91(10) ?
    Pb2 O7 Pb1 3_767 4_666 128.24(17) ?
    Pb1 O7 Pb1 3_767 4_666 130.79(17) ?
    Pb2 O7 Pb1 1_556 4_666 83.91(12) ?
_shelx_hkl_file
;
  -1   0   0   -3.70    9.10
  -1   0   0   -0.90    4.30
   1   0   0  -12.60    5.20
   1   0   0   -9.50    7.20
   1   0   0   15.10    9.90
   1   0   0   -9.70    5.00
  -1   0   0   -9.90    4.10
  -1   0   0    8.40    3.80
  -1   0   0   -4.60    6.90
  -1   0   0   -4.70    4.50
  -2   0   0 4526.85  446.76
  -2   0   0 4784.82  443.76
  -2   0   0 5102.79  444.16
   2   0   0 5026.70  444.76
   2   0   0 4711.83  444.16
   2   0   0 5056.29  446.86
   2   0   0 4226.88  446.36
  -2   0   0 4666.43  446.16
  -2   0   0 4958.90  442.56
  -2   0   0 4827.82  443.46
  -2   0   0 4578.14  442.46
  -2   0   0 4650.73  443.86
   3   0   0   -8.10    9.00
   3   0   0  -10.90   13.80
  -3   0   0    2.50    8.80
  -3   0   0   -4.20    8.20
  -3   0   0  -16.90   12.10
  -3   0   0  -11.70    6.50
  -3   0   0   -0.10    5.80
   3   0   0    1.10   11.70
  -3   0   0    5.50    7.40
  -3   0   0    0.90   15.80
  -3   0   0    4.90    7.70
  -3   0   0   -6.50    6.30
  -4   0   0  275.17   31.50
  -4   0   0  248.88   26.20
   4   0   0  217.78   33.10
  -4   0   0  120.09   37.40
   4   0   0  192.48   28.90
  -4   0   0  241.48   27.10
  -4   0   0  173.58   26.40
  -4   0   0  251.47   27.80
   4   0   0  309.87   41.10
  -5   0   0    4.70   15.60
   5   0   0   29.10   14.80
   5   0   0   -4.70   16.40
  -5   0   0   -5.50   10.20
  -5   0   0   -7.30    7.80
  -5   0   0    4.60   24.90
  -5   0   0    1.50   11.40
   5   0   0    7.80   20.80
   6   0   0  187.98   34.00
   6   0   0  237.38   49.00
  -6   0   0  250.87   32.10
  -6   0   0  216.48   49.40
   6   0   0  270.97   39.80
  -6   0   0  281.17   35.80
   7   0   0   -1.80   18.40
   7   0   0  -16.50   28.10
   7   0   0   20.60   20.90
  -7   0   0  -14.40   10.90
  -7   0   0   -3.70   29.60
   8   0   0 1246.68  155.68
  -8   0   0 1369.16  150.58
   8   0   0 1371.96  139.09
  -9   0   0   33.10   37.50
   9   0   0  100.19   51.59
   9   0   0  -37.90   24.50
   0  -1   0    3.00    3.10
   0  -1   0   -1.10    3.20
   0  -1   0    2.80    3.20
   0  -1   0    5.10    3.70
   0  -1   0    0.60    1.90
   0  -1   0   -3.60    4.20
   0  -1   0   -1.40    1.40
   0   1   0   -0.80    2.60
   0   1   0   -3.80    3.20
   0   1   0   -0.10    2.90
   0   1   0   -0.90    1.50
   0   1   0    1.00    1.90
   0   1   0    5.20    5.50
   0   1   0   -2.20    2.70
  -1  -1   0   65.09   16.90
  -1  -1   0   42.00   12.70
   1  -1   0   49.80    9.10
   1  -1   0   39.80    6.80
  -1  -1   0   39.30    8.50
  -1  -1   0   60.99    7.60
   1  -1   0   26.70    9.20
   1  -1   0   52.99   10.30
   1  -1   0   45.60    7.60
  -1  -1   0   42.20    8.30
  -1  -1   0   55.59    6.90
   1  -1   0   51.99   11.60
  -1  -1   0   42.50    9.20
  -1  -1   0   52.79    7.10
   1  -1   0   40.90    7.40
  -1   1   0   37.90    9.80
  -1   1   0   42.70    9.70
  -1   1   0   43.50    7.40
  -1   1   0   37.90    8.60
  -1   1   0   50.09    7.90
  -1   1   0   52.39    9.80
  -1   1   0   40.60    7.70
   1   1   0   38.30    8.70
   1   1   0   50.49    7.00
   1   1   0   55.79    8.00
   1   1   0   37.30    6.70
   1   1   0   36.40    8.50
   1   1   0   46.40   10.80
   1   1   0   49.50    9.60
   1   1   0   11.90   16.10
  -1   1   0   38.10   11.20
  -2  -1   0 4462.35  420.46
  -2  -1   0 4619.24  421.76
   2  -1   0 4668.23  421.76
  -2  -1   0 4448.75  419.86
  -2  -1   0 4573.34  422.36
  -2  -1   0 4650.94  420.76
   2  -1   0 4579.84  419.66
   2  -1   0 4332.67  420.66
  -2  -1   0 3880.31  423.96
  -2  -1   0 4293.47  418.96
  -2  -1   0 4578.74  419.96
   2  -1   0 4423.16  422.16
  -2   1   0 4659.23  419.56
  -2   1   0 4568.04  422.16
  -2   1   0 4486.05  419.86
  -2   1   0 4806.62  420.96
   2   1   0 4783.62  425.66
   2   1   0 4517.35  421.76
   2   1   0 4611.94  420.06
  -2   1   0 4572.94  419.76
  -2   1   0 4232.98  420.56
   2   1   0 4407.86  420.56
  -3  -1   0 1778.02  158.18
  -3  -1   0 1619.34  154.18
  -3  -1   0 1704.53  153.88
   3  -1   0 1661.43  158.18
   3  -1   0 1671.43  153.78
   3  -1   0 1605.24  157.08
  -3  -1   0 1505.45  159.48
  -3  -1   0 1616.24  155.38
   3  -1   0 1586.64  155.18
  -3  -1   0 1599.94  154.98
  -3  -1   0 1473.55  154.58
  -3  -1   0 1650.23  154.48
  -3  -1   0 1473.85  152.38
  -3   1   0 1599.34  154.58
  -3   1   0 1578.24  154.68
   3   1   0 1668.03  154.38
   3   1   0 1860.61  162.98
  -3   1   0 1677.63  152.88
   3   1   0 1711.63  156.48
  -3   1   0 1574.64  164.88
  -3   1   0 1687.53  157.88
  -3   1   0 1755.12  153.18
  -3   1   0 1336.57  158.28
   3   1   0 1671.93  157.38
  -3   1   0 1599.34  155.08
  -4  -1   0   35.60   12.70
   4  -1   0   51.39   20.30
   4  -1   0   67.89   19.00
  -4  -1   0   29.90   11.00
  -4  -1   0   38.70   11.60
   4  -1   0   17.20   12.60
  -4  -1   0   32.20   14.50
  -4  -1   0   38.10    9.10
   4   1   0   21.60   15.50
   4   1   0   52.49   13.70
  -4   1   0   18.90   27.60
  -4   1   0   55.19   13.70
   4   1   0  105.39   27.00
  -4   1   0   59.79   10.70
  -4   1   0   57.79   12.90
  -4   1   0   42.80   14.60
  -4   1   0   46.20    9.80
   4   1   0   21.70   18.20
  -5  -1   0  787.12   72.79
   5  -1   0  548.25   74.99
   5  -1   0  683.33   72.79
  -5  -1   0  698.33   70.39
  -5  -1   0  723.53   69.29
  -5  -1   0  794.62   70.79
   5  -1   0  845.22   82.39
   5   1   0  644.64   71.59
  -5   1   0  524.95   70.79
  -5   1   0  763.72   68.79
  -5   1   0  693.63   72.79
   5   1   0  584.14   79.39
  -5   1   0  862.61   87.69
   5   1   0  614.64   74.39
   5   1   0  764.62   85.29
  -5   1   0  622.14   68.79
  -6  -1   0  435.66   76.99
   6  -1   0  639.04   81.69
   6  -1   0  688.23   68.49
   6  -1   0  648.54   71.19
  -6  -1   0  768.82   70.89
  -6  -1   0  426.46   61.19
  -6  -1   0  590.74   62.69
  -6   1   0  455.85   63.99
   6   1   0  623.44   64.89
  -6   1   0  676.53   61.09
   6   1   0  630.84   84.99
  -6   1   0  849.22   93.89
  -7  -1   0   88.69   41.30
   7  -1   0  176.88   34.00
   7  -1   0  192.08   47.90
  -7  -1   0  182.88   30.90
   7  -1   0  137.59   30.40
  -7  -1   0  156.08   25.70
   7   1   0  139.49   29.70
  -7   1   0  111.09   42.80
  -7   1   0  113.59   21.40
   7   1   0  101.79   42.40
   8  -1   0   51.49   26.70
  -8  -1   0   49.50   39.40
   8  -1   0   56.49   25.60
   8  -1   0   13.00   38.10
   8   1   0  -32.00   33.20
   8   1   0   51.09   24.10
  -8   1   0   70.39   41.10
  -9  -1   0   63.09   41.70
   9  -1   0   49.50   46.40
   9  -1   0   50.79   30.20
   9   1   0  111.59   50.49
   9   1   0   56.59   29.30
  -9   1   0  117.09   48.90
   0  -2   0  491.05   48.60
   0  -2   0  477.35   46.10
   0  -2   0  489.15   47.90
   0  -2   0  502.85   50.99
   0  -2   0  444.46   45.80
   0  -2   0  486.55   47.90
   0  -2   0  442.66   48.00
   0   2   0  495.45   48.20
   0   2   0  480.05   47.90
   0   2   0  508.35   48.00
   0   2   0  531.35   51.79
   0   2   0  483.85   46.10
   0   2   0  466.55   45.90
   0   2   0  500.15   48.20
   1  -2   0  318.27   43.70
  -1  -2   0  382.26   40.80
  -1  -2   0  395.46   40.90
  -1  -2   0  440.26   39.20
  -1  -2   0  413.06   42.80
   1  -2   0  433.56   45.70
  -1  -2   0  384.46   41.50
  -1  -2   0  466.55   44.50
  -1  -2   0  390.96   41.80
   1  -2   0  430.76   41.70
   1  -2   0  454.45   41.40
   1  -2   0  428.06   41.20
   1  -2   0  418.36   41.60
   1  -2   0  405.06   42.30
   1  -2   0  465.15   46.50
  -1  -2   0  437.26   45.70
  -1   2   0  377.76   41.00
   1   2   0  308.77   46.30
   1   2   0  366.36   40.90
   1   2   0  387.86   41.00
   1   2   0  408.26   41.00
  -1   2   0  484.15   44.70
   1   2   0  393.26   42.40
   1   2   0  502.65   46.80
  -1   2   0  434.86   41.80
  -1   2   0  451.05   45.30
  -1   2   0  391.16   42.50
  -1   2   0  341.37   41.30
   1   2   0  427.96   38.70
   1   2   0  400.86   42.00
  -1   2   0  448.76   41.70
  -2  -2   0 1170.38  108.29
  -2  -2   0  963.00  111.29
   2  -2   0 1212.98  108.39
  -2  -2   0 1176.08  108.69
   2  -2   0 1152.48  106.79
  -2  -2   0 1093.69  107.79
   2  -2   0 1104.59  106.09
  -2  -2   0 1104.49  106.79
   2  -2   0 1093.59  110.89
  -2  -2   0  858.11  115.49
  -2  -2   0 1140.09  106.29
   2  -2   0 1122.29  106.89
   2  -2   0 1189.88  110.99
  -2  -2   0 1145.39  106.79
  -2   2   0 1166.08  109.39
  -2   2   0 1089.49  107.89
   2   2   0  997.60  115.49
  -2   2   0 1214.08  107.59
   2   2   0 1150.28  106.69
   2   2   0 1051.09  105.99
  -2   2   0 1095.29  107.29
  -2   2   0 1119.89  108.89
   2   2   0 1189.48  108.89
  -2   2   0 1212.88  107.49
   2   2   0 1087.09  108.49
   2   2   0 1213.58  108.79
  -2   2   0 1144.69  109.89
  -2   2   0 1213.28  110.89
   2   2   0 1058.79  106.09
  -2   2   0 1001.30  107.39
  -3  -2   0  145.29   26.20
   3  -2   0  130.49   24.20
   3  -2   0  153.48   18.30
  -3  -2   0  133.99   18.60
  -3  -2   0  151.58   33.00
  -3  -2   0  132.59   22.90
  -3  -2   0  131.29   20.70
  -3  -2   0  174.18   21.30
  -3  -2   0  136.69   18.50
   3  -2   0  134.79   21.20
   3  -2   0   84.89   26.90
   3  -2   0  123.49   24.90
  -3  -2   0  155.38   18.30
  -3  -2   0  146.69   20.60
   3   2   0  146.19   23.70
  -3   2   0  155.78   24.40
  -3   2   0  159.98   19.40
  -3   2   0  114.19   20.00
  -3   2   0  141.29   21.70
  -3   2   0  143.09   19.30
  -3   2   0  178.08   20.40
   3   2   0  137.19   21.40
   3   2   0  127.49   32.90
  -3   2   0  138.89   22.70
  -3   2   0  140.19   30.90
   3   2   0  130.79   18.60
   4  -2   0 1971.20  179.78
  -4  -2   0 2162.98  185.98
   4  -2   0 1712.23  185.08
  -4  -2   0 2031.70  182.08
  -4  -2   0 1781.62  180.38
  -4  -2   0 2023.20  182.18
  -4  -2   0 2084.79  180.38
   4  -2   0 1730.13  184.78
   4  -2   0 1958.80  182.68
  -4   2   0 1803.72  183.38
  -4   2   0 1849.02  179.98
  -4   2   0 2064.69  181.58
  -4   2   0 1449.35  190.08
   4   2   0 1655.03  184.18
  -4   2   0 1955.90  180.58
  -4   2   0 1927.31  178.38
  -4   2   0 1852.61  180.48
   4   2   0 1896.41  180.58
   4   2   0 1846.42  191.78
   5  -2   0   94.39   22.60
  -5  -2   0  120.79   24.50
  -5  -2   0  146.39   19.20
  -5  -2   0  138.99   20.50
   5  -2   0   71.39   26.70
   5  -2   0   90.59   27.40
  -5  -2   0  133.99   25.80
  -5  -2   0  109.89   20.90
  -5   2   0  107.19   20.30
   5   2   0  170.98   39.20
   5   2   0  151.28   28.90
  -5   2   0  109.19   16.30
  -5   2   0  142.29   23.10
  -5   2   0   99.29   39.00
   5   2   0  132.99   21.70
   6  -2   0  187.38   37.70
  -6  -2   0  186.78   33.10
   6  -2   0  260.67   46.00
  -6  -2   0  179.38   30.10
  -6  -2   0  239.18   30.50
   6  -2   0  198.48   35.20
  -6   2   0  208.08   51.99
   6   2   0  176.68   48.40
  -6   2   0  219.48   31.10
   6   2   0  172.48   39.10
   6   2   0  207.88   31.90
  -6   2   0  244.48   26.60
   7  -2   0    0.70   18.40
   7  -2   0    3.10   27.40
  -7  -2   0    9.80   29.40
  -7  -2   0   34.40   16.30
   7  -2   0   18.40   22.40
   7   2   0   -0.30   32.30
   7   2   0   21.50   18.70
  -7   2   0   57.89   38.80
   8  -2   0   67.69   26.20
  -8  -2   0   -3.70   32.30
   8  -2   0   37.50   38.50
   8  -2   0   45.60   25.50
  -8  -2   0   18.10   18.10
   8   2   0  -31.50   34.80
   8   2   0   -3.10   20.10
  -8   2   0   42.90   39.20
  -9  -2   0  115.79   45.50
   9  -2   0  113.19   38.40
  -9   2   0  167.58   51.09
   9   2   0   53.69   31.70
   9   2   0   64.69   52.79
   0  -3   0    7.40    5.20
   0  -3   0   -8.90    4.20
   0  -3   0   -0.90    8.40
   0  -3   0    2.80   14.40
   0  -3   0    7.60   10.50
   0  -3   0   -8.90    7.90
   0  -3   0   15.10   11.70
   0   3   0    3.10    8.80
   0   3   0   -8.10    6.40
   0   3   0   -8.90    4.70
   0   3   0   -1.80    5.10
   0   3   0   -5.20    8.90
   0   3   0    7.70    9.50
   0   3   0  -14.60   14.20
   1  -3   0   44.50   10.10
  -1  -3   0   31.00   11.70
  -1  -3   0   17.90   12.10
   1  -3   0   37.00   12.00
   1  -3   0   19.00    9.80
   1  -3   0   25.20   15.40
   1  -3   0   15.70   10.70
   1  -3   0   24.40   16.90
  -1  -3   0   41.10   11.10
  -1  -3   0   49.30   15.60
  -1  -3   0   27.30    9.30
  -1  -3   0   31.50    8.40
   1  -3   0   37.00   17.80
   1   3   0   43.50   12.50
  -1   3   0   29.90    9.50
  -1   3   0   39.70    6.00
  -1   3   0   28.60    9.80
   1   3   0   36.90   10.60
  -1   3   0   35.30   15.80
   1   3   0   37.50   14.30
   1   3   0   29.80    9.40
   1   3   0   29.80   20.70
  -1   3   0   25.80    9.50
  -1   3   0   16.80   10.00
   1   3   0   47.00   10.30
   1   3   0   14.10   10.40
  -1   3   0   29.40   11.40
  -2  -3   0 1654.63  134.59
  -2  -3   0 1356.36  126.39
   2  -3   0 1347.47  125.79
  -2  -3   0 1355.86  129.49
  -2  -3   0 1280.77  127.59
  -2  -3   0 1312.67  126.29
   2  -3   0 1414.76  130.99
   2  -3   0 1243.78  126.49
  -2  -3   0 1323.07  124.09
  -2  -3   0 1292.77  126.59
   2  -3   0 1270.07  128.09
   2  -3   0 1294.97  124.79
  -2  -3   0 1343.87  126.09
   2  -3   0 1270.27  126.29
  -2   3   0 1396.66  128.89
   2   3   0 1408.16  130.49
  -2   3   0 1283.07  126.59
   2   3   0 1346.07  126.69
   2   3   0 1313.47  127.49
   2   3   0 1260.57  125.49
   2   3   0 1118.79  132.19
  -2   3   0 1314.07  125.29
  -2   3   0 1336.97  129.69
   2   3   0 1291.77  123.59
   2   3   0 1325.37  127.69
  -2   3   0 1243.68  126.19
  -2   3   0 1355.26  127.79
  -2   3   0 1321.87  126.59
  -2   3   0 1286.87  128.29
  -3  -3   0   24.60   16.90
  -3  -3   0   28.40   15.00
   3  -3   0   51.19   15.20
  -3  -3   0   48.60   30.10
  -3  -3   0   66.09   11.90
  -3  -3   0   56.19   12.00
   3  -3   0   60.89   11.80
   3  -3   0   52.09   10.60
   3  -3   0   44.70   20.20
  -3  -3   0   64.19   11.00
  -3  -3   0   59.89   13.00
   3  -3   0   62.19   12.80
   3   3   0   68.39   10.20
  -3   3   0   80.59   13.90
   3   3   0   41.20   25.30
  -3   3   0   54.79   15.50
  -3   3   0   55.59   12.50
  -3   3   0   62.09   15.30
   3   3   0   61.29   12.50
   3   3   0   83.19   17.10
  -3   3   0   58.09   18.50
  -3   3   0   91.39   22.40
   3   3   0   56.69   10.90
   3   3   0   72.69   17.80
  -3   3   0   59.59   13.80
  -4  -3   0  306.97   31.70
  -4  -3   0  268.57   31.30
   4  -3   0  272.97   30.10
   4  -3   0  240.18   40.10
  -4  -3   0  275.67   31.30
   4  -3   0  240.78   35.20
  -4  -3   0  220.28   36.30
  -4  -3   0  275.57   31.90
  -4  -3   0  280.47   36.00
  -4   3   0  347.17   33.00
  -4   3   0  298.87   35.30
  -4   3   0  262.87   32.60
  -4   3   0  238.08   45.50
   4   3   0  284.67   38.10
   4   3   0  279.57   31.70
  -4   3   0  285.47   32.50
   4   3   0  175.88   45.30
  -5  -3   0  418.76   47.90
   5  -3   0  290.57   51.59
  -5  -3   0  444.36   44.70
  -5  -3   0  328.77   48.00
  -5  -3   0  461.05   44.10
  -5  -3   0  398.36   43.30
   5  -3   0  368.26   49.10
  -5   3   0  198.18   55.79
  -5   3   0  592.24   46.30
   5   3   0  265.87   59.39
   5   3   0  437.36   44.80
  -5   3   0  379.46   48.90
  -5   3   0  404.16   40.20
  -5   3   0  367.76   44.30
   5   3   0  425.26   54.89
  -6  -3   0  167.38   28.00
  -6  -3   0  185.58   25.40
   6  -3   0  141.09   28.80
  -6  -3   0  126.69   26.00
   6  -3   0  119.09   31.40
  -6   3   0  151.58   25.40
  -6   3   0  124.69   17.80
   6   3   0  182.18   36.90
   6   3   0  141.29   45.70
  -6   3   0  132.09   45.40
   6   3   0  128.09   24.20
  -7  -3   0 1156.28  116.09
   7  -3   0 1130.59  118.69
   7  -3   0 1214.28  121.19
   7   3   0  978.30  123.49
   7   3   0 1072.39  114.09
   7   3   0 1105.59  143.89
  -7   3   0 1251.47  139.19
  -8  -3   0  379.26   56.79
   8  -3   0  560.24   67.69
  -8  -3   0  329.47   71.69
   8  -3   0  504.35   66.19
   8   3   0  390.06   79.29
  -8   3   0  605.84   89.29
   8   3   0  530.75   60.79
  -9  -3   0  396.06   72.59
   9  -3   0  304.17   59.59
   9   3   0  289.97   75.49
  -9   3   0  359.86   75.69
   9   3   0  468.55   58.89
   0  -4   0 2056.69  201.28
   0  -4   0 2235.18  201.08
   0  -4   0 2157.98  202.08
   0  -4   0 2151.98  197.88
   0  -4   0 2086.39  197.48
   0  -4   0 2194.68  200.68
   0  -4   0 2174.48  204.48
   0   4   0 2030.70  200.28
   0   4   0 2116.59  197.88
   0   4   0 2044.90  197.68
   0   4   0 2199.08  200.98
   0   4   0 2059.19  201.08
   0   4   0 2164.18  205.88
   0   4   0 1999.10  200.48
  -1  -4   0  294.97   30.40
   1  -4   0  226.48   27.80
  -1  -4   0  231.48   27.00
   1  -4   0  291.57   32.70
   1  -4   0  239.78   31.00
  -1  -4   0  251.67   29.20
   1  -4   0  214.78   35.90
  -1  -4   0  288.77   35.80
  -1  -4   0  251.07   32.10
   1  -4   0  215.08   36.50
   1  -4   0  304.97   30.70
  -1  -4   0  258.87   30.50
  -1  -4   0  237.68   31.80
   1  -4   0  248.28   34.70
  -1   4   0  249.38   29.30
  -1   4   0  256.47   31.70
  -1   4   0  236.58   25.10
  -1   4   0  262.57   30.30
  -1   4   0  263.57   37.10
   1   4   0  225.78   38.90
   1   4   0  197.78   28.80
   1   4   0  284.67   32.50
  -1   4   0  231.58   27.90
   1   4   0  243.58   27.60
   1   4   0  252.67   29.90
  -1   4   0  261.87   30.70
   1   4   0  264.27   29.70
   2  -4   0  386.16   40.90
  -2  -4   0  337.67   40.00
  -2  -4   0  354.36   39.00
   2  -4   0  318.87   39.30
   2  -4   0  351.06   41.60
   2  -4   0  354.76   39.70
  -2  -4   0  395.46   44.90
   2  -4   0  357.36   40.30
  -2  -4   0  354.16   42.50
   2  -4   0  341.77   38.50
   2  -4   0  326.37   47.20
  -2  -4   0  396.46   40.20
  -2  -4   0  423.26   41.20
   2   4   0  338.17   38.70
   2   4   0  350.86   39.50
  -2   4   0  396.46   40.40
  -2   4   0  361.76   40.70
   2   4   0  326.87   48.60
  -2   4   0  369.06   41.10
   2   4   0  369.96   39.80
  -2   4   0  408.16   38.60
   2   4   0  417.46   49.10
   2   4   0  369.86   40.10
  -2   4   0  339.17   42.10
   2   4   0  367.96   42.00
  -2   4   0  385.96   48.00
   3  -4   0 1892.91  194.78
   3  -4   0 2030.90  195.88
  -3  -4   0 1982.20  192.88
   3  -4   0 1962.20  194.28
   3  -4   0 2049.70  192.98
   3  -4   0 2024.00  201.08
  -3  -4   0 2095.29  197.98
  -3  -4   0 1952.90  194.78
  -3  -4   0 2135.79  197.58
  -3  -4   0 2056.09  195.18
   3   4   0 2117.69  197.48
   3   4   0 1830.42  204.48
  -3   4   0 2164.18  193.18
  -3   4   0 2075.99  199.08
  -3   4   0 2001.90  195.78
   3   4   0 2017.90  197.08
   3   4   0 2104.89  194.08
   3   4   0 2210.48  194.28
   3   4   0 2154.48  192.18
   4  -4   0 1721.53  183.98
  -4  -4   0 1977.10  189.08
   4  -4   0 2138.69  183.88
   4  -4   0 1749.03  192.18
  -4  -4   0 2010.90  185.18
  -4  -4   0 1843.32  188.28
   4  -4   0 1960.50  188.18
  -4  -4   0 1998.40  185.98
  -4  -4   0 1875.21  184.48
   4   4   0 2059.79  183.88
  -4   4   0 1966.00  183.38
   4   4   0 1931.31  189.68
   4   4   0 2113.59  201.68
  -4   4   0 1856.91  186.58
  -4   4   0 2046.10  194.38
  -5  -4   0 1247.48  117.19
  -5  -4   0 1239.28  112.49
   5  -4   0 1156.88  116.49
   5  -4   0 1157.88  110.49
  -5  -4   0 1146.69  112.99
   5  -4   0 1024.80  120.89
  -5  -4   0  998.50  114.79
   5   4   0 1044.60  118.69
  -5   4   0 1253.17  114.69
   5   4   0 1169.98  111.69
  -5   4   0 1100.29  127.09
   5   4   0 1128.29  132.29
  -5   4   0 1175.68  108.39
  -5   4   0 1122.19  109.49
   6  -4   0  -13.70   17.40
  -6  -4   0    8.50   12.30
  -6  -4   0   -0.40   15.70
  -6  -4   0   -8.70   14.40
   6  -4   0  -25.00   19.80
   6   4   0   -8.30   30.20
   6   4   0   -5.60   11.40
   6   4   0   44.40   25.00
  -6   4   0  -32.00   29.70
  -6   4   0    3.80   13.50
   7  -4   0   14.40   24.80
   7  -4   0    4.40   21.60
  -7  -4   0   -2.30   18.00
   7   4   0   41.70   29.90
  -7   4   0  -38.40   33.40
   7   4   0   -3.30   14.40
   7   4   0   47.40   40.00
   8  -4   0  497.65   67.89
  -8  -4   0  515.55   63.39
   8  -4   0  506.55   65.79
   8   4   0  346.17   82.79
   8   4   0  415.26   56.69
  -8   4   0  449.76   83.79
   8   4   0  456.95   72.89
  -9  -4   0   78.89   45.80
   9  -4   0  173.98   43.10
   9  -4   0  146.99   54.89
   9   4   0  257.97   66.89
  -9   4   0  168.98   59.99
   0  -5   0  -11.90    9.60
   0  -5   0    5.10   12.90
   0  -5   0    8.60   17.40
   0  -5   0   -6.90    5.50
   0  -5   0    5.40    5.50
   0  -5   0   -2.70    9.90
   0  -5   0   -7.20   15.30
   0   5   0  -13.30    9.80
   0   5   0   -0.70    6.20
   0   5   0  -15.50    9.40
   0   5   0   -8.50    9.70
   0   5   0    2.40    6.30
   0   5   0    6.10   12.00
   0   5   0   -5.30    9.60
   0   5   0    1.80   17.80
   1  -5   0 1175.58  118.19
  -1  -5   0 1173.88  114.79
   1  -5   0 1092.79  114.49
  -1  -5   0 1148.79  111.19
   1  -5   0 1185.98  120.59
  -1  -5   0 1196.68  117.59
   1  -5   0 1335.37  120.59
   1  -5   0 1233.88  114.69
   1  -5   0 1212.98  114.59
  -1  -5   0 1262.67  118.39
   1  -5   0 1149.19  111.39
  -1  -5   0 1095.09  115.19
   1   5   0 1177.18  116.69
   1   5   0 1169.18  113.09
  -1   5   0 1139.89  111.49
   1   5   0 1097.29  122.19
  -1   5   0 1070.79  113.89
   1   5   0 1115.99  111.39
  -1   5   0 1171.68  109.49
   1   5   0 1197.78  114.19
  -1   5   0 1193.48  114.79
  -1   5   0 1151.28  112.49
   1   5   0 1130.29  113.99
  -2  -5   0 2204.88  193.48
  -2  -5   0 2062.39  195.48
   2  -5   0 2081.49  191.48
   2  -5   0 2038.90  197.88
   2  -5   0 2054.59  193.18
   2  -5   0 1742.63  192.98
  -2  -5   0 1955.50  193.88
   2  -5   0 2123.89  192.68
   2   5   0 1986.50  192.08
   2   5   0 1957.40  191.48
  -2   5   0 1991.40  190.18
  -2   5   0 2070.49  193.18
  -2   5   0 1931.91  193.38
   2   5   0 2106.79  191.48
   2   5   0 1569.84  198.08
   2   5   0 1998.50  192.58
   2   5   0 2107.99  196.88
  -2   5   0 2077.59  191.38
  -2   5   0 2061.19  188.08
  -3  -5   0  689.13   76.29
   3  -5   0  777.52   75.19
  -3  -5   0  649.93   76.39
   3  -5   0  730.33   74.49
   3  -5   0  765.02   82.89
   3  -5   0  728.63   73.09
   3  -5   0  690.53   71.19
  -3  -5   0  755.92   74.59
   3   5   0  706.83   72.99
  -3   5   0  774.72   77.99
  -3   5   0  719.13   75.39
   3   5   0  578.14   84.79
   3   5   0  707.53   78.99
  -3   5   0  755.12   71.09
   3   5   0  810.52   73.59
   3   5   0  666.43   75.49
  -4  -5   0  317.97   46.90
   4  -5   0  367.16   45.70
   4  -5   0  319.87   39.60
  -4  -5   0  386.46   42.70
   4  -5   0  333.77   38.10
  -4  -5   0  360.66   44.60
   4  -5   0  410.26   43.10
   4  -5   0  366.96   55.29
   4   5   0  401.46   49.10
   4   5   0  376.56   43.20
   4   5   0  334.87   58.89
  -4   5   0  375.76   51.39
  -4   5   0  387.26   37.60
   4   5   0  328.07   37.00
  -4   5   0  415.96   44.80
   4   5   0  403.86   39.60
   4   5   0  343.27   39.10
  -5  -5   0    4.30   17.90
  -5  -5   0    5.00   12.30
   5  -5   0   -2.60    6.60
   5  -5   0    5.80   11.10
  -5  -5   0  -28.90   10.60
   5  -5   0   -1.10    6.70
   5  -5   0   11.70   16.30
   5  -5   0    9.40   24.00
  -5  -5   0  -17.10   11.90
  -5   5   0   -0.70    5.60
  -5   5   0   11.30   24.70
   5   5   0   -3.90    8.10
   5   5   0  -13.00   16.70
  -5   5   0   31.70   14.70
   5   5   0   21.90   33.70
  -6  -5   0 3176.68  317.17
  -6  -5   0 3422.26  317.87
   6  -5   0 3278.77  321.17
  -6  -5   0 3253.97  321.17
   6  -5   0 3428.66  327.47
  -6   5   0 2993.40  330.87
   6   5   0 3600.74  337.97
   6   5   0 3262.47  324.47
   6   5   0 3396.46  314.97
  -6   5   0 3574.74  319.47
   7  -5   0   31.10   22.30
  -7  -5   0   26.10   21.30
   7  -5   0  -18.00   25.70
  -7   5   0   -8.60   36.80
   7   5   0   14.70   13.60
   7   5   0   -9.00   18.80
   7   5   0   64.49   43.30
   8  -5   0  404.76   58.39
  -8  -5   0  388.76   55.59
   8  -5   0  392.16   57.79
  -8   5   0  257.87   71.99
   8   5   0  356.06   64.39
   8   5   0  298.17   71.89
   9  -5   0  185.48   42.10
  -9  -5   0  199.88   55.39
   9  -5   0  195.88   44.30
   9   5   0  202.88   63.69
  -9   5   0  103.89   60.09
   0  -6   0 1566.94  153.28
   0  -6   0 1579.24  154.98
   0  -6   0 1489.05  156.98
   0  -6   0 1564.24  147.79
   0  -6   0 1523.15  147.19
   0   6   0 1529.95  152.48
   0   6   0 1547.35  147.99
   0   6   0 1670.23  148.29
   0   6   0 1527.85  152.48
   0   6   0 1659.93  151.48
  -1  -6   0 3390.76  316.97
   1  -6   0 2997.90  317.77
  -1  -6   0 3448.05  312.07
   1  -6   0 3493.35  322.17
  -1  -6   0 3348.96  319.17
   1  -6   0 3235.98  315.97
   1  -6   0 3237.98  311.77
  -1  -6   0 3520.55  316.57
   1  -6   0 3400.86  320.27
   1   6   0 3440.96  315.67
  -1   6   0 3124.59  313.47
  -1   6   0 3417.86  312.37
   1   6   0 3370.16  312.27
  -1   6   0 3298.97  315.47
  -1   6   0 3394.76  310.27
  -1   6   0 3118.59  315.17
   1   6   0 3333.07  314.37
   2  -6   0   -4.60   10.00
  -2  -6   0   23.20   16.70
  -2  -6   0    4.60   15.80
   2  -6   0   22.90   14.60
   2  -6   0  -32.20   16.50
  -2  -6   0    7.40   14.00
   2  -6   0    5.40   20.60
   2   6   0  -13.80   22.70
  -2   6   0   -0.30    4.60
   2   6   0    7.60   11.10
  -2   6   0  -14.80   10.70
  -2   6   0   13.30   13.50
   2   6   0   -2.90   11.20
   2   6   0    1.10    9.20
   2   6   0   -1.60   10.30
  -2   6   0    3.00    9.30
   2   6   0    7.70   17.00
   3  -6   0  582.44   62.89
   3  -6   0  694.53   63.19
   3  -6   0  632.04   64.89
  -3  -6   0  564.44   63.69
  -3  -6   0  598.54   66.39
   3  -6   0  528.75   74.09
  -3  -6   0  693.43   68.39
   3  -6   0  656.53   60.99
   3  -6   0  607.54   63.89
  -3   6   0  571.94   64.69
   3   6   0  577.64   62.99
   3   6   0  644.04   62.09
   3   6   0  581.84   70.89
  -3   6   0  587.64   57.99
   3   6   0  417.26   71.59
  -3   6   0  570.54   66.39
  -3   6   0  602.24   60.09
   3   6   0  505.75   62.89
  -4  -6   0 2063.89  196.78
   4  -6   0 1765.22  202.48
   4  -6   0 2055.79  191.18
   4  -6   0 2068.69  195.78
   4  -6   0 1882.11  193.28
  -4  -6   0 1884.31  197.78
  -4  -6   0 2083.89  195.78
   4  -6   0 1930.11  195.38
   4   6   0 2132.59  193.08
   4   6   0 1947.41  206.98
  -4   6   0 2077.89  196.78
   4   6   0 2048.40  197.18
   4   6   0 1986.10  196.88
   4   6   0 2125.99  193.98
  -4   6   0 2013.80  190.48
  -4   6   0 2087.39  200.08
  -5  -6   0  572.54   61.39
  -5  -6   0  491.55   60.19
   5  -6   0  518.25   75.79
  -5  -6   0  518.05   67.19
   5  -6   0  541.05   60.59
   5  -6   0  576.64   54.99
   5  -6   0  459.75   63.49
  -5   6   0  553.94   63.09
   5   6   0  669.73   87.79
  -5   6   0  571.24   74.69
   5   6   0  497.65   67.39
   5   6   0  553.04   54.29
  -6  -6   0  117.89   24.20
  -6  -6   0   53.29   26.40
   6  -6   0   97.29   37.80
   6  -6   0   87.99   26.70
   6   6   0  100.49   32.40
  -6   6   0  168.98   44.60
   6   6   0   85.19   16.50
  -6   6   0  133.59   26.90
   6   6   0  168.48   49.20
   7  -6   0  550.64   71.49
  -7  -6   0  580.14   70.79
   7  -6   0  485.25   74.09
   7   6   0  582.14   77.09
  -7   6   0  464.95   84.59
   7   6   0  545.35   88.49
  -8  -6   0  185.08   37.90
   8  -6   0  164.38   41.60
   8  -6   0  227.78   43.50
  -8   6   0   82.59   54.29
   8   6   0  143.19   46.00
   8   6   0  162.38   55.99
   9  -6   0   40.50   31.20
   9  -6   0   21.40   31.00
  -9  -6   0   12.80   28.00
   9   6   0  -18.60   30.30
  -9   6   0   -9.50   49.40
   9   6   0   13.90   45.40
   0  -7   0   -5.20    5.50
   0  -7   0  -16.00   17.70
   0  -7   0   20.70   19.90
   0  -7   0    2.70    6.40
   0  -7   0   -3.80   14.40
   0   7   0  -12.40   11.00
   0   7   0   13.10   14.00
   0   7   0   13.80   11.10
   0   7   0   10.50    7.20
   0   7   0  -11.20    7.50
   1  -7   0   -1.30    7.50
  -1  -7   0   21.10   20.80
   1  -7   0    7.90   22.70
  -1  -7   0   12.00   15.50
  -1  -7   0    8.20   17.30
  -1  -7   0    6.30    8.00
   1  -7   0   -7.50   19.80
   1  -7   0   12.10   20.80
   1  -7   0   -6.80   14.10
   1   7   0   -4.30    8.60
   1   7   0    3.80   12.10
  -1   7   0   -2.80   12.90
  -1   7   0    0.00    5.20
   1   7   0    4.00   10.30
  -1   7   0   16.90   13.20
  -1   7   0    7.70    8.80
  -2  -7   0  529.55   59.89
  -2  -7   0  551.24   62.69
   2  -7   0  467.35   61.19
   2  -7   0  438.66   64.99
   2  -7   0  521.95   52.59
  -2  -7   0  558.74   57.39
   2  -7   0  525.75   56.79
  -2   7   0  527.15   56.79
   2   7   0  430.16   54.39
  -2   7   0  470.05   47.30
   2   7   0  466.45   53.89
  -2   7   0  465.25   52.39
   2   7   0  557.44   61.09
  -2   7   0  403.26   57.09
   3  -7   0   11.10   12.80
   3  -7   0    4.80   13.20
  -3  -7   0   15.40   17.70
   3  -7   0   -9.20   10.10
  -3  -7   0  -12.10   16.10
   3  -7   0   -4.40   24.10
   3  -7   0   12.00   15.20
  -3  -7   0   20.60   16.40
   3   7   0   10.90   15.50
   3   7   0    2.70   11.00
  -3   7   0    1.90   16.10
   3   7   0   15.60   14.30
  -3   7   0   -1.90    9.20
  -3   7   0   10.00    5.80
  -3   7   0   -3.70   14.00
   3   7   0    2.00   24.30
  -4  -7   0  360.16   48.90
   4  -7   0  325.27   58.49
  -4  -7   0  339.67   51.79
  -4  -7   0  410.36   51.19
   4  -7   0  419.56   41.00
   4  -7   0  429.86   49.70
   4  -7   0  351.86   47.40
  -4   7   0  347.17   51.79
   4   7   0  369.76   43.90
  -4   7   0  368.96   40.40
   4   7   0  411.76   51.29
  -4   7   0  327.57   49.00
   4   7   0  305.97   59.09
   4   7   0  375.56   45.00
  -4   7   0  375.86   39.00
  -5  -7   0    6.00   22.20
   5  -7   0   17.30   18.10
   5  -7   0  -10.70   26.10
   5  -7   0    8.30   16.40
   5  -7   0   10.20    8.10
  -5  -7   0   20.40   17.90
  -5  -7   0   26.50   16.80
   5   7   0   -6.80   29.90
   5   7   0   21.00   20.40
  -5   7   0  -20.60   14.60
  -5   7   0    0.90   23.00
   5   7   0   -5.10    9.30
  -6  -7   0   29.60   19.50
  -6  -7   0    1.80   21.90
   6  -7   0  -23.50   20.30
   6  -7   0    9.10   28.00
  -6   7   0   44.20   26.80
   6   7   0   63.09   41.10
  -6   7   0  -12.10   19.10
   6   7   0  -21.40   21.50
  -7  -7   0  217.98   43.00
   7  -7   0  237.18   43.60
   7  -7   0  270.07   51.49
  -7   7   0  220.28   55.29
   7   7   0  305.67   52.39
  -7   7   0  259.47   59.89
   7   7   0  200.48   58.19
   8  -7   0   75.39   35.10
   8  -7   0   -4.40   26.10
  -8  -7   0   51.79   30.10
   8   7   0    7.20   33.50
  -8   7   0   68.89   50.79
   8   7   0   39.40   43.20
   0  -8   0   75.09   22.60
   0  -8   0   50.69   26.00
   0  -8   0   88.49   29.70
   0  -8   0   61.69   11.70
   0  -8   0   58.49   10.80
   0  -8   0   75.29   27.90
   0   8   0   68.89   17.40
   0   8   0   60.09   19.80
   0   8   0   38.90   18.20
   0   8   0   67.19   12.50
   0   8   0   80.19   15.40
  -1  -8   0 2190.18  211.48
   1  -8   0 2023.90  211.78
   1  -8   0 2065.29  206.78
   1  -8   0 2164.78  200.28
   1  -8   0 1893.61  211.58
   1  -8   0 2329.07  215.68
  -1  -8   0 2120.19  207.08
  -1  -8   0 2235.38  209.68
   1   8   0 2026.80  204.38
  -1   8   0 2206.48  206.28
   1   8   0 2086.39  201.18
  -1   8   0 2019.70  205.88
  -1   8   0 2183.68  198.78
  -1   8   0 2021.60  201.28
   1   8   0 2149.69  206.18
  -2  -8   0  322.37   46.50
   2  -8   0  306.07   49.70
   2  -8   0  338.87   37.60
   2  -8   0  357.76   53.89
  -2  -8   0  337.77   45.10
   2  -8   0  386.26   46.80
  -2  -8   0  237.68   44.00
   2   8   0  264.67   40.00
  -2   8   0  292.87   43.00
   2   8   0  347.57   43.40
  -2   8   0  320.57   43.80
   2   8   0  291.77   45.10
  -2   8   0  274.47   30.30
   3  -8   0  146.89   23.80
   3  -8   0  125.29   23.60
   3  -8   0  129.89   29.80
  -3  -8   0  165.28   32.30
  -3  -8   0  150.48   28.90
  -3  -8   0  144.39   32.40
   3  -8   0  141.89   39.10
   3  -8   0  149.88   27.30
   3   8   0  105.99   25.80
   3   8   0  164.78   27.10
   3   8   0  134.99   34.80
  -3   8   0  179.08   31.60
  -3   8   0  138.89   15.90
  -3   8   0  126.49   28.50
   4  -8   0  222.98   38.20
   4  -8   0  217.98   33.60
   4  -8   0  146.89   43.90
  -4  -8   0  208.28   39.60
  -4  -8   0  220.18   36.10
   4  -8   0  210.88   28.20
  -4  -8   0  231.68   37.60
  -4   8   0  252.27   38.40
   4   8   0  207.48   31.90
  -4   8   0  185.28   37.90
   4   8   0  202.28   36.00
  -4   8   0  237.18   23.70
   4   8   0  130.19   41.60
   5  -8   0   -6.30   21.10
  -5  -8   0   20.20   18.00
  -5  -8   0  -17.20   20.60
   5  -8   0  -38.20   26.50
   5  -8   0  -16.30   15.90
  -5  -8   0  -33.20   16.50
  -5   8   0    4.40   23.60
   5   8   0   15.60   20.50
   5   8   0    0.50   29.70
   5   8   0   13.40   12.70
  -5   8   0    2.30   17.40
  -6  -8   0   32.90   26.70
  -6  -8   0  -21.20   17.60
   6  -8   0   -1.50   21.20
   6  -8   0   16.00   29.00
   6   8   0  -33.80   20.70
  -6   8   0   29.10   20.90
  -6   8   0   -4.10   28.90
   6   8   0  -32.30   35.60
  -7  -8   0   84.89   33.20
   7  -8   0   71.99   29.80
   7  -8   0   71.69   37.70
  -7   8   0  133.69   39.20
   7   8   0   26.00   41.70
   7   8   0  104.09   36.70
  -7   8   0   78.99   42.80
   8  -8   0  -16.70   27.10
   8  -8   0   42.30   34.30
  -8  -8   0  -34.80   29.20
  -8   8   0  -10.60   43.10
   8   8   0  -18.20   31.70
   8   8   0   58.09   47.40
   0  -9   0   22.90   29.20
   0  -9   0    0.80   19.10
   0  -9   0   -5.20   23.20
   0  -9   0    8.70    7.90
   0  -9   0  -35.60   23.30
   0   9   0    0.70   12.50
   0   9   0   16.10   13.00
   0   9   0  -14.50   15.40
   0   9   0   12.00    9.20
   0   9   0   -6.40   13.50
   1  -9   0  904.21  108.69
  -1  -9   0 1027.90  103.69
  -1  -9   0 1050.69  108.99
   1  -9   0  974.60  111.99
   1  -9   0  989.30  102.99
   1  -9   0  802.42  112.29
  -1  -9   0  896.61  105.99
   1  -9   0  942.21   93.89
  -1   9   0  949.01   92.39
   1   9   0 1021.70  100.49
  -1   9   0  979.30  101.59
   1   9   0  935.51  100.79
  -1   9   0 1012.40  102.19
  -2  -9   0  832.02   94.39
  -2  -9   0  865.81   92.29
   2  -9   0  713.73   98.59
   2  -9   0  835.02  104.59
   2  -9   0  871.41   84.99
   2  -9   0  774.32   90.79
  -2  -9   0  839.12   94.99
   2   9   0  791.82   88.89
  -2   9   0  868.11   79.79
  -2   9   0  759.12   90.19
  -2   9   0  861.81   91.79
   2   9   0  802.92   94.19
   2   9   0  969.00   90.79
   3  -9   0 1380.96  133.29
   3  -9   0 1301.67  135.29
  -3  -9   0 1327.57  136.59
   3  -9   0 1276.67  128.79
   3  -9   0 1218.08  143.39
   3  -9   0 1349.66  129.69
  -3  -9   0 1174.88  135.89
  -3  -9   0 1398.96  134.79
  -3   9   0 1366.86  135.09
   3   9   0 1345.17  132.79
   3   9   0 1285.37  130.89
   3   9   0 1261.47  138.59
  -3   9   0 1213.58  133.99
   4  -9   0   80.69   16.70
   4  -9   0   80.69   22.30
  -4  -9   0  100.39   27.20
   4  -9   0   68.69   27.00
  -4  -9   0  119.59   28.60
   4  -9   0   51.89   34.20
  -4  -9   0   36.50   26.50
   4   9   0  101.59   27.20
  -4   9   0   38.70   23.40
   4   9   0   14.00   31.20
   4   9   0   41.00   19.70
  -4   9   0   54.69   26.40
  -5  -9   0  -13.70   18.80
   5  -9   0   41.00   27.20
   5  -9   0  -12.20   17.30
  -5  -9   0   40.90   22.30
   5  -9   0   -2.30   29.90
  -5  -9   0  -13.90   26.60
   5   9   0  -33.20   31.30
   5   9   0   -9.90   14.00
  -5   9   0   20.00   20.60
  -5   9   0   12.20   25.10
   5   9   0   15.80   20.90
   6  -9   0   40.80   25.80
  -6  -9   0   11.80   28.90
   6  -9   0  -32.90   28.20
  -6  -9   0   15.10   22.60
   6   9   0   10.00   36.60
   6   9   0   -9.50   22.50
  -6   9   0    7.40   28.80
  -6   9   0   29.60   24.40
  -7  -9   0  -16.30   27.30
   7  -9   0    7.40   35.30
   7  -9   0   -6.20   22.00
  -7   9   0   32.40   29.50
   7   9   0    4.10   38.40
  -7   9   0  -11.70   34.00
   7   9   0  -15.30   25.50
   8  -9   0  208.98   49.10
   8  -9   0  190.98   61.39
  -8  -9   0  116.69   44.20
  -8   9   0  192.88   60.39
   8   9   0  121.29   55.49
   8   9   0  149.79   55.69
   0 -10   0 2276.57  220.48
   0 -10   0 2173.98  213.18
   0 -10   0 2120.79  216.88
   0 -10   0 2020.40  218.28
   0  10   0 2136.09  211.18
   0  10   0 2158.28  209.98
  -1 -10   0  224.28   42.30
   1 -10   0  246.98   41.40
  -1 -10   0  240.28   45.10
  -1 -10   0  250.37   48.20
   1 -10   0  179.28   47.20
   1 -10   0   99.29   47.20
  -1 -10   0  202.28   44.50
   1 -10   0  214.38   28.00
   1 -10   0  295.87   50.69
   1  10   0  300.57   41.10
  -1  10   0  260.07   40.50
  -1  10   0  307.47   41.20
   1  10   0  167.18   35.20
  -1  10   0  242.68   40.60
  -2 -10   0  444.76   58.99
   2 -10   0  322.27   62.09
   2 -10   0  427.36   46.40
   2 -10   0  367.86   57.09
  -2 -10   0  435.26   62.79
   2 -10   0  420.06   67.39
  -2 -10   0  405.96   61.09
  -2  10   0  484.55   60.19
   2  10   0  348.77   52.49
   2  10   0  422.16   55.79
  -2  10   0  445.36   57.79
   2  10   0  348.27   56.89
   3 -10   0  735.83   79.39
   3 -10   0  730.13   79.59
  -3 -10   0  725.63   86.29
  -3 -10   0  785.62   89.09
  -3 -10   0  841.02   91.89
   3 -10   0  841.32   87.69
   3 -10   0  611.04   97.49
   3 -10   0  718.13   85.09
   3  10   0  683.33   82.79
  -3  10   0  776.82   86.99
  -3  10   0  849.81   87.59
   3  10   0  696.43   93.79
   3  10   0  728.23   81.39
   4 -10   0  126.99   26.40
   4 -10   0   72.29   31.60
  -4 -10   0  100.59   34.70
  -4 -10   0   77.29   28.50
   4 -10   0  146.49   44.80
  -4 -10   0  119.19   31.00
   4 -10   0  141.19   22.80
   4  10   0  108.89   29.90
  -4  10   0  166.68   34.00
   4  10   0   73.09   36.20
  -4  10   0  152.68   34.40
   5 -10   0  403.16   53.89
  -5 -10   0  410.86   57.49
  -5 -10   0  434.76   64.79
   5 -10   0  468.15   73.19
  -5  10   0  398.66   59.99
   5  10   0  407.46   57.49
  -5  10   0  486.85   64.49
   5  10   0  423.76   73.19
   5  10   0  274.07   48.50
  -6 -10   0   28.40   24.40
   6 -10   0   24.60   22.50
  -6 -10   0  -13.10   27.80
   6 -10   0   16.60   33.60
  -6  10   0   24.60   28.80
   6  10   0    6.10   24.90
   6  10   0    3.60   37.20
  -6  10   0   50.49   27.60
  -7 -10   0  107.89   43.30
   7 -10   0  193.48   52.89
   7 -10   0  163.68   39.40
   7  10   0  231.68   61.79
   7  10   0  249.68   46.00
  -7  10   0  192.18   51.29
   0 -11   0  -18.30   27.10
   0 -11   0   18.60   24.30
   0 -11   0   -3.60   33.50
   0 -11   0  -23.40   27.00
   0  11   0  -36.90   16.50
   0  11   0   -2.00   18.60
   1 -11   0   95.49   29.60
   1 -11   0   27.60   42.50
  -1 -11   0  114.19   40.40
  -1 -11   0  134.29   39.90
  -1 -11   0  121.19   33.40
  -1 -11   0  107.09   36.10
   1 -11   0   36.20   32.30
   1  11   0   98.89   27.10
  -1  11   0  119.89   28.00
   1  11   0   80.69   26.50
  -1  11   0   74.39   26.30
  -1  11   0   90.59   28.30
   2 -11   0  308.77   38.10
   2 -11   0  269.67   48.70
  -2 -11   0  339.97   55.39
  -2 -11   0  259.37   48.10
   2 -11   0  211.58   56.89
  -2 -11   0  335.77   58.99
  -2 -11   0  270.67   49.70
   2 -11   0  360.76   62.19
  -2  11   0  297.07   49.00
   2  11   0  233.68   43.70
   2  11   0  332.37   47.00
   2  11   0  370.76   55.29
  -2  11   0  356.56   50.09
   3 -11   0  -28.90   33.40
  -3 -11   0  -28.10   27.50
   3 -11   0    7.80   17.30
   3 -11   0   -4.30   14.60
  -3 -11   0  -21.10   20.40
  -3 -11   0    7.50   22.30
   3 -11   0    5.30   23.80
   3 -11   0   11.60   24.60
  -3  11   0  -20.10   20.90
   3  11   0  -15.60   26.70
   3  11   0    0.40   19.50
   3  11   0  -13.00   15.10
  -3  11   0   -0.20   21.40
  -4 -11   0   32.60   33.40
  -4 -11   0   29.90   24.20
  -4 -11   0   11.80   24.10
   4 -11   0  -10.20   33.50
   4 -11   0   -8.50   16.90
   4 -11   0  -35.90   25.60
  -4  11   0    6.50   22.50
  -4  11   0  -23.40   21.10
   4  11   0  -20.20   30.20
   4  11   0    2.40   19.90
   5 -11   0  771.12   88.59
   5 -11   0  546.85  102.09
  -5 -11   0  960.10  109.49
  -5 -11   0  855.21   93.39
  -5  11   0  784.72  100.39
  -5  11   0  810.72   93.79
   5  11   0  770.02   95.69
   5  11   0  756.12  110.99
  -6 -11   0  258.07   56.49
  -6 -11   0  229.88   48.30
   6 -11   0  258.97   61.99
   6 -11   0  263.07   48.50
  -6  11   0  371.56   57.69
   6  11   0  277.47   65.59
  -6  11   0  393.66   62.39
   6  11   0  373.16   56.69
  -7 -11   0  338.47   92.89
   7 -11   0  356.26   71.79
  -7  11   0  439.96   72.29
   0 -12   0  241.98   51.29
   0 -12   0   87.19   36.30
   0 -12   0  223.48   61.59
   0 -12   0  234.48   52.29
   0  12   0  225.38   40.50
   0  12   0  209.58   39.10
  -1 -12   0  108.79   35.10
  -1 -12   0   80.49   42.10
   1 -12   0   67.89   49.80
  -1 -12   0   82.49   34.90
   1 -12   0  110.29   42.10
  -1 -12   0   53.89   34.70
   1 -12   0   58.19   28.80
  -1  12   0   98.39   30.00
   1  12   0   52.39   25.60
  -1  12   0   93.19   28.80
   1  12   0   98.09   28.20
  -1  12   0   69.99   27.10
  -2 -12   0  354.46   64.29
  -2 -12   0  259.27   52.19
   2 -12   0  541.85   76.79
   2 -12   0  238.78   61.79
  -2 -12   0  351.16   57.79
   2 -12   0  267.37   51.69
  -2 -12   0  347.07   59.89
  -2  12   0  310.77   51.99
  -2  12   0  437.56   58.09
   2  12   0  412.16   54.59
  -2  12   0  405.36   58.79
   2  12   0  354.86   59.69
   2  12   0  427.26   56.39
  -3 -12   0   98.69   38.50
  -3 -12   0   49.30   31.00
  -3 -12   0   56.99   30.60
   3 -12   0   89.49   32.90
  -3 -12   0  101.29   32.50
   3 -12   0   59.99   21.20
   3 -12   0   52.89   41.40
   3 -12   0   30.90   30.00
   3 -12   0   61.99   26.50
   3  12   0   74.69   27.00
  -3  12   0  146.29   35.00
  -3  12   0   85.29   33.10
   3  12   0  115.39   30.70
   3  12   0  122.99   37.70
  -4 -12   0  493.45   70.79
  -4 -12   0  483.45   78.59
   4 -12   0  566.74   65.59
  -4 -12   0  548.65   74.89
   4 -12   0  577.24   90.29
   4  12   0  667.93   76.19
   4  12   0  327.17   74.99
  -4  12   0  561.24   77.59
  -4  12   0  533.85   74.29
  -5 -12   0    4.10   29.90
   5 -12   0   26.90   37.20
   5 -12   0  -23.70   21.00
  -5 -12   0    4.10   33.80
   5 -12   0  -26.20   34.10
  -5  12   0   -0.20   26.20
  -5  12   0   32.30   29.00
   5  12   0   39.20   38.90
   5  12   0   39.30   24.50
  -6 -12   0  201.28   58.69
   6 -12   0  225.98   65.09
   6 -12   0  260.27   46.20
  -6  12   0  287.87   57.59
   6  12   0  297.37   54.39
  -6  12   0  316.27   57.39
   6  12   0  234.18   59.89
   0 -13   0    7.00   32.80
   0 -13   0   13.70   46.80
   0 -13   0  -26.40   25.20
   0  13   0  -26.00   20.40
   0  13   0   -4.80   20.50
   1 -13   0    9.30   54.29
   1 -13   0   76.89   41.10
   1 -13   0   49.90   28.70
  -1 -13   0   20.40   32.80
  -1 -13   0   92.19   47.10
  -1 -13   0   68.89   33.10
   1  13   0   30.30   23.70
  -1  13   0   48.30   27.30
   1  13   0   20.00   31.90
   1  13   0   68.69   27.10
  -1  13   0   45.60   27.10
   2 -13   0    6.60   29.60
   2 -13   0  -19.40   37.30
  -2 -13   0   19.60   31.90
  -2 -13   0  -14.30   25.40
  -2 -13   0  -37.30   31.80
  -2 -13   0   23.40   30.80
   2 -13   0  -21.60   39.60
   2  13   0   15.40   29.20
  -2  13   0  -57.89   19.70
   2  13   0   15.00   22.80
   2  13   0   33.00   23.40
  -2  13   0    4.50   24.50
  -2  13   0   -7.40   22.60
  -3 -13   0    5.20   30.60
  -3 -13   0   -5.70   32.70
  -3 -13   0   26.20   32.50
   3 -13   0   39.90   42.10
  -3 -13   0    9.90   27.80
   3 -13   0   31.20   31.30
   3  13   0   31.00   25.30
   3  13   0   47.60   36.30
   3  13   0   10.50   23.00
  -3  13   0   -3.40   25.30
  -3  13   0    8.70   24.90
  -4 -13   0   13.90   32.80
  -4 -13   0   30.50   32.80
   4 -13   0   -4.60   32.90
   4 -13   0    0.40   36.10
  -4  13   0   33.40   27.50
   4  13   0   11.80   34.00
  -4  13   0    6.50   29.60
   4  13   0  -11.70   23.50
  -5 -13   0  123.09   50.89
  -5 -13   0  180.08   44.60
   5 -13   0   98.49   42.90
   5 -13   0  226.68   40.50
   5 -13   0  185.38   58.49
   5  13   0  285.87   49.10
  -5  13   0  218.98   47.60
   5  13   0  232.28   60.79
  -5  13   0  195.18   50.19
   0 -14   0  186.68   48.50
   0 -14   0  102.09   64.79
   0 -14   0   83.49   35.40
   0  14   0   95.39   35.10
   0  14   0  160.78   36.60
  -1 -14   0   32.30   34.00
   1 -14   0   42.00   31.80
   1 -14   0  -18.40   56.59
  -1 -14   0   94.59   36.40
  -1 -14   0  -15.60   50.89
   1 -14   0   87.19   42.40
   1  14   0   16.20   35.50
  -1  14   0   70.19   32.40
   1  14   0  107.89   32.20
  -1  14   0   48.40   28.20
   1  14   0  120.49   32.20
  -2 -14   0  111.29   40.20
  -2 -14   0  131.39   55.49
   2 -14   0  154.58   58.99
  -2 -14   0  210.88   48.30
   2 -14   0  167.78   43.30
   2 -14   0  153.78   53.79
   2  14   0  157.78   50.39
  -2  14   0  260.47   46.60
  -2  14   0  188.68   45.20
   2  14   0  258.27   44.90
   2  14   0  321.17   47.80
  -2  14   0  147.99   40.30
   3 -14   0  443.46   87.09
  -3 -14   0  501.55   75.59
  -3 -14   0  474.05   86.49
  -3  14   0  629.94   81.79
  -3  14   0  604.64   77.99
   3  14   0  506.65   80.39
   3  14   0  488.05   71.29
  -3  14   0  485.55   71.69
   3  14   0  411.16   67.69
   4 -14   0   45.60   41.40
  -4 -14   0  139.09   44.30
  -4 -14   0  166.28   60.69
   4  14   0   97.29   57.39
   4  14   0  262.97   45.90
  -4  14   0  240.28   48.00
  -4  14   0  191.08   47.90
   0 -15   0  -22.10   35.40
   0 -15   0  -79.89   55.89
   0 -15   0  -31.20   29.30
   0  15   0   15.90   25.80
   0  15   0   58.39   26.40
   1 -15   0  243.18   79.39
  -1 -15   0  411.56   67.09
  -1 -15   0  195.08   75.39
   1 -15   0  227.88   63.49
  -1  15   0  307.37   53.89
   1  15   0  402.16   57.89
   1  15   0  318.87   56.39
   1  15   0  252.77   65.39
  -1  15   0  425.06   64.99
  -2 -15   0  -37.20   47.80
  -2 -15   0  -15.40   33.30
   2 -15   0    2.90   47.50
  -2 -15   0  -33.30   31.00
   2 -15   0  -25.80   31.00
   2  15   0   42.70   28.20
   2  15   0   -4.90   26.60
  -2  15   0  -15.10   25.90
  10   0  -1  -45.50   42.60
 -10   0   1    4.80   38.00
  10   0  -1   80.89   41.40
  -9   0   1  268.07   61.99
   9   0  -1  259.47   71.79
   9   0  -1  351.86   57.09
   8   0  -1  -17.30   20.50
  -8   0   1    8.20   31.30
   8   0  -1  -17.30   34.20
   7   0  -1  665.93  110.29
  -7   0   1  870.91  110.89
  -7   0   1  909.41   92.39
   7   0  -1  885.91   94.89
   7   0  -1  828.82   89.79
  -7   0   1  888.01   87.09
   6   0  -1   13.60   17.00
  -6   0   1  -10.80   25.00
   6   0  -1   10.00   14.60
  -6   0   1    2.90   11.10
   6   0  -1  -11.90   26.30
  -6   0   1    0.60   16.40
  -6   0   1   -2.90   10.90
  -6   0   1  -16.10    8.40
   5   0  -1 1581.24  159.08
   5   0  -1 1393.76  147.39
  -5   0   1 1520.45  146.69
  -5   0   1 1552.74  145.19
  -5   0   1 1532.35  144.59
   5   0  -1 1599.54  148.19
  -5   0   1 1399.36  156.68
  -5   0   1 1494.75  144.29
  -5   0   1 1472.65  148.19
   4   0  -1  -14.90   11.30
  -4   0   1   -1.80    6.90
   4   0  -1   -2.70   11.30
  -4   0   1  -12.00   12.90
  -4   0   1   10.40    7.90
  -4   0   1   -0.40   12.10
  -4   0   1  -10.70   21.80
  -4   0   1  -11.60    8.90
   4   0  -1   -1.30   20.30
  -4   0   1  -10.20    6.10
  -3   0   1   80.49   12.40
  -3   0   1   67.89   26.00
  -3   0   1   91.39   17.60
   3   0  -1   73.89   17.00
  -3   0   1   84.29   15.80
  -3   0   1   87.89   20.60
   3   0  -1   87.79   13.30
   3   0  -1   91.59   13.50
   3   0  -1   77.59   25.70
  -3   0   1   81.79   12.30
  -3   0   1   65.39   18.00
   3   0  -1  113.59   14.20
   3   0  -1   95.59   15.50
  -3   0   1   71.09   12.00
  -3   0   1   54.89   21.70
  -2   0   1    2.10   18.70
  -2   0   1   12.50   16.10
   2   0  -1   -0.40   12.40
   2   0  -1   21.90   12.10
  -2   0   1   -3.80    6.00
  -2   0   1   -2.80    5.50
  -2   0   1  -13.20   13.00
  -2   0   1  -19.20    5.10
   2   0  -1    4.10    6.70
  -2   0   1   13.50    9.80
   2   0  -1    6.50    7.30
   2   0  -1    0.20   17.20
  -2   0   1    2.80   13.20
  -2   0   1   -2.50   14.10
   2   0  -1   -6.50   10.90
   1   0  -1 1785.62  148.29
   1   0  -1 1395.96  149.09
   1   0  -1 1489.95  149.59
  -1   0   1 1487.65  149.79
   1   0  -1 1709.03  147.99
  -1   0   1 1454.45  149.39
  -1   0   1 1619.44  147.99
   1   0  -1 1597.14  150.08
  -1   0   1 1490.75  149.49
  -1   0   1 1706.13  147.99
  -1   0   1 1404.06  149.29
   0   0   1   -2.70    4.20
   0   0  -1    0.50    4.40
   0   0   1   -1.30    2.00
   0   0  -1    8.30    4.70
   0   0  -1   -4.00    4.10
   0   0  -1    3.90    3.10
   0   0   1    4.30    4.20
   0   0   1   -3.80    4.70
   0   0  -1   -3.60    4.40
   0   0   1   -5.80    3.10
   0   0  -1    3.30    2.10
  -1   0  -1   51.29   10.20
   1   0   1   75.89   10.50
   1   0   1   51.79   12.70
  -1   0  -1   58.29   10.50
   1   0   1   64.39    9.50
  -1   0  -1   55.89   11.00
  -1   0  -1   64.09   11.00
  -1   0  -1   55.99    8.80
   1   0   1   62.69   11.50
   1   0   1   54.79   12.70
  -1   0  -1   43.20    8.80
   1   0   1   60.59   11.40
  -2   0  -1    2.10    8.30
   2   0   1    4.00   10.40
  -2   0  -1  -15.90   11.00
   2   0   1  -18.00    8.00
   2   0   1    9.30   15.00
   2   0   1    8.30    8.80
  -2   0  -1  -13.70    5.70
   2   0   1   -1.70    8.00
   2   0   1  -23.30   11.40
  -2   0  -1   -5.90    8.70
  -2   0  -1    1.50    5.80
  -2   0  -1   -3.10    7.90
  -3   0  -1  916.71   92.79
  -3   0  -1  922.41   89.99
  -3   0  -1  949.60   93.79
   3   0   1 1037.80   94.59
  -3   0  -1  865.41   88.89
   3   0   1  843.62   93.39
  -3   0  -1  978.00   90.49
   3   0   1  891.31   92.89
  -3   0  -1  860.91   88.99
   3   0   1  860.41   89.49
   3   0   1  973.30   90.59
  -4   0  -1   -0.20    2.70
  -4   0  -1  -25.30   21.20
   4   0   1    9.20   15.30
   4   0   1   -2.00   10.30
  -4   0  -1    8.70    3.50
  -4   0  -1   13.00    8.90
   4   0   1   17.30   16.10
  -5   0  -1  766.62   72.89
   5   0   1  888.01   79.59
   5   0   1  457.95   81.59
  -5   0  -1  808.72   76.39
  -5   0  -1  668.63   93.89
   5   0   1  808.52   86.39
   6   0   1    2.70   24.20
   6   0   1  -18.70   14.60
  -6   0  -1    0.90   10.60
   6   0   1   -9.10   21.20
  -6   0  -1    1.80   11.80
  -6   0  -1   -0.30   28.70
   7   0   1 3415.96  304.07
  -7   0  -1 2973.70  295.57
  -7   0  -1 2892.41  312.17
   7   0   1 3007.10  298.77
   7   0   1 3365.76  313.27
   8   0   1   39.60   39.20
  -8   0  -1  -13.20   32.80
   8   0   1  -14.80   19.60
   9   0   1  411.56   63.29
   9   0   1  394.86   85.39
  -9   0  -1  500.85   82.99
 -10  -1   1  -25.70   33.00
  10  -1  -1    3.30   50.69
  10  -1  -1   20.20   33.10
  10   1  -1  -60.79   38.60
  10   1  -1   17.40   33.80
 -10   1   1  -18.70   33.90
  -9  -1   1    9.60   34.40
   9  -1  -1   28.60   29.90
   9  -1  -1   77.49   50.89
   9   1  -1   -3.50   41.60
   9   1  -1   53.99   31.60
  -9   1   1   32.10   38.50
   8  -1  -1   15.20   17.00
   8  -1  -1   21.70   38.70
   8  -1  -1   45.90   27.90
  -8  -1   1   26.30   32.50
  -8   1   1  -50.19   20.50
   8   1  -1   20.20   23.00
   8   1  -1  -24.40   35.20
  -7  -1   1   24.70   13.60
   7  -1  -1   -3.20   30.30
  -7  -1   1   17.80   22.30
   7  -1  -1    7.90   22.10
  -7  -1   1   30.80   18.20
   7  -1  -1   14.60   18.20
  -7  -1   1   12.00   16.40
   7   1  -1   41.90   37.40
  -7   1   1   -0.40   20.50
  -7   1   1    9.10   31.00
   7   1  -1   23.70   21.10
  -7   1   1  -13.10    9.70
   6  -1  -1 1786.52  163.18
   6  -1  -1 1653.53  173.88
   6  -1  -1 1706.33  163.48
  -6  -1   1 1599.04  157.08
  -6  -1   1 1606.74  159.08
  -6  -1   1 1634.94  157.58
  -6  -1   1 1791.32  160.28
   6   1  -1 1486.65  174.58
   6   1  -1 1745.83  162.58
  -6   1   1 1664.73  163.88
  -6   1   1 1477.65  159.78
  -6   1   1 1864.41  177.18
  -6   1   1 1553.54  156.38
  -5  -1   1  233.08   30.70
   5  -1  -1  276.77   36.10
   5  -1  -1  232.78   34.80
  -5  -1   1  228.58   28.60
  -5  -1   1  275.17   38.60
   5  -1  -1  219.48   42.50
  -5  -1   1  284.37   28.60
  -5  -1   1  290.37   34.40
  -5   1   1  324.07   52.29
  -5   1   1  215.58   36.10
   5   1  -1  250.97   34.30
   5   1  -1  243.68   32.70
  -5   1   1  260.17   32.40
   5   1  -1  175.68   46.10
  -5   1   1  212.58   30.90
  -5   1   1  224.18   27.40
  -5   1   1  237.28   32.60
   4  -1  -1 4464.65  465.05
   4  -1  -1 5419.06  465.25
  -4  -1   1 4854.81  468.25
   4  -1  -1 4245.58  469.05
  -4  -1   1 4857.91  468.65
   4  -1  -1 5679.23  475.95
  -4  -1   1 5311.67  468.15
   4  -1  -1 5118.89  469.75
  -4  -1   1 4999.80  466.25
  -4  -1   1 5412.46  471.45
  -4   1   1 4965.30  468.65
   4   1  -1 4446.75  477.15
   4   1  -1 4244.38  470.95
  -4   1   1 5299.37  465.85
   4   1  -1 5046.29  468.85
  -4   1   1 5547.25  480.35
  -4   1   1 5010.60  468.55
   4   1  -1 5169.38  468.85
  -4   1   1 4761.02  467.65
  -4   1   1 5298.07  467.55
  -3  -1   1 2194.48  192.38
  -3  -1   1 2147.99  195.78
  -3  -1   1 2213.38  192.08
   3  -1  -1 1908.41  193.18
  -3  -1   1 1738.93  194.88
   3  -1  -1 2243.38  191.28
   3  -1  -1 2072.29  193.28
   3  -1  -1 2252.07  196.88
  -3  -1   1 2046.60  192.38
  -3  -1   1 2015.60  189.88
   3  -1  -1 2035.30  192.98
   3   1  -1 2280.27  192.98
  -3   1   1 1960.80  191.68
   3   1  -1 1916.01  192.38
   3   1  -1 1834.12  190.98
  -3   1   1 1965.10  194.88
  -3   1   1 1904.31  192.28
   3   1  -1 2195.98  192.68
  -3   1   1 2070.99  192.48
  -3   1   1 1903.31  199.78
  -3   1   1 2174.38  189.68
  -3   1   1 1871.71  196.18
   3   1  -1 1713.03  199.98
  -3   1   1 1794.02  194.28
   3   1  -1 2110.49  190.48
  -3   1   1 2003.80  192.88
   3   1  -1 1988.40  194.28
   2  -1  -1  579.34   60.49
  -2  -1   1  766.02   64.39
   2  -1  -1  601.74   62.59
  -2  -1   1  532.35   68.99
  -2  -1   1  634.74   60.59
  -2  -1   1  620.34   60.59
  -2  -1   1  665.23   62.19
  -2  -1   1  599.34   57.29
   2  -1  -1  578.24   61.59
  -2  -1   1  575.74   60.99
   2  -1  -1  601.14   57.09
   2  -1  -1  571.84   61.59
   2  -1  -1  622.24   62.99
   2  -1  -1  634.64   62.19
   2  -1  -1  557.74   64.99
  -2   1   1  593.44   61.79
   2   1  -1  643.34   60.89
  -2   1   1  622.54   61.19
  -2   1   1  587.74   60.39
  -2   1   1  509.05   66.99
   2   1  -1  646.24   61.69
   2   1  -1  483.35   62.49
  -2   1   1  636.74   57.69
   2   1  -1  668.23   61.89
  -2   1   1  651.13   61.39
   2   1  -1  593.54   59.79
  -2   1   1  598.34   62.19
  -2   1   1  604.64   57.79
   2   1  -1  505.75   68.99
   1  -1  -1  133.09   17.10
   1  -1  -1   90.09   13.40
  -1  -1   1  123.59   15.70
  -1  -1   1  122.29   18.00
   1  -1  -1  132.79   15.10
   1  -1  -1   90.29   11.10
  -1  -1   1   99.39   11.30
   1  -1  -1   97.09   19.80
   1  -1  -1   95.69   14.70
  -1  -1   1  103.29   13.10
   1  -1  -1  120.19   19.10
   1   1  -1   95.29   12.90
   1   1  -1   82.49   17.60
  -1   1   1  125.69   17.50
  -1   1   1  102.29   11.10
  -1   1   1  109.09   14.10
  -1   1   1  139.19   15.80
   1   1  -1  136.59   12.90
   1   1  -1  142.19   18.20
  -1   1   1  106.79   14.70
   1   1  -1  113.19   15.60
   1   1  -1  135.29   16.40
  -1   1   1  113.59   18.20
  -1   1   1   98.29   15.00
   0  -1   1   24.80    6.40
   0  -1   1   35.10    7.80
   0  -1  -1   30.40    9.80
   0  -1  -1   38.30    6.60
   0  -1   1   30.60    5.20
   0  -1  -1   22.90   16.20
   0  -1  -1   47.50    6.90
   0  -1   1   49.70    9.50
   0  -1  -1   18.70    5.90
   0  -1   1   45.50   13.00
   0  -1  -1   43.70    6.30
   0  -1   1   30.30    9.50
   0  -1  -1   40.10    7.40
   0   1  -1   43.50    9.70
   0   1   1   29.40    6.60
   0   1   1   45.20   10.90
   0   1  -1   31.90    8.20
   0   1  -1   18.20   11.20
   0   1   1   13.50   14.90
   0   1   1   34.30    7.70
   0   1   1   28.00    6.50
   0   1  -1   35.20    6.70
   0   1   1   25.80    6.40
   0   1   1   31.80    6.60
   0   1  -1   37.80    5.00
   0   1  -1   22.40    8.50
  -1  -1  -1  815.12   79.79
  -1  -1  -1  969.30   85.99
  -1  -1  -1  806.12   78.09
  -1  -1  -1  699.93   79.09
  -1  -1  -1  810.92   80.59
  -1  -1  -1  811.42   80.09
   1  -1   1  800.92   78.69
   1  -1   1  845.92   78.09
  -1  -1  -1  903.91   79.19
   1  -1   1  849.12   80.09
   1  -1   1  798.42   79.89
  -1  -1  -1  846.62   81.49
  -1  -1  -1  846.42   80.79
   1  -1   1  884.91   81.29
   1   1   1  816.02   80.99
  -1   1  -1  747.33   78.59
  -1   1  -1  832.52   79.89
  -1   1  -1  877.61   81.09
   1   1   1  833.92   80.49
  -1   1  -1  876.01   79.39
  -1   1  -1  889.11   82.29
  -1   1  -1  863.61   78.79
  -1   1  -1  845.42   81.09
   1   1   1  887.51   80.99
   1   1   1  870.51   80.09
  -1   1  -1  848.42   80.49
  -2  -1  -1 2427.26  202.28
  -2  -1  -1 2093.39  195.88
  -2  -1  -1 2171.78  195.28
  -2  -1  -1 1991.70  198.18
  -2  -1  -1 1936.01  196.28
   2  -1   1 2242.38  198.18
   2  -1   1 2076.49  197.78
  -2  -1  -1 1982.50  196.58
  -2  -1  -1 2061.99  196.18
   2  -1   1 2115.19  196.18
   2  -1   1 2119.49  196.08
  -2  -1  -1 1914.41  195.98
  -2   1  -1 2279.67  198.28
   2   1   1 2049.20  195.98
  -2   1  -1 2004.00  196.48
  -2   1  -1 1972.70  194.88
  -2   1  -1 2139.79  193.58
   2   1   1 2114.89  195.28
   2   1   1 2050.79  198.08
  -2   1  -1 2018.90  195.98
  -2   1  -1 2019.50  195.88
   2   1   1 2024.70  197.18
  -3  -1  -1  203.58   30.90
  -3  -1  -1  215.18   24.80
   3  -1   1  201.88   25.80
   3  -1   1  243.88   31.60
  -3  -1  -1  169.78   24.90
   3  -1   1  245.48   27.70
   3  -1   1  240.18   30.60
  -3  -1  -1  197.88   26.10
  -3  -1  -1  204.68   26.70
  -3  -1  -1  159.78   24.60
  -3   1  -1  191.88   26.10
  -3   1  -1  199.28   26.00
  -3   1  -1  198.58   20.50
   3   1   1  141.09   28.30
   3   1   1  241.18   32.50
   3   1   1  237.38   32.20
  -3   1  -1  140.39   31.00
   3   1   1  221.98   26.10
  -3   1  -1  164.38   38.30
  -3   1  -1  199.68   21.00
  -3   1  -1  186.28   23.90
   4  -1   1 1007.40  109.09
   4  -1   1  989.60  105.19
  -4  -1  -1 1112.39  105.29
  -4  -1  -1  929.71  100.79
  -4  -1  -1 1013.90   99.89
  -4  -1  -1 1061.69  104.69
   4  -1   1 1054.49  109.69
   4  -1   1 1146.39  105.19
  -4   1  -1 1233.08  121.09
  -4   1  -1 1139.99  101.99
   4   1   1  985.30  108.89
   4   1   1 1038.30  104.29
   4   1   1 1158.68  112.59
  -4   1  -1 1150.78  101.19
  -4   1  -1 1147.09  106.39
   4   1   1 1075.79  110.39
  -5  -1  -1 1430.96  145.29
  -5  -1  -1 1292.67  142.79
   5  -1   1 1531.05  152.88
  -5  -1  -1 1660.73  155.68
   5  -1   1 1552.24  147.29
   5  -1   1 1303.07  150.78
  -5   1  -1 1732.53  164.18
   5   1   1 1913.11  157.88
   5   1   1 1266.17  151.18
   5   1   1 1180.58  149.59
   5   1   1 1521.45  145.69
  -5   1  -1 1672.83  143.29
  -5   1  -1 1458.65  141.79
  -5   1  -1 1647.34  144.29
  -6  -1  -1   15.40   12.80
   6  -1   1   26.50   24.10
   6  -1   1   16.70   17.80
   6  -1   1   21.60   23.90
  -6  -1  -1    1.40   26.70
  -6  -1  -1    9.50    9.30
  -6  -1  -1   41.70   24.50
  -6   1  -1    9.60   10.90
   6   1   1   -1.90   13.60
  -6   1  -1  -43.80   28.50
  -6   1  -1   10.60   10.80
   6   1   1  -18.10   23.40
  -7  -1  -1    4.40   22.20
   7  -1   1   12.30   18.80
  -7  -1  -1   -6.00   12.70
  -7  -1  -1  -14.00   29.10
   7  -1   1   15.40   27.80
   7  -1   1   -0.20   24.00
  -7   1  -1   19.20   13.30
   7   1   1   61.99   35.30
   7   1   1   23.70   19.70
  -7   1  -1   27.70   35.90
   8  -1   1  228.18   58.59
  -8  -1  -1  222.08   55.29
   8  -1   1  237.08   41.70
   8  -1   1  214.48   43.60
   8   1   1  243.18   40.70
  -8   1  -1  238.18   57.49
   8   1   1  183.08   56.29
  -9  -1  -1  403.76   72.59
   9  -1   1  256.77   53.09
  -9   1  -1  445.56   76.49
   9   1   1  372.36   57.49
   9   1   1  330.57   76.59
 -10  -2   1  223.18   60.49
  10  -2  -1  115.69   45.80
  10   2  -1  130.09   43.70
  10   2  -1  122.19   64.39
 -10   2   1  229.58   60.29
   9  -2  -1  339.77   79.19
   9  -2  -1  494.95   67.29
  -9  -2   1  347.57   70.19
   9   2  -1  293.77   53.49
   9   2  -1  396.16   79.29
  -9   2   1  353.86   67.39
   8  -2  -1  404.16   49.50
  -8  -2   1  319.57   44.40
  -8  -2   1  158.48   53.59
   8  -2  -1  235.28   65.59
   8  -2  -1  352.76   54.29
   8   2  -1  227.48   62.89
   8   2  -1  421.76   52.89
  -8   2   1  402.66   68.99
   7  -2  -1   85.89   28.70
   7  -2  -1   92.29   25.80
  -7  -2   1    8.90   24.00
   7  -2  -1  148.19   43.20
  -7  -2   1  125.19   23.20
  -7  -2   1   81.29   23.70
   7   2  -1   87.09   43.10
  -7   2   1   45.50   23.70
   7   2  -1   96.09   25.50
  -7   2   1   77.69   40.90
  -6  -2   1 1902.11  186.78
  -6  -2   1 1991.10  183.58
   6  -2  -1 2037.90  200.08
  -6  -2   1 2060.19  182.68
  -6  -2   1 1794.32  183.98
  -6  -2   1 1890.01  187.28
   6  -2  -1 2079.39  190.58
   6  -2  -1 2007.00  190.18
   6   2  -1 1580.34  200.08
  -6   2   1 2486.15  208.08
  -6   2   1 1775.32  188.88
   6   2  -1 1732.53  192.58
  -6   2   1 1934.71  181.58
   6   2  -1 1931.21  187.58
  -5  -2   1   39.10   14.50
  -5  -2   1   88.59   17.50
  -5  -2   1   66.19   12.40
  -5  -2   1   43.60   13.60
   5  -2  -1   70.69   20.40
   5  -2  -1   49.60   20.10
   5  -2  -1   70.39   25.20
  -5   2   1   80.09   10.20
  -5   2   1   60.29   27.90
   5   2  -1   41.70   21.80
  -5   2   1   57.59   14.90
   5   2  -1   63.39   31.90
  -5   2   1   85.49   21.00
  -5   2   1   57.29   17.90
   5   2  -1   58.29   17.20
   4  -2  -1 1066.79  107.49
   4  -2  -1 1122.19  103.59
   4  -2  -1 1059.49  104.99
   4  -2  -1 1033.20  110.49
  -4  -2   1 1213.08  106.89
  -4  -2   1 1122.89  105.49
  -4  -2   1 1207.88  103.09
  -4  -2   1  973.80  103.69
  -4  -2   1 1020.40  105.39
  -4  -2   1 1131.39  109.39
   4  -2  -1 1007.00  109.19
   4   2  -1 1068.79  105.59
  -4   2   1  733.73  114.69
  -4   2   1 1151.08  107.39
  -4   2   1 1083.69  107.59
  -4   2   1 1058.59  105.79
   4   2  -1 1050.69  118.79
   4   2  -1 1051.79  109.39
  -4   2   1 1131.49  103.79
   4   2  -1 1218.98  108.19
  -4   2   1 1026.00  105.99
   4   2  -1 1029.30  102.79
  -4   2   1 1087.69  101.19
   3  -2  -1  455.85   45.20
   3  -2  -1  392.16   47.10
  -3  -2   1  379.56   42.60
   3  -2  -1  437.96   50.39
  -3  -2   1  460.75   47.10
  -3  -2   1  453.05   61.09
  -3  -2   1  419.36   46.20
  -3  -2   1  453.05   45.60
  -3  -2   1  554.44   49.10
  -3  -2   1  345.47   44.90
   3  -2  -1  416.76   49.60
  -3  -2   1  432.16   42.30
   3  -2  -1  407.46   45.90
   3  -2  -1  376.26   52.29
   3   2  -1  396.66   59.09
   3   2  -1  438.86   43.80
  -3   2   1  437.26   47.00
  -3   2   1  486.75   42.80
  -3   2   1  430.16   48.10
  -3   2   1  496.15   47.10
  -3   2   1  432.46   55.29
   3   2  -1  439.26   47.40
   3   2  -1  327.47   46.50
   3   2  -1  436.16   46.90
   3   2  -1  453.55   45.60
  -3   2   1  433.36   46.00
  -3   2   1  444.56   48.00
  -2  -2   1 5245.78  476.85
   2  -2  -1 4894.71  476.95
   2  -2  -1 5107.69  476.85
   2  -2  -1 5436.66  480.55
   2  -2  -1 4678.73  478.65
  -2  -2   1 5558.74  482.45
   2  -2  -1 5056.89  476.55
   2  -2  -1 5139.49  478.35
  -2  -2   1 5466.25  477.05
  -2  -2   1 5206.48  476.75
  -2  -2   1 5183.98  474.85
   2  -2  -1 5027.60  477.25
  -2  -2   1 4956.40  477.25
  -2   2   1 5457.55  478.95
  -2   2   1 5124.79  477.25
   2   2  -1 4339.67  475.75
   2   2  -1 5125.29  476.35
   2   2  -1 5170.28  476.85
   2   2  -1 4982.70  476.75
  -2   2   1 5136.79  476.95
   2   2  -1 5039.10  476.25
  -2   2   1 5139.79  476.95
  -2   2   1 5342.07  477.25
  -2   2   1 5002.60  478.45
   2   2  -1 4742.13  480.55
   2   2  -1 5334.67  477.95
   1  -2  -1   82.89   14.20
   1  -2  -1   74.89   13.50
   1  -2  -1   70.39   14.90
  -1  -2   1  106.59   14.90
   1  -2  -1   51.39   10.50
   1  -2  -1   70.39   21.80
  -1  -2   1  116.89   18.60
   1  -2  -1   96.09   15.70
  -1  -2   1   86.39   13.50
  -1  -2   1   79.59   12.10
  -1  -2   1   81.49   12.00
  -1   2   1  103.69   20.50
  -1   2   1   78.39   11.90
   1   2  -1   80.59   13.60
  -1   2   1   81.39   15.20
   1   2  -1   79.59   14.00
   1   2  -1   96.19   17.90
   1   2  -1   76.29   12.40
  -1   2   1   86.19   14.30
  -1   2   1   84.99   14.50
  -1   2   1  110.39   15.10
   1   2  -1   84.49   15.30
   0  -2   1   -8.10    8.70
   0  -2   1    1.90    6.70
   0  -2  -1    3.30   20.70
   0  -2   1    8.40    9.20
   0  -2   1   26.50   17.50
   0  -2  -1   -5.10    8.90
   0  -2   1   -2.10    6.60
   0  -2  -1    1.20    6.40
   0  -2  -1   -7.10    6.60
   0  -2  -1    5.50    7.40
   0  -2  -1    0.90    8.40
   0   2  -1    6.30   15.10
   0   2   1    4.10    6.30
   0   2   1    6.90    8.20
   0   2  -1   -2.40   10.60
   0   2  -1    3.80    5.70
   0   2  -1  -11.70    6.90
   0   2   1    0.20    5.80
   0   2   1    2.50    7.50
   0   2   1    6.30   20.20
   0   2  -1    1.00    6.40
   0   2   1   -3.20    8.00
   0   2   1   -0.30    6.80
   0   2  -1    2.80    7.00
   1  -2   1  806.92   83.69
  -1  -2  -1  782.52   84.59
  -1  -2  -1  907.31   83.89
   1  -2   1  872.91   86.39
  -1  -2  -1  867.11   87.89
   1  -2   1  856.81   84.49
  -1  -2  -1  839.02   83.09
   1  -2   1  901.81   84.19
  -1  -2  -1  937.91   85.39
  -1  -2  -1  909.11   83.79
   1  -2   1  942.71   85.09
  -1  -2  -1  867.41   84.39
   1  -2   1  850.81   83.29
  -1  -2  -1  914.11   82.39
   1   2   1 1001.40   84.39
   1   2   1  900.91   84.39
   1   2   1 1038.00   90.99
  -1   2  -1  646.54   86.69
  -1   2  -1  848.62   83.79
  -1   2  -1  950.90   85.79
  -1   2  -1  921.91   85.59
  -1   2  -1  922.41   84.09
   1   2   1  873.61   84.09
  -1   2  -1  855.31   81.69
  -1   2  -1  798.32   83.59
   1   2   1  668.83   87.39
  -1   2  -1  888.81   84.29
   1   2   1  856.11   82.69
  -2  -2  -1  293.77   34.90
   2  -2   1  251.27   32.90
   2  -2   1  312.27   37.60
  -2  -2  -1  257.37   29.20
  -2  -2  -1  176.98   37.20
  -2  -2  -1  246.78   43.50
   2  -2   1  307.87   32.20
   2  -2   1  350.86   31.50
   2  -2   1  286.57   28.70
  -2  -2  -1  274.07   30.00
   2  -2   1  276.27   39.00
  -2  -2  -1  284.37   34.20
  -2  -2  -1  321.67   30.20
  -2  -2  -1  269.07   32.70
  -2  -2  -1  306.27   34.80
  -2  -2  -1  271.87   32.20
  -2   2  -1  335.97   38.30
   2   2   1  303.57   39.10
  -2   2  -1  346.27   31.30
  -2   2  -1  277.27   32.30
  -2   2  -1  350.06   34.30
  -2   2  -1  332.47   34.90
  -2   2  -1  277.37   30.30
  -2   2  -1  283.77   33.80
   2   2   1  278.87   34.70
   2   2   1  281.47   30.50
   2   2   1  286.47   32.70
  -2   2  -1  286.27   30.10
  -3  -2  -1 1321.87  136.79
  -3  -2  -1 1435.56  136.99
  -3  -2  -1 1445.26  138.59
  -3  -2  -1 1086.69  144.09
  -3  -2  -1 1421.36  139.89
  -3  -2  -1 1481.95  141.09
   3  -2   1 1517.55  141.09
   3  -2   1 1476.65  139.49
   3  -2   1 1601.14  144.59
   3   2   1 1668.83  146.89
  -3   2  -1 1544.55  140.79
   3   2   1 1543.35  140.89
  -3   2  -1 1462.05  141.09
   3   2   1 1509.55  138.89
  -3   2  -1 1586.14  138.89
   3   2   1 1455.45  142.29
  -3   2  -1 1558.24  138.19
  -3   2  -1 1322.47  137.79
  -3   2  -1 1444.56  147.79
  -4  -2  -1 1552.24  140.79
   4  -2   1 1298.27  140.09
  -4  -2  -1 1398.36  135.79
  -4  -2  -1 1427.56  147.59
  -4  -2  -1 1369.16  138.89
   4  -2   1 1435.96  144.99
   4  -2   1 1484.05  144.39
   4  -2   1 1506.35  138.99
  -4  -2  -1 1503.35  137.29
  -4   2  -1 1558.94  141.09
   4   2   1 1503.75  143.99
  -4   2  -1 1439.56  136.99
   4   2   1 1416.26  138.49
  -4   2  -1 1388.16  136.89
   4   2   1 1382.06  146.69
   5  -2   1  215.08   43.70
   5  -2   1  351.46   36.40
   5  -2   1  291.07   45.30
  -5  -2  -1  295.57   35.00
  -5  -2  -1  385.16   50.09
  -5  -2  -1  287.87   38.20
   5  -2   1  261.87   39.00
  -5  -2  -1  289.57   31.20
  -5   2  -1  255.27   32.50
  -5   2  -1  349.37   33.90
   5   2   1  279.07   45.10
   5   2   1  392.16   54.89
  -5   2  -1  268.17   32.50
   5   2   1  292.87   37.20
  -5   2  -1  337.97   55.89
  -6  -2  -1 1551.14  154.38
  -6  -2  -1 1803.82  162.48
   6  -2   1 1562.54  155.98
   6  -2   1 1305.27  159.58
  -6  -2  -1 1484.35  150.68
   6   2   1 1499.05  161.78
  -6   2  -1 1512.75  150.68
   6   2   1 1631.14  154.08
  -6   2  -1 1497.35  150.68
  -6   2  -1 2117.19  179.28
   6   2   1 1852.91  171.28
  -7  -2  -1   35.10   25.10
  -7  -2  -1   67.09   19.70
   7  -2   1   58.49   24.50
   7  -2   1   54.59   30.80
  -7  -2  -1    2.80   29.30
   7   2   1   42.10   20.80
  -7   2  -1  106.49   45.00
   7   2   1  143.99   42.70
   8  -2   1   99.99   31.80
   8  -2   1   43.00   26.30
  -8  -2  -1   33.00   35.50
  -8  -2  -1   52.89   21.30
   8   2   1   62.19   25.10
   8   2   1   88.39   44.70
  -8   2  -1   53.59   41.70
  -9  -2  -1  190.38   54.09
   9  -2   1  231.88   49.20
   9   2   1  276.37   46.80
   9   2   1  241.88   67.59
  -9   2  -1  284.37   66.59
  10  -3  -1  114.29   48.10
 -10   3   1  122.79   60.09
  -9  -3   1   74.99   39.70
   9  -3  -1   26.40   27.80
  -9   3   1   61.09   43.80
   9   3  -1   39.90   27.00
   9   3  -1   58.09   49.50
  -8  -3   1 1217.08  126.59
   8  -3  -1 1201.38  132.39
   8  -3  -1 1316.37  129.29
   8  -3  -1 1291.37  148.79
   8   3  -1 1121.39  126.69
   8   3  -1 1181.08  147.19
  -8   3   1 1310.37  147.59
  -7  -3   1  143.19   28.90
   7  -3  -1  130.09   32.90
   7  -3  -1  137.99   32.70
   7  -3  -1  126.39   44.70
  -7  -3   1  194.38   32.10
   7   3  -1  220.38   55.99
   7   3  -1   78.69   34.60
  -7   3   1  210.68   34.30
   7   3  -1  135.19   29.60
  -7   3   1  201.48   52.09
   6  -3  -1   28.70   21.10
  -6  -3   1   16.90   14.30
  -6  -3   1   -4.00    7.90
   6  -3  -1   -0.10   17.60
   6  -3  -1   27.70   25.60
  -6   3   1   22.70   33.30
   6   3  -1  -12.60   13.10
   6   3  -1   34.70   34.20
   6   3  -1   40.50   19.50
  -6   3   1    8.20   16.90
  -5  -3   1   11.40    8.50
  -5  -3   1   32.50   13.10
   5  -3  -1   18.80    8.40
  -5  -3   1   30.50   14.90
   5  -3  -1    4.50   20.60
   5  -3  -1   20.10    7.40
   5  -3  -1   26.90   19.10
   5  -3  -1   23.70   16.60
  -5  -3   1   40.90    9.70
  -5   3   1   13.40   11.60
   5   3  -1   45.10   31.70
  -5   3   1   30.40   14.90
   5   3  -1   29.20   19.60
   5   3  -1   34.50   13.70
  -5   3   1   19.90   28.60
   4  -3  -1  493.55   57.99
  -4  -3   1  605.04   58.49
  -4  -3   1  532.25   56.39
   4  -3  -1  613.54   55.49
  -4  -3   1  587.24   56.29
  -4  -3   1  386.46   54.69
   4  -3  -1  539.25   60.79
   4  -3  -1  469.55   63.09
   4  -3  -1  438.26   54.79
  -4  -3   1  530.35   52.99
  -4  -3   1  527.15   52.59
  -4   3   1  577.44   57.39
   4   3  -1  550.84   55.99
  -4   3   1  571.54   60.69
   4   3  -1  593.84   55.19
  -4   3   1  462.65   67.69
   4   3  -1  529.05   52.89
   4   3  -1  525.15   59.59
   4   3  -1  566.24   73.99
  -3  -3   1 1091.39   99.99
   3  -3  -1 1053.39   98.79
   3  -3  -1  954.30   97.99
  -3  -3   1  957.30   98.59
  -3  -3   1 1011.10   98.49
  -3  -3   1 1008.60  100.09
   3  -3  -1  936.81  103.09
   3  -3  -1  899.51   99.09
   3  -3  -1 1009.90  100.69
  -3  -3   1 1016.20   96.49
   3  -3  -1 1110.19   94.39
  -3   3   1  961.30   98.69
   3   3  -1 1028.70  100.89
   3   3  -1  964.20   98.49
  -3   3   1  967.70   99.89
   3   3  -1 1005.60   97.49
   3   3  -1 1097.19   97.19
  -3   3   1  987.50   98.89
   3   3  -1 1021.20   99.99
  -3   3   1 1101.09  104.59
  -3   3   1  962.80  101.39
   3   3  -1  783.02  105.99
   3   3  -1 1012.90   96.79
   2  -3  -1 2768.42  277.07
  -2  -3   1 2903.21  276.77
   2  -3  -1 2779.22  275.77
   2  -3  -1 3012.30  278.87
   2  -3  -1 2829.52  274.57
  -2  -3   1 2989.50  278.87
   2  -3  -1 3017.60  283.27
   2  -3  -1 2740.33  280.97
   2  -3  -1 2945.81  277.97
   2  -3  -1 2906.31  277.27
  -2  -3   1 3224.58  278.27
  -2  -3   1 3078.39  277.67
  -2  -3   1 2929.61  277.17
  -2  -3   1 3003.60  276.67
  -2   3   1 2804.92  277.87
  -2   3   1 2875.11  278.77
   2   3  -1 3035.10  277.57
  -2   3   1 3007.10  274.57
   2   3  -1 2852.61  279.27
  -2   3   1 3096.39  278.37
   2   3  -1 3023.60  281.37
  -2   3   1 2907.31  277.37
  -2   3   1 2999.90  280.77
   2   3  -1 2834.32  275.97
  -2   3   1 2969.90  277.57
   2   3  -1 2974.70  277.37
   2   3  -1 3164.98  279.57
  -1  -3   1 2159.88  202.18
   1  -3  -1 2085.59  199.88
  -1  -3   1 2113.49  198.28
  -1  -3   1 2219.78  199.78
   1  -3  -1 2032.00  198.88
  -1  -3   1 2156.48  198.98
   1  -3  -1 2130.19  205.68
  -1  -3   1 2016.90  200.18
   1  -3  -1 2176.48  200.18
  -1  -3   1 2199.98  200.58
  -1  -3   1 2153.18  199.78
  -1  -3   1 2191.88  200.08
   1  -3  -1 2001.00  200.08
   1  -3  -1 2151.28  198.98
  -1   3   1 2081.29  200.28
   1   3  -1 2103.49  198.78
  -1   3   1 2135.69  199.68
   1   3  -1 2244.58  202.58
  -1   3   1 2047.50  198.28
   1   3  -1 2309.97  202.18
  -1   3   1 2064.19  200.08
  -1   3   1 2147.69  198.08
  -1   3   1 1872.31  199.88
   1   3  -1 2103.69  199.78
   1   3  -1 2099.99  200.08
  -1   3   1 2097.09  204.48
   0  -3   1 7898.11  710.23
   0  -3  -1 7610.24  710.13
   0  -3  -1 6738.83  708.63
   0  -3   1 7779.62  707.33
   0  -3   1 6971.70  710.43
   0  -3  -1 7694.33  710.53
   0  -3   1 7722.93  710.53
   0  -3  -1 7426.66  709.93
   0  -3  -1 8013.60  708.93
   0  -3   1 7890.21  709.63
   0  -3  -1 8157.68  710.43
   0   3   1 7779.32  710.13
   0   3  -1 7700.43  710.43
   0   3   1 7838.92  710.53
   0   3   1 7929.61  708.93
   0   3  -1 7431.06  712.23
   0   3  -1 7221.98  711.73
   0   3   1 7868.61  710.43
   0   3  -1 7732.73  710.53
   0   3  -1 7488.15  709.43
   0   3   1 7780.52  709.83
   0   3   1 7487.95  709.63
   0   3  -1 7063.19  711.33
   0   3  -1 7701.83  708.33
  -1  -3  -1  598.94   56.49
   1  -3   1  548.45   61.49
   1  -3   1  623.04   59.59
  -1  -3  -1  590.84   55.99
  -1  -3  -1  544.35   58.09
   1  -3   1  579.04   57.09
   1  -3   1  580.04   58.09
   1  -3   1  608.24   57.19
  -1  -3  -1  594.74   53.49
  -1  -3  -1  443.96   67.19
  -1  -3  -1  522.25   56.89
   1  -3   1  545.15   56.19
   1  -3   1  645.94   57.09
  -1  -3  -1  568.34   57.19
   1   3   1  588.64   56.79
   1   3   1  560.04   57.39
   1   3   1  465.45   66.59
   1   3   1  543.75   56.29
  -1   3  -1  571.34   56.89
  -1   3  -1  619.64   57.39
  -1   3  -1  525.15   55.89
  -1   3  -1  498.95   61.69
  -1   3  -1  587.54   60.89
   1   3   1  538.85   56.49
  -1   3  -1  528.25   59.09
  -1   3  -1  511.95   56.29
   1   3   1  555.24   55.79
   1   3   1  500.25   60.99
   2  -3   1   43.50    9.40
   2  -3   1    0.70   16.40
  -2  -3  -1   24.00    8.50
  -2  -3  -1   40.50    7.30
  -2  -3  -1   46.50   21.80
   2  -3   1   20.70   11.30
  -2  -3  -1   46.20   10.50
  -2  -3  -1   17.50   10.60
  -2  -3  -1   43.80   11.00
  -2  -3  -1   18.00   20.20
   2  -3   1   36.40   11.50
  -2  -3  -1   40.20   13.80
   2  -3   1   42.30   15.00
   2  -3   1   38.40   11.10
   2   3   1   16.10   20.90
  -2   3  -1   23.10   11.30
  -2   3  -1    1.30   15.00
  -2   3  -1   29.60   13.50
  -2   3  -1   44.50   10.50
  -2   3  -1   33.90   15.20
   2   3   1   28.30   12.80
   2   3   1    7.60   10.50
  -2   3  -1   41.80   13.90
  -2   3  -1   36.00    6.90
   2   3   1   30.30   10.50
   2   3   1   51.99   16.80
  -2   3  -1   38.80   10.70
  -2   3  -1   45.00   13.10
  -3  -3  -1  274.47   29.20
  -3  -3  -1  294.97   32.30
   3  -3   1  316.47   31.80
  -3  -3  -1  239.38   42.90
  -3  -3  -1  233.08   46.40
  -3  -3  -1  267.57   35.00
  -3  -3  -1  246.58   29.40
  -3  -3  -1  250.37   28.90
   3  -3   1  239.48   27.00
   3  -3   1  322.07   35.70
   3  -3   1  275.97   39.50
  -3   3  -1  266.27   29.00
  -3   3  -1  280.47   30.80
  -3   3  -1  321.17   40.40
   3   3   1  288.37   29.70
  -3   3  -1  244.28   34.40
  -3   3  -1  287.27   31.00
  -3   3  -1  291.07   37.50
   3   3   1  366.46   47.20
   3   3   1  276.27   34.20
   3   3   1  268.97   35.90
  -4  -3  -1  454.05   61.59
  -4  -3  -1  483.55   47.70
   4  -3   1  446.96   52.39
   4  -3   1  438.36   59.39
  -4  -3  -1  450.95   52.19
   4  -3   1  493.05   49.50
  -4  -3  -1  439.16   50.39
  -4  -3  -1  453.45   47.30
  -4  -3  -1  473.65   48.60
  -4   3  -1  454.05   48.70
   4   3   1  452.75   64.09
  -4   3  -1  516.45   49.50
  -4   3  -1  463.15   48.60
  -4   3  -1  463.95   53.59
  -4   3  -1  465.75   54.59
  -4   3  -1  530.15   65.69
   4   3   1  497.05   49.10
   4   3   1  404.16   55.79
   5  -3   1  522.45   58.09
  -5  -3  -1  466.15   51.49
   5  -3   1  431.56   64.39
  -5  -3  -1  608.54   67.09
   5  -3   1  498.95   54.29
  -5  -3  -1  561.44   52.09
  -5  -3  -1  506.85   57.69
   5   3   1  491.95   54.39
  -5   3  -1  376.26   69.89
   5   3   1  523.05   72.29
   5   3   1  557.34   61.29
  -5   3  -1  511.45   53.49
  -6  -3  -1   92.49   22.10
   6  -3   1  109.39   31.90
   6  -3   1   61.19   22.70
  -6  -3  -1  141.19   31.20
  -6   3  -1   96.79   16.40
   6   3   1   91.09   38.90
   6   3   1   96.09   20.50
  -6   3  -1  117.19   19.90
  -6   3  -1  127.49   44.40
   6   3   1  100.29   28.50
   7  -3   1   74.49   26.60
  -7  -3  -1  110.89   25.10
   7  -3   1   94.49   33.60
   7   3   1   25.80   28.40
   7   3   1   92.39   40.00
   7   3   1   61.69   21.10
  -7   3  -1   84.59   45.60
   8  -3   1  202.08   44.30
  -8  -3  -1  281.87   40.80
  -8  -3  -1  184.38   51.29
   8  -3   1  264.67   44.10
   8   3   1  249.78   39.80
   8   3   1  169.18   55.09
  -8   3  -1  184.38   62.19
  -9  -3  -1   96.19   42.20
   9  -3   1   41.50   30.10
  -9   3  -1  117.09   54.99
   9   3   1  100.29   54.59
   9   3   1   54.99   28.10
  -9  -4   1   94.29   43.20
   9  -4  -1   21.90   30.10
   9   4  -1   23.90   42.10
  -9   4   1    2.00   40.00
   8  -4  -1   49.80   30.10
  -8  -4   1   21.20   22.10
   8  -4  -1    3.80   23.40
   8   4  -1    2.10   19.20
  -8   4   1   34.60   33.60
   8   4  -1   43.60   39.40
  -7  -4   1   72.09   23.20
   7  -4  -1   28.60   24.90
  -7  -4   1   22.50   17.80
   7  -4  -1   34.20   24.50
  -7   4   1   12.40   38.10
   7   4  -1   23.80   35.30
   7   4  -1   38.90   24.00
   7   4  -1   26.30   17.30
  -7   4   1   33.80   20.90
  -6  -4   1  155.48   18.90
   6  -4  -1  121.39   33.40
  -6  -4   1  174.18   29.80
  -6  -4   1  191.88   29.10
   6  -4  -1  159.78   31.60
  -6   4   1   94.19   38.20
   6   4  -1  121.09   33.80
  -6   4   1  137.19   28.10
   6   4  -1  149.99   25.40
   6   4  -1  115.49   43.10
  -5  -4   1  155.48   19.70
  -5  -4   1  202.78   27.10
  -5  -4   1  146.19   27.10
   5  -4  -1  134.29   28.70
   5  -4  -1  141.69   32.00
   5  -4  -1  169.08   23.40
  -5  -4   1  113.29   18.70
   5   4  -1  123.59   29.00
  -5   4   1  133.39   25.80
  -5   4   1  146.49   38.60
   5   4  -1  144.29   22.00
   5   4  -1  144.69   41.90
  -4  -4   1  167.88   22.40
   4  -4  -1  191.08   18.50
  -4  -4   1  191.58   22.10
   4  -4  -1  203.88   25.90
  -4  -4   1  149.99   25.60
  -4  -4   1  177.68   29.30
   4  -4  -1  166.88   33.30
   4  -4  -1  196.38   29.00
   4  -4  -1  174.78   26.30
  -4   4   1  156.88   26.50
   4   4  -1  163.98   25.30
  -4   4   1  128.69   33.20
   4   4  -1  186.98   28.20
   4   4  -1  154.88   22.60
   4   4  -1  175.18   22.50
   4   4  -1  145.69   38.30
   3  -4  -1  280.87   45.40
  -3  -4   1  317.57   37.90
   3  -4  -1  330.07   32.40
   3  -4  -1  391.96   53.59
   3  -4  -1  276.37   36.20
   3  -4  -1  301.47   39.50
   3  -4  -1  319.87   37.90
  -3  -4   1  361.46   36.80
  -3  -4   1  328.17   37.70
  -3  -4   1  352.66   42.20
  -3   4   1  314.97   32.00
  -3   4   1  330.77   44.00
   3   4  -1  340.27   40.00
   3   4  -1  280.37   39.40
   3   4  -1  327.67   48.70
   3   4  -1  365.06   37.90
   3   4  -1  338.97   34.00
   3   4  -1  367.16   37.40
  -3   4   1  316.77   38.40
   2  -4  -1 1696.23  166.48
   2  -4  -1 1794.82  164.88
   2  -4  -1 1496.95  164.48
   2  -4  -1 1796.62  172.98
   2  -4  -1 1622.74  170.48
   2  -4  -1 1812.02  165.38
  -2  -4   1 1744.43  165.18
  -2  -4   1 1770.02  165.88
   2  -4  -1 1595.14  165.58
  -2  -4   1 1825.22  164.98
  -2  -4   1 1836.42  164.18
  -2  -4   1 1779.72  165.48
  -2  -4   1 1668.03  166.98
  -2   4   1 1703.43  165.88
   2   4  -1 1654.73  164.48
  -2   4   1 1773.42  162.38
  -2   4   1 1721.73  169.68
  -2   4   1 1547.45  166.08
   2   4  -1 1712.23  164.98
   2   4  -1 1862.11  167.88
  -2   4   1 1802.42  165.28
   2   4  -1 1659.83  165.08
  -2   4   1 1814.42  164.98
   2   4  -1 1862.41  169.08
   2   4  -1 1774.52  162.38
   2   4  -1 1549.05  168.58
  -2   4   1 1746.43  166.18
  -1  -4   1   49.10   18.50
  -1  -4   1   53.19    9.90
   1  -4  -1   57.09   14.30
   1  -4  -1   48.80   13.40
  -1  -4   1   30.10   14.80
  -1  -4   1   63.89   16.90
  -1  -4   1   69.79   13.10
   1  -4  -1   60.79   14.20
   1  -4  -1   36.50   15.40
  -1  -4   1   57.39   13.40
   1  -4  -1   87.69   25.50
   1  -4  -1   51.79   11.40
  -1  -4   1   66.99   14.00
  -1  -4   1   64.89   16.10
  -1   4   1   51.29   15.30
  -1   4   1   58.29   13.20
  -1   4   1   55.69   10.00
   1   4  -1   59.29   14.20
  -1   4   1   37.40   21.10
  -1   4   1   54.19   13.00
  -1   4   1   46.50   13.80
   1   4  -1   48.20   16.60
   1   4  -1   46.10    7.60
  -1   4   1   65.89   11.60
   1   4  -1   53.59   20.50
   1   4  -1   39.50   11.80
   1   4  -1   50.79   13.90
   0  -4  -1  136.79   19.40
   0  -4  -1  111.39   29.10
   0  -4  -1  113.89   15.80
   0  -4   1  109.59   26.70
   0  -4  -1  100.09   14.00
   0  -4  -1  123.79   19.90
   0  -4   1  147.39   21.40
   0  -4   1  122.39   22.00
   0  -4  -1  104.09   17.20
   0  -4  -1  139.29   21.60
   0  -4   1  107.29   14.90
   0  -4   1  108.29   17.60
   0  -4   1  104.39   12.60
   0  -4   1  126.19   18.70
   0   4   1   99.69   18.10
   0   4  -1  101.29   21.10
   0   4   1  113.79   30.20
   0   4   1  142.49   20.40
   0   4   1  101.89   19.10
   0   4   1   97.29   18.40
   0   4  -1   93.29   17.60
   0   4   1   90.59   17.60
   0   4   1  106.69   15.60
   0   4  -1  121.09   15.00
   0   4  -1  146.29   26.10
   0   4  -1  114.19   19.30
   0   4  -1   96.39   18.90
  -1  -4  -1  248.38   29.80
   1  -4   1  239.58   28.90
   1  -4   1  232.58   29.10
   1  -4   1  174.58   28.40
   1  -4   1  150.18   34.40
  -1  -4  -1  271.07   31.10
  -1  -4  -1  211.08   27.20
  -1  -4  -1  245.38   27.60
  -1  -4  -1  231.08   39.70
  -1  -4  -1  210.68   29.90
   1  -4   1  228.58   27.00
   1  -4   1  212.48   30.60
  -1  -4  -1  248.38   22.50
  -1  -4  -1  242.48   30.20
   1  -4   1  315.57   35.90
  -1   4  -1  249.97   30.20
  -1   4  -1  222.98   27.10
   1   4   1  134.69   37.40
  -1   4  -1  236.98   29.20
   1   4   1  222.58   29.60
  -1   4  -1  233.18   28.50
  -1   4  -1  200.48   32.60
  -1   4  -1  229.48   34.40
   1   4   1  235.58   28.20
   1   4   1  253.37   29.90
   1   4   1  220.78   28.70
   1   4   1  205.88   26.90
  -1   4  -1  221.28   31.90
   1   4   1  304.17   33.70
   2  -4   1 3285.97  316.77
  -2  -4  -1 3514.75  317.67
  -2  -4  -1 3946.31  322.37
  -2  -4  -1 3249.18  314.07
  -2  -4  -1 3305.67  316.97
   2  -4   1 3272.07  316.97
   2  -4   1 3095.39  316.97
   2  -4   1 3441.56  319.27
  -2  -4  -1 3314.57  319.07
   2  -4   1 3574.04  317.97
  -2  -4  -1 3093.19  324.47
   2  -4   1 3662.93  322.17
   2   4   1 3284.27  318.47
   2   4   1 3313.37  317.37
  -2   4  -1 3424.16  317.77
  -2   4  -1 3375.36  318.67
   2   4   1 3340.67  323.77
   2   4   1 3365.36  315.97
  -2   4  -1 3109.79  318.87
  -2   4  -1 3405.26  313.87
   2   4   1 3548.24  317.17
  -2   4  -1 3453.05  319.07
  -2   4  -1 3368.16  317.97
   3  -4   1 2930.01  267.97
  -3  -4  -1 3037.90  268.27
  -3  -4  -1 2888.01  268.17
   3  -4   1 3071.29  267.17
  -3  -4  -1 2855.41  271.07
  -3  -4  -1 2406.26  275.07
   3  -4   1 2890.71  274.57
   3  -4   1 3079.39  270.27
  -3  -4  -1 2914.01  266.17
   3   4   1 2443.76  276.77
   3   4   1 2980.30  272.57
  -3   4  -1 2922.31  272.17
  -3   4  -1 2859.11  269.07
  -3   4  -1 2359.06  269.57
  -3   4  -1 2941.81  266.07
   3   4   1 2668.93  269.47
   3   4   1 2812.82  271.07
  -4  -4  -1  879.31   87.79
  -4  -4  -1  896.61   92.39
  -4  -4  -1  788.72   96.29
   4  -4   1  836.32   97.49
  -4  -4  -1  957.70   87.39
   4  -4   1  911.21   87.99
   4  -4   1  943.21   91.59
  -4  -4  -1  900.61   87.79
   4   4   1  891.51  101.89
  -4   4  -1  842.72   88.89
   4   4   1  874.51   93.39
  -4   4  -1  894.91   86.79
  -4   4  -1  853.11   90.99
   4   4   1  893.91   86.89
  -4   4  -1  999.70   98.19
  -5  -4  -1  438.76   53.99
   5  -4   1  351.26   51.29
   5  -4   1  342.07   57.79
  -5  -4  -1  445.96   46.00
   5  -4   1  444.26   46.20
  -5  -4  -1  313.87   54.69
   5   4   1  501.45   59.29
   5   4   1  416.56   46.10
  -5   4  -1  467.85   50.19
  -5   4  -1  419.36   47.60
  -5   4  -1  428.16   64.09
   5   4   1  482.35   69.89
   6  -4   1   18.80   27.30
  -6  -4  -1   71.29   21.20
  -6  -4  -1    1.90   20.10
   6  -4   1   48.60   20.10
   6   4   1   53.39   16.40
   6   4   1   21.00   32.30
   6   4   1   39.40   26.10
  -6   4  -1   54.09   35.40
  -6   4  -1   58.79   17.40
  -6   4  -1   67.39   12.80
  -7  -4  -1  109.29   25.50
   7  -4   1   72.99   26.00
   7  -4   1   81.59   35.50
   7   4   1   42.20   39.80
   7   4   1   60.49   20.20
   7   4   1   54.39   31.20
  -7   4  -1   85.19   44.40
  -8  -4  -1  132.99   31.10
   8  -4   1  171.68   38.90
   8  -4   1  242.28   47.20
  -8   4  -1   99.89   52.39
   8   4   1  126.19   55.19
   8   4   1  113.69   39.60
   8   4   1  135.49   29.60
   9  -4   1   33.20   30.60
  -9  -4  -1   62.99   39.80
   9  -4   1   36.80   31.10
   9   4   1   26.20   47.70
  -9   4  -1   37.30   51.39
   9  -5  -1  166.78   38.60
   9  -5  -1  129.29   41.90
  -9  -5   1  141.89   52.59
  -9   5   1  135.39   61.59
   9   5  -1  207.68   63.79
   8  -5  -1   31.20   24.60
  -8  -5   1    6.10   23.10
   8  -5  -1    4.30   25.50
   8   5  -1  -13.10   18.70
   8   5  -1  -42.30   32.60
  -8   5   1   14.30   31.30
   8   5  -1   11.70   30.20
  -7  -5   1  553.94   70.49
   7  -5  -1  861.21   84.29
  -7  -5   1  709.03   77.19
   7   5  -1  698.63   99.19
  -7   5   1  477.95   89.09
  -7   5   1  620.34   74.19
   7   5  -1  676.13   68.49
   7   5  -1  580.24   83.49
  -6  -5   1   14.00   16.30
  -6  -5   1   50.89   21.80
   6  -5  -1  -24.80   18.80
   6  -5  -1   -4.10    8.50
   6  -5  -1   -1.60   24.60
   6   5  -1   29.20   23.20
  -6   5   1   26.90   33.40
   6   5  -1   17.40   11.70
  -6   5   1   29.60   18.40
   6   5  -1    1.90   31.00
  -5  -5   1  384.06   43.60
  -5  -5   1  371.86   39.00
   5  -5  -1  370.16   43.00
  -5  -5   1  347.57   38.30
  -5  -5   1  432.46   51.49
   5  -5  -1  386.96   48.50
   5  -5  -1  300.37   39.50
   5  -5  -1  352.36   53.99
   5   5  -1  328.97   48.60
  -5   5   1  345.87   56.59
   5   5  -1  287.87   38.70
  -5   5   1  398.16   44.50
   5   5  -1  454.25   65.59
   5   5  -1  316.67   37.60
   5   5  -1  376.76   38.60
   4  -5  -1   62.09   18.90
  -4  -5   1   80.39   22.40
   4  -5  -1   63.79   18.70
  -4  -5   1   76.49   15.40
  -4  -5   1   70.09   18.60
   4  -5  -1   60.09   26.10
   4  -5  -1   67.39    9.80
   4  -5  -1   80.79   17.30
   4   5  -1   76.99   18.80
  -4   5   1   82.49   26.20
   4   5  -1   81.99   12.30
   4   5  -1   79.29   16.70
   4   5  -1   76.39   15.60
   4   5  -1   86.39   19.10
  -4   5   1   80.09   19.20
   4   5  -1   35.80   28.90
   3  -5  -1   15.40   22.50
   3  -5  -1   75.39   11.30
   3  -5  -1   79.19   13.30
  -3  -5   1   63.19   15.60
   3  -5  -1   70.29   15.70
   3  -5  -1   69.69   17.10
   3  -5  -1   71.39   19.00
  -3  -5   1   85.49   19.40
   3  -5  -1   47.40   26.40
  -3  -5   1   58.99   19.60
  -3   5   1   57.09   19.40
   3   5  -1   79.79   18.10
   3   5  -1   79.79    9.80
   3   5  -1   47.30   15.60
  -3   5   1   67.39   10.40
   3   5  -1   55.69   15.30
  -3   5   1   76.39   18.00
   3   5  -1   23.40   23.00
   3   5  -1   40.10   19.10
   2  -5  -1  296.77   38.80
   2  -5  -1  278.87   35.30
   2  -5  -1  362.36   50.69
  -2  -5   1  400.26   43.30
   2  -5  -1  222.28   44.10
  -2  -5   1  332.67   38.20
   2  -5  -1  267.57   35.60
  -2  -5   1  307.27   34.30
   2  -5  -1  292.37   39.20
  -2  -5   1  330.27   38.40
   2   5  -1  292.47   36.60
  -2   5   1  306.47   32.90
   2   5  -1  289.87   41.30
  -2   5   1  353.96   39.50
   2   5  -1  263.17   34.90
  -2   5   1  331.77   37.40
   2   5  -1  285.37   35.90
   2   5  -1  270.97   44.90
  -2   5   1  291.57   32.30
   2   5  -1  342.67   30.60
  -2   5   1  318.17   39.60
  -1  -5   1 2226.08  218.38
   1  -5  -1 2338.27  219.28
   1  -5  -1 2373.86  219.28
  -1  -5   1 2344.47  220.98
   1  -5  -1 2236.68  226.38
   1  -5  -1 2342.47  216.18
   1  -5  -1 2156.08  219.48
  -1  -5   1 2393.86  215.78
  -1  -5   1 2240.78  219.68
   1  -5  -1 2327.07  215.68
  -1  -5   1 2425.96  219.88
  -1  -5   1 2439.46  222.28
  -1   5   1 2262.47  217.38
   1   5  -1 2348.27  219.28
   1   5  -1 2356.96  214.38
  -1   5   1 2174.18  216.88
  -1   5   1 2231.88  219.08
   1   5  -1 2336.77  225.08
  -1   5   1 2135.69  215.38
   1   5  -1 2277.17  217.58
   1   5  -1 2291.17  219.18
  -1   5   1 2327.77  219.68
   0  -5   1    8.80   10.30
   0  -5  -1   15.90   14.90
   0  -5  -1   23.90    6.70
   0  -5   1   13.90   11.10
   0  -5  -1   17.30   14.40
   0  -5   1   17.60   10.80
   0  -5   1   17.20   15.60
   0  -5  -1   28.20   24.60
   0  -5   1   -5.10   19.90
   0  -5  -1    5.20    7.70
   0  -5  -1   12.90   12.80
   0  -5   1   13.00    5.00
   0   5   1    8.50   11.40
   0   5  -1    5.00   11.90
   0   5   1   -0.20   12.20
   0   5   1   26.70   13.70
   0   5   1   27.90   11.40
   0   5  -1   16.40   18.70
   0   5  -1   25.30   14.40
   0   5   1   35.30   12.60
   0   5   1   12.50    8.80
   0   5  -1   14.40   11.70
   0   5  -1    2.60   14.20
   0   5  -1   20.00    7.60
   0   5   1    9.10   23.00
  -1  -5  -1 5900.51  554.84
  -1  -5  -1 6053.59  552.44
   1  -5   1 6057.09  554.34
   1  -5   1 5783.42  554.74
  -1  -5  -1 5668.43  560.34
   1  -5   1 5883.31  556.84
  -1  -5  -1 5689.93  554.84
   1  -5   1 5912.21  552.04
   1  -5   1 5784.72  554.24
  -1   5  -1 5908.71  554.14
  -1   5  -1 5698.83  554.34
   1   5   1 6009.70  554.54
   1   5   1 6006.20  554.14
  -1   5  -1 5958.40  554.84
   1   5   1 6154.38  552.74
  -1   5  -1 5990.00  552.34
   1   5   1 6126.79  555.24
   1   5   1 5953.80  554.14
  -2  -5  -1   45.60   16.10
   2  -5   1   33.20   12.70
  -2  -5  -1   30.70    4.60
   2  -5   1   20.90   12.00
  -2  -5  -1   24.90   13.90
   2  -5   1   32.20   11.10
   2  -5   1   58.09   17.80
   2  -5   1   21.50   13.40
   2  -5   1  -22.10   16.80
  -2  -5  -1   27.60   22.00
   2   5   1   63.29   24.90
   2   5   1   27.00   11.70
  -2   5  -1   15.70   13.00
   2   5   1   31.40   12.50
  -2   5  -1   31.00   12.90
   2   5   1   11.00    9.20
   2   5   1   19.80   11.50
  -2   5  -1   27.30    3.90
   2   5   1   45.20   23.30
  -2   5  -1   29.40    4.00
  -2   5  -1   22.70   13.30
  -3  -5  -1  586.14   55.19
  -3  -5  -1  562.54   59.19
   3  -5   1  571.44   57.89
  -3  -5  -1  617.04   68.79
   3  -5   1  529.95   60.19
   3  -5   1  655.33   58.99
   3  -5   1  589.84   71.59
  -3  -5  -1  511.75   62.39
   3  -5   1  588.04   60.79
   3   5   1  577.84   56.99
  -3   5  -1  544.35   60.39
   3   5   1  551.14   62.29
  -3   5  -1  592.14   63.29
   3   5   1  478.15   59.99
   3   5   1  542.75   64.99
  -3   5  -1  590.74   54.89
  -3   5  -1  562.94   60.79
   3   5   1  533.75   58.49
   3   5   1  465.95   72.79
  -4  -5  -1  393.86   46.50
   4  -5   1  471.15   50.59
  -4  -5  -1  429.56   54.09
   4  -5   1  415.86   46.00
   4  -5   1  423.76   60.59
   4  -5   1  470.25   48.60
  -4  -5  -1  369.96   55.99
   4  -5   1  413.56   43.50
  -4  -5  -1  455.05   44.40
  -4   5  -1  365.76   47.50
  -4   5  -1  462.35   43.70
  -4   5  -1  416.76   48.60
   4   5   1  398.76   52.59
   4   5   1  437.06   67.59
  -4   5  -1  430.86   56.39
   5  -5   1  592.94   61.59
   5  -5   1  562.94   66.69
   5  -5   1  504.15   77.09
  -5  -5  -1  565.64   63.09
  -5  -5  -1  675.03   69.79
  -5  -5  -1  592.34   71.69
   5   5   1  650.73   69.79
   5   5   1  559.64   83.89
  -5   5  -1  713.43   77.79
  -5   5  -1  580.54   64.99
   6  -5   1  222.98   36.30
   6  -5   1  213.48   46.20
   6  -5   1  205.18   27.60
  -6  -5  -1  223.48   37.10
  -6  -5  -1  158.68   35.30
   6   5   1  121.69   46.10
  -6   5  -1  202.88   32.20
   6   5   1  216.88   27.90
  -6   5  -1  178.98   48.50
   6   5   1  182.08   36.90
  -7  -5  -1   24.60   21.50
   7  -5   1    9.70   22.10
   7  -5   1   25.30   29.00
   7   5   1   22.40   36.60
   7   5   1    6.70   27.60
  -7   5  -1   28.50   37.80
   8  -5   1   18.50   30.50
   8  -5   1   20.70   24.40
  -8  -5  -1   61.69   26.40
   8   5   1   35.50   33.00
   8   5   1   -5.90   40.60
  -8   5  -1  -35.20   40.00
   9  -5   1   69.69   52.79
  -9  -5  -1  113.69   44.50
   9  -5   1   92.89   36.60
  -9   5  -1  110.59   58.09
   9   5   1   91.89   54.79
   9  -6  -1   38.00   34.90
   9  -6  -1   72.19   30.70
  -9  -6   1   40.50   32.90
   9   6  -1   46.90   39.10
  -9   6   1   -1.90   47.60
   9   6  -1   62.29   49.50
  -8  -6   1   77.79   32.90
   8  -6  -1  160.68   39.20
   8  -6  -1   66.69   31.00
   8   6  -1  112.49   39.20
   8   6  -1  132.49   48.50
  -8   6   1   42.70   47.40
  -7  -6   1   93.49   36.10
  -7  -6   1   93.69   31.40
   7  -6  -1  170.18   40.40
   7  -6  -1  219.78   38.80
   7   6  -1  189.68   52.19
  -7   6   1   53.99   44.20
  -7   6   1  183.88   34.00
   7   6  -1   92.59   36.00
   6  -6  -1   18.50   15.20
  -6  -6   1    4.00   20.10
   6  -6  -1   14.40   25.60
  -6  -6   1    7.20   15.20
   6  -6  -1    1.70   20.00
   6   6  -1   14.80    9.70
   6   6  -1    2.80   21.50
   6   6  -1  -11.00   31.80
  -6   6   1   21.90   17.80
  -6   6   1   -3.70   30.10
  -5  -6   1  167.48   33.20
  -5  -6   1  194.98   25.70
  -5  -6   1  154.08   29.70
   5  -6  -1  166.08   26.50
   5  -6  -1  175.58   30.90
   5  -6  -1   70.19   34.50
   5  -6  -1  177.88   31.20
  -5   6   1  150.68   38.40
   5   6  -1  173.98   25.70
   5   6  -1  161.98   43.50
   5   6  -1  159.08   20.40
   5   6  -1  138.29   25.00
  -5   6   1  159.18   29.40
   5   6  -1  183.48   33.30
   4  -6  -1  867.61  113.39
  -4  -6   1 1024.30  109.39
  -4  -6   1 1059.59  104.69
   4  -6  -1 1088.89   99.59
   4  -6  -1 1029.20  107.09
   4  -6  -1 1098.49  106.69
  -4  -6   1 1029.70  106.59
  -4   6   1 1057.19  111.19
   4   6  -1 1061.79  105.49
  -4   6   1 1135.49  107.99
   4   6  -1 1057.89  105.09
   4   6  -1 1005.00  106.39
   4   6  -1 1029.70   99.09
  -4   6   1 1058.69   99.09
   4   6  -1 1005.10  106.99
   3  -6  -1  586.34   64.59
   3  -6  -1  582.74   62.19
   3  -6  -1  721.23   79.59
   3  -6  -1  523.75   60.39
   3  -6  -1  610.14   58.19
  -3  -6   1  579.14   62.69
   3  -6  -1  410.96   70.19
  -3  -6   1  628.94   67.29
  -3  -6   1  654.13   64.19
   3   6  -1  590.14   61.59
   3   6  -1  514.55   61.99
  -3   6   1  591.14   57.69
  -3   6   1  679.63   65.19
   3   6  -1  534.05   62.09
  -3   6   1  532.15   64.69
   3   6  -1  502.75   68.49
  -3   6   1  579.24   57.79
   3   6  -1  625.34   71.79
   2  -6  -1  425.96   58.89
   2  -6  -1  436.36   66.29
   2  -6  -1  472.95   56.69
   2  -6  -1  552.84   72.49
  -2  -6   1  472.45   56.69
   2  -6  -1  503.55   54.09
  -2  -6   1  573.64   60.99
  -2  -6   1  522.55   53.99
  -2  -6   1  501.75   57.79
   2   6  -1  449.86   66.49
   2   6  -1  529.95   55.39
  -2   6   1  564.04   57.99
  -2   6   1  532.35   52.89
  -2   6   1  486.25   57.59
  -2   6   1  553.54   51.19
   2   6  -1  539.35   60.69
   2   6  -1  494.75   55.29
  -1  -6   1  815.82   85.69
  -1  -6   1  851.81   89.09
  -1  -6   1  810.52   86.69
  -1  -6   1  881.01   79.89
   1  -6  -1  819.52   80.39
  -1  -6   1  808.92   85.29
   1  -6  -1  838.02   94.79
   1  -6  -1 1014.60   87.79
   1  -6  -1  763.12   84.89
  -1   6   1  779.02   81.59
  -1   6   1  744.83   83.89
  -1   6   1  814.92   82.49
  -1   6   1  797.62   79.49
   1   6  -1  863.11   84.89
   1   6  -1  848.42   82.79
  -1   6   1  799.22   85.09
   1   6  -1  821.52   77.99
   0  -6   1  776.42   81.99
   0  -6   1  762.62   71.19
   0  -6  -1  695.63   77.79
   0  -6  -1  731.33   71.39
   0  -6   1  612.04   84.59
   0  -6  -1  792.32   78.59
   0  -6  -1  751.12   73.19
   0  -6   1  740.93   78.19
   0  -6  -1  705.63   86.09
   0  -6   1  828.12   80.59
   0   6   1  670.83   76.39
   0   6   1  742.93   76.89
   0   6  -1  793.52   78.29
   0   6  -1  757.12   75.89
   0   6   1  760.62   73.39
   0   6  -1  754.22   76.69
   0   6   1  748.13   77.89
   0   6  -1  757.72   72.59
   1  -6   1  305.77   34.10
   1  -6   1  204.78   45.30
   1  -6   1  299.37   40.40
   1  -6   1  389.16   46.80
  -1  -6  -1  384.26   51.19
  -1  -6  -1  328.27   41.30
  -1  -6  -1  362.46   42.30
  -1   6  -1  307.07   39.80
   1   6   1  300.37   39.10
   1   6   1  320.07   40.50
  -1   6  -1  301.77   34.50
   1   6   1  315.67   37.20
   1   6   1  285.07   34.70
  -1   6  -1  305.87   39.10
   1   6   1  292.37   39.50
  -1   6  -1  329.27   40.00
  -2  -6  -1 1009.70   97.09
   2  -6   1  838.02   96.09
   2  -6   1  933.91   94.49
  -2  -6  -1  970.50   98.49
   2  -6   1  736.13  100.39
   2  -6   1  936.61   95.49
   2  -6   1  941.21   99.09
  -2  -6  -1 1145.09  106.79
   2  -6   1 1068.89  103.49
   2   6   1 1025.50   95.19
  -2   6  -1 1066.89   97.79
   2   6   1  888.91   95.59
   2   6   1  905.61   96.69
  -2   6  -1 1034.00   96.09
   2   6   1  896.91  102.19
   2   6   1 1050.79   95.29
  -2   6  -1  869.31   96.09
   3  -6   1  938.21   96.09
   3  -6   1  915.61  105.59
  -3  -6  -1 1030.10   97.99
  -3  -6  -1  966.10  100.79
  -3  -6  -1 1049.49  105.59
   3  -6   1  901.71   95.89
   3  -6   1  918.91   98.39
   3  -6   1 1022.40   98.09
   3   6   1  796.02  106.59
  -3   6  -1  977.80   90.99
   3   6   1  885.81   99.09
   3   6   1  947.71   97.69
   3   6   1 1002.40   94.79
   3   6   1 1046.40   97.49
  -3   6  -1  936.51   99.59
  -3   6  -1 1031.40   98.89
  -3   6  -1  982.60   96.59
   4  -6   1  100.59   22.00
  -4  -6  -1   56.99   23.20
   4  -6   1  100.49   17.30
  -4  -6  -1  131.29   21.80
   4  -6   1   76.29   22.00
  -4  -6  -1   64.69   13.80
  -4  -6  -1  102.39   27.10
   4  -6   1   55.09   29.80
   4  -6   1   90.69   16.30
   4   6   1  121.09   25.10
   4   6   1   49.99   10.60
  -4   6  -1  118.49   13.60
  -4   6  -1   73.99   16.90
   4   6   1   29.60   32.00
  -4   6  -1   97.29   26.20
  -4   6  -1   90.39   21.20
   5  -6   1   50.79   32.60
  -5  -6  -1   53.59   17.20
  -5  -6  -1   29.60   22.10
  -5  -6  -1   68.09   24.00
   5  -6   1   66.89   22.10
   5  -6   1   52.09   14.10
  -5   6  -1   39.10   26.20
   5   6   1   58.19   24.60
  -5   6  -1   60.89   20.70
   5   6   1   38.00   36.40
   6  -6   1  410.16   45.00
   6  -6   1  271.47   61.19
  -6  -6  -1  391.16   55.89
   6  -6   1  427.96   56.89
  -6  -6  -1  421.76   58.39
  -6   6  -1  469.75   55.09
  -6   6  -1  382.66   64.89
   6   6   1  345.87   68.89
   6   6   1  384.96   60.79
  -7  -6  -1  406.56   57.09
   7  -6   1  384.46   55.99
   7  -6   1  404.26   65.79
   7   6   1  304.07   70.39
   7   6   1  441.56   66.29
  -7   6  -1  375.16   70.79
  -8  -6  -1  597.64   76.29
   8  -6   1  679.53   81.09
   8  -6   1  659.53   85.39
  -8   6  -1  387.66   86.79
   8   6   1  416.76   89.59
   8   6   1  655.63   88.79
  -9  -7   1  -28.50   31.20
   9  -7  -1   36.30   30.60
   9   7  -1  -16.90   40.00
  -9   7   1   -9.20   49.20
   9   7  -1   39.20   35.00
   8  -7  -1  593.64   76.49
   8  -7  -1  565.64   75.19
  -8  -7   1  536.35   75.09
   8   7  -1  643.54   93.49
  -8   7   1  290.47   81.59
   8   7  -1  498.65   76.69
   7  -7  -1   57.69   28.40
  -7  -7   1  -21.30   25.20
   7  -7  -1  101.29   32.50
   7   7  -1   55.59   30.60
   7   7  -1   82.79   42.30
  -7   7   1   38.80   25.70
  -7   7   1   26.20   40.10
   6  -7  -1   47.10   23.70
  -6  -7   1   56.89   27.60
  -6  -7   1   22.70   20.00
   6  -7  -1   64.09   32.30
   6  -7  -1   42.10   19.30
   6   7  -1   80.59   38.50
   6   7  -1  109.19   27.30
  -6   7   1   59.49   34.70
  -6   7   1   10.00   19.80
   5  -7  -1 2588.14  228.48
  -5  -7   1 2477.15  238.28
  -5  -7   1 2464.85  234.28
   5  -7  -1 2456.55  245.68
   5  -7  -1 2589.54  238.88
   5  -7  -1 2291.67  237.48
  -5  -7   1 2568.94  242.08
   5   7  -1 2438.36  228.78
   5   7  -1 2437.96  249.18
  -5   7   1 2305.37  243.38
   5   7  -1 2378.96  238.88
  -5   7   1 2230.38  237.78
   4  -7  -1  386.86   50.59
   4  -7  -1  300.27   56.09
  -4  -7   1  286.77   49.40
  -4  -7   1  357.46   44.10
   4  -7  -1  354.86   36.80
  -4  -7   1  344.77   47.20
   4  -7  -1  390.96   47.60
   4   7  -1  343.27   45.10
  -4   7   1  338.87   50.79
   4   7  -1  337.47   45.30
   4   7  -1  329.87   46.70
  -4   7   1  396.46   38.90
   4   7  -1  204.28   53.69
   4   7  -1  363.36   49.60
  -4   7   1  366.06   36.60
  -4   7   1  380.46   49.30
   3  -7  -1 1566.24  179.08
   3  -7  -1 1518.95  164.98
   3  -7  -1 1725.33  162.58
   3  -7  -1 1639.24  164.78
  -3  -7   1 1876.51  168.08
  -3  -7   1 1793.92  170.98
   3  -7  -1 1743.43  168.48
  -3  -7   1 1795.22  168.68
   3  -7  -1 1352.86  172.68
  -3   7   1 1929.41  169.78
  -3   7   1 1709.53  161.08
   3   7  -1 1511.75  165.58
  -3   7   1 1731.13  168.48
   3   7  -1 1689.23  165.68
   3   7  -1 1766.22  173.08
  -3   7   1 1770.22  162.38
  -2  -7   1  864.11   89.09
   2  -7  -1  759.22   90.79
   2  -7  -1  725.73   99.29
   2  -7  -1  831.62   84.09
  -2  -7   1  930.61   90.39
   2  -7  -1  793.42   88.39
   2  -7  -1  855.41   99.79
  -2  -7   1  952.70   92.69
   2   7  -1  860.21   91.29
   2   7  -1  831.42   86.89
  -2   7   1  826.72   83.99
  -2   7   1  932.31   89.69
  -2   7   1  870.71   81.49
   2   7  -1  747.73   85.29
  -2   7   1  828.72   88.19
  -1  -7   1   10.50   18.00
  -1  -7   1   18.00   13.30
  -1  -7   1   16.40    7.60
   1  -7  -1    8.30    7.90
  -1  -7   1   -6.70   18.90
   1  -7  -1   28.10   16.10
   1  -7  -1    3.50    8.50
   1  -7  -1   20.50   25.30
   1  -7  -1   -8.20   17.00
  -1  -7   1   18.40   17.60
   1   7  -1   22.50   13.60
  -1   7   1    9.10    7.90
  -1   7   1   23.50   15.80
   1   7  -1   14.70    5.60
  -1   7   1   22.30   13.30
  -1   7   1   44.40   15.80
   1   7  -1    3.90   12.70
   0  -7   1 1980.80  181.28
   0  -7  -1 1808.92  188.18
   0  -7   1 1885.61  188.38
   0  -7  -1 2031.10  197.18
   0  -7  -1 1940.71  181.18
   0  -7  -1 1887.81  188.78
   0  -7   1 1969.90  195.08
   0  -7   1 1896.71  189.48
   0  -7  -1 1900.21  182.88
   0   7   1 1871.51  187.18
   0   7   1 2119.89  188.88
   0   7   1 2016.60  183.38
   0   7  -1 1915.21  188.08
   0   7  -1 1984.10  186.18
   0   7  -1 1843.72  186.38
   0   7   1 1957.90  186.98
   0   7  -1 1880.31  182.28
   1  -7   1   31.70   23.00
   1  -7   1   59.99   28.00
  -1  -7  -1   77.09   21.70
   1  -7   1   77.59   20.70
   1  -7   1   47.10   13.20
  -1  -7  -1   84.79   28.60
  -1  -7  -1   83.79   23.00
  -1   7  -1   72.19   14.40
  -1   7  -1   81.19   19.80
   1   7   1  104.29   22.00
   1   7   1   79.89   15.90
   1   7   1   76.19   17.40
   1   7   1   78.59   18.50
  -1   7  -1   77.69   20.00
   2  -7   1   32.90   24.50
  -2  -7  -1   42.80   25.10
   2  -7   1   18.00   11.50
   2  -7   1   62.99   23.50
  -2  -7  -1   50.69   19.20
   2  -7   1   58.79   19.80
  -2  -7  -1   44.30   18.80
   2  -7   1   39.10   17.00
   2   7   1   48.80   15.60
  -2   7  -1   34.70   16.10
  -2   7  -1   28.10   16.50
   2   7   1   35.60   16.40
   2   7   1   21.30   14.10
   2   7   1   47.00   23.90
   3  -7   1 1255.77  120.19
   3  -7   1 1107.89  115.89
   3  -7   1 1263.67  117.79
  -3  -7  -1 1222.28  121.69
  -3  -7  -1 1259.57  124.99
   3  -7   1 1113.09  126.29
  -3  -7  -1 1251.77  119.29
   3   7   1 1150.48  115.09
   3   7   1 1296.47  118.49
  -3   7  -1 1132.29  119.79
   3   7   1 1242.18  118.49
   3   7   1 1072.09  118.89
   3   7   1  867.61  125.69
  -3   7  -1 1126.69  118.79
  -3   7  -1 1203.38  118.49
  -4  -7  -1  204.18   36.50
   4  -7   1  181.98   26.00
   4  -7   1  252.97   45.70
  -4  -7  -1  198.98   35.40
   4  -7   1  184.38   30.50
   4  -7   1  179.58   32.60
   4  -7   1  164.48   25.30
  -4  -7  -1  198.68   31.40
   4   7   1  216.88   34.40
   4   7   1  138.49   22.70
   4   7   1  159.68   45.90
  -4   7  -1  190.38   34.40
  -4   7  -1  204.68   32.20
   4   7   1  126.79   25.40
   5  -7   1  173.58   31.30
   5  -7   1  212.28   49.40
  -5  -7  -1  241.18   41.70
  -5  -7  -1  280.17   41.70
   5  -7   1  239.38   29.70
   5  -7   1  173.58   36.00
  -5  -7  -1  212.98   34.80
   5   7   1  253.67   40.60
  -5   7  -1  258.27   38.00
   5   7   1  253.17   56.69
  -5   7  -1  187.18   40.20
   6  -7   1   91.49   38.90
   6  -7   1  149.49   32.60
  -6  -7  -1   97.39   31.80
  -6   7  -1  209.48   43.00
  -6   7  -1  152.78   31.10
   6   7   1  133.99   48.40
   6   7   1  129.89   35.80
  -7  -7  -1  190.68   40.90
   7  -7   1  180.28   45.30
   7  -7   1  129.69   36.50
   7   7   1  249.68   48.70
   7   7   1  118.79   53.39
  -7   7  -1  121.59   46.40
  -8  -7  -1   60.89   32.40
   8  -7   1   97.79   34.40
   8  -7   1   41.30   32.70
  -8   7  -1   87.39   47.70
   8   7   1   74.09   50.39
   8   7   1    8.30   33.00
   8  -8  -1  594.94   77.29
   8  -8  -1  504.95   75.69
  -8  -8   1  428.16   70.49
   8   8  -1  626.44   95.39
   8   8  -1  442.06   73.59
  -8   8   1  352.96   84.89
   7  -8  -1  392.26   61.19
  -7  -8   1  435.46   66.29
   7  -8  -1  471.05   70.59
   7   8  -1  439.06   77.99
  -7   8   1  406.96   76.59
  -7   8   1  442.66   64.19
   7   8  -1  430.46   66.19
   6  -8  -1 1253.57  130.69
  -6  -8   1 1265.07  129.69
   6  -8  -1 1356.36  139.19
  -6  -8   1 1079.39  133.89
   6   8  -1 1189.68  131.19
  -6   8   1 1440.56  142.39
  -6   8   1 1200.68  130.89
   6   8  -1 1182.68  142.19
  -5  -8   1   45.10   22.70
   5  -8  -1   28.60   19.40
   5  -8  -1   -9.90   30.10
   5  -8  -1   25.10   21.90
  -5  -8   1   53.59   27.90
  -5  -8   1   23.20   16.20
  -5   8   1   25.30   20.80
  -5   8   1   27.50   12.80
   5   8  -1   31.90   18.50
   5   8  -1   17.50   30.20
  -5   8   1   14.90   20.50
   5   8  -1   62.99   23.90
   4  -8  -1   -7.70   21.70
   4  -8  -1   13.20    8.60
   4  -8  -1   29.20   32.40
   4  -8  -1   10.30   17.20
  -4  -8   1    7.00   15.30
  -4  -8   1   11.80   17.60
  -4  -8   1    6.20   21.90
   4   8  -1   -5.30   17.70
   4   8  -1   16.00   26.50
  -4   8   1   14.70   20.90
  -4   8   1   37.00   23.00
  -4   8   1   17.90    9.50
   4   8  -1   10.60   13.50
   3  -8  -1  664.53   71.09
  -3  -8   1  734.23   77.79
   3  -8  -1  611.34   75.49
   3  -8  -1  711.03   78.39
   3  -8  -1  483.45   85.59
  -3  -8   1  798.72   82.89
   3  -8  -1  753.02   74.09
   3  -8  -1  692.63   96.29
  -3  -8   1  681.43   76.99
  -3   8   1  707.23   68.19
  -3   8   1  674.03   78.09
   3   8  -1  707.63   75.29
   3   8  -1  674.73   74.09
   3   8  -1  645.14   84.89
  -3   8   1  803.32   79.09
  -3   8   1  700.73   70.79
   2  -8  -1  767.22  101.09
   2  -8  -1  854.71   94.79
  -2  -8   1  917.61   89.69
  -2  -8   1  866.31   94.09
  -2  -8   1  949.31   92.69
   2  -8  -1  829.72   84.19
   2  -8  -1  807.92   89.89
  -2  -8   1  806.32   88.59
   2  -8  -1  674.03   99.49
  -2   8   1  844.62   81.29
   2   8  -1  827.12   85.89
  -2   8   1  726.23   88.29
   2   8  -1  869.71   92.49
  -2   8   1  848.32   90.29
   2   8  -1  919.01   89.69
  -1  -8   1  111.99   27.30
   1  -8  -1  116.49   28.20
  -1  -8   1  113.29   30.30
  -1  -8   1  102.59   31.40
   1  -8  -1  116.69   37.00
   1  -8  -1  139.99   18.40
  -1  -8   1  102.19   16.90
   1  -8  -1  124.09   32.30
  -1  -8   1  171.08   30.00
  -1   8   1   99.69   25.40
   1   8  -1  150.78   16.00
  -1   8   1  118.39   24.00
  -1   8   1  142.59   18.40
   1   8  -1  127.79   23.50
  -1   8   1   76.79   22.80
   1   8  -1   90.89   24.40
   0  -8   1   32.30    7.60
   0  -8   1   30.10   18.60
   0  -8   1   48.50   21.30
   0  -8  -1   29.00    7.10
   0  -8   1   20.70   27.60
   0  -8  -1   16.10   18.10
   0  -8  -1   31.20   22.70
   0  -8  -1  -32.30   22.60
   0   8   1   57.29   18.00
   0   8  -1   35.60    9.60
   0   8   1   30.50   14.50
   0   8  -1   29.50   15.80
   0   8   1   15.40   10.20
   0   8  -1   34.50   16.20
   0   8  -1   -2.70   14.10
   0   8   1   27.90   17.90
  -1  -8  -1  154.18   28.40
   1  -8   1  118.79   25.90
  -1  -8  -1  145.09   35.50
   1  -8   1   48.70   32.80
  -1  -8  -1  106.99   27.90
   1  -8   1  111.49   30.90
   1  -8   1  102.49   17.90
  -1   8  -1  108.69   24.40
   1   8   1   79.29   25.60
  -1   8  -1  145.59   26.50
   1   8   1  121.19   24.20
   1   8   1  148.29   25.30
   1   8   1   78.59   18.30
   2  -8   1  414.46   60.89
   2  -8   1  434.96   54.59
  -2  -8  -1  494.15   57.19
  -2  -8  -1  483.45   60.29
   2  -8   1  582.44   69.09
  -2  -8  -1  457.45   64.59
   2  -8   1  445.66   55.19
   2  -8   1  426.26   49.60
   2   8   1  442.56   51.59
   2   8   1  448.26   55.19
   2   8   1  452.15   60.99
  -2   8  -1  364.46   54.99
  -2   8  -1  494.05   55.79
   2   8   1  503.05   51.99
   3  -8   1  351.26   43.10
   3  -8   1  309.67   46.60
   3  -8   1  338.37   55.99
  -3  -8  -1  410.86   49.30
   3  -8   1  295.67   41.80
  -3  -8  -1  335.57   49.50
  -3  -8  -1  426.56   56.29
   3   8   1  307.87   41.50
  -3   8  -1  367.56   48.10
   3   8   1  222.88   53.69
   3   8   1  344.27   46.50
  -3   8  -1  323.77   46.80
   3   8   1  338.27   46.90
   3   8   1  351.56   43.90
  -4  -8  -1  204.28   39.20
   4  -8   1  179.08   34.30
  -4  -8  -1  267.67   38.70
   4  -8   1  269.37   32.00
  -4  -8  -1  184.48   39.40
   4  -8   1  199.68   47.60
   4  -8   1  241.88   34.90
   4   8   1  188.58   28.20
   4   8   1  234.88   53.89
  -4   8  -1  210.98   36.40
   4   8   1  182.58   35.60
  -4   8  -1  188.28   37.20
   5  -8   1  599.04   97.99
  -5  -8  -1  763.62   89.99
  -5  -8  -1  785.52   91.89
  -5  -8  -1  758.02   85.99
   5  -8   1  734.63   86.89
   5  -8   1  807.92   80.29
   5  -8   1  790.12   87.59
   5   8   1  738.03   89.59
  -5   8  -1  843.72   93.09
   5   8   1  826.42  111.79
  -5   8  -1  977.20   89.89
   6  -8   1 1003.00  110.69
   6  -8   1 1057.69  130.89
  -6  -8  -1 1109.49  116.09
   6   8   1 1002.10  113.09
  -6   8  -1 1040.20  118.89
  -6   8  -1 1032.30  111.59
   6   8   1  999.00  134.49
  -7  -8  -1   77.59   33.30
   7  -8   1   56.49   27.50
   7  -8   1   47.10   38.00
   7   8   1   69.29   35.20
  -7   8  -1   78.39   40.30
   7   8   1  124.49   50.19
   8  -8   1  239.58   44.60
   8  -8   1  139.99   45.20
  -8  -8  -1  154.68   43.10
   8   8   1   84.99   41.10
  -8   8  -1  120.89   52.89
   8   8   1  143.99   63.09
   8  -9  -1   85.29   34.40
  -8  -9   1   15.30   35.90
   8  -9  -1  -12.30   32.60
   8   9  -1   57.79   45.00
   8   9  -1   -3.90   32.70
  -8   9   1   39.80   46.30
  -7  -9   1   26.60   33.00
   7  -9  -1   69.39   29.00
   7  -9  -1   69.49   38.70
   7   9  -1    4.00   26.60
  -7   9   1   15.30   38.50
   7   9  -1    0.00   37.10
  -7   9   1   86.79   31.20
   6  -9  -1  176.38   36.40
   6  -9  -1  111.49   35.30
  -6  -9   1  131.99   42.60
   6  -9  -1  117.39   41.00
  -6  -9   1  155.58   35.00
  -6   9   1  156.48   37.10
   6   9  -1  113.79   46.00
   6   9  -1  111.89   33.40
  -6   9   1  167.68   43.20
   5  -9  -1    8.40   17.60
   5  -9  -1  -24.40   27.50
  -5  -9   1   16.10   18.20
   5  -9  -1   21.90   27.10
  -5  -9   1   17.10   22.70
  -5  -9   1    4.10   26.40
   5   9  -1   35.80   32.00
   5   9  -1   13.40   19.70
  -5   9   1   11.70   20.90
  -5   9   1   -2.60   22.40
   5   9  -1    4.70   19.80
   4  -9  -1 1583.54  134.69
  -4  -9   1 1229.98  141.29
   4  -9  -1 1135.09  150.88
  -4  -9   1 1445.56  141.99
   4  -9  -1 1466.75  145.39
  -4  -9   1 1400.16  148.39
   4  -9  -1 1276.97  138.59
   4  -9  -1 1502.95  136.49
  -4   9   1 1532.85  144.89
  -4   9   1 1315.87  144.19
   4   9  -1 1275.67  140.39
   4   9  -1 1207.28  147.49
   3  -9  -1  353.96   45.00
  -3  -9   1  299.77   49.30
   3  -9  -1  360.86   43.80
  -3  -9   1  435.56   58.89
   3  -9  -1  369.46   53.69
   3  -9  -1  468.45   68.49
   3  -9  -1  321.17   49.10
  -3  -9   1  443.86   54.39
  -3   9   1  357.66   52.39
  -3   9   1  344.67   37.40
  -3   9   1  312.97   50.39
   3   9  -1  325.67   47.70
   3   9  -1  447.86   48.80
   3   9  -1  308.97   53.19
   2  -9  -1  593.44   71.89
   2  -9  -1  639.84   81.59
   2  -9  -1  650.03   64.69
  -2  -9   1  689.23   73.59
  -2  -9   1  598.54   74.39
   2  -9  -1  630.44   89.99
  -2  -9   1  614.94   71.89
   2  -9  -1  609.54   85.39
  -2  -9   1  649.64   81.19
   2   9  -1  621.94   68.39
  -2   9   1  566.84   71.09
  -2   9   1  549.54   69.99
   2   9  -1  628.84   70.09
   2   9  -1  669.93   75.39
  -2   9   1  605.04   61.39
  -1  -9   1  744.03   84.29
   1  -9  -1  784.22   98.39
  -1  -9   1  694.13   81.09
   1  -9  -1  822.82   97.89
  -1  -9   1  681.43   78.69
   1  -9  -1  700.43   80.49
  -1  -9   1  762.52   92.59
   1  -9  -1  780.12   71.39
   1  -9  -1  675.43   87.69
  -1   9   1  701.13   70.99
  -1   9   1  707.03   80.29
   1   9  -1  757.22   70.29
  -1   9   1  771.42   79.59
   1   9  -1  712.53   79.09
   1   9  -1  589.54   75.59
  -1   9   1  612.64   75.99
   0  -9  -1   25.40   24.90
   0  -9   1   10.80   33.10
   0  -9  -1   30.20   21.10
   0  -9   1   24.10    7.20
   0  -9   1   -0.80   17.10
   0  -9  -1   -6.40   27.00
   0  -9  -1    9.80    6.20
   0  -9   1    0.00   23.10
   0   9  -1   13.50   16.60
   0   9   1   15.70   18.50
   0   9  -1   -8.30   14.60
   0   9  -1   20.00    9.50
   0   9   1   24.40   16.00
   0   9  -1   26.30   18.10
   0   9   1   34.00   11.90
   0   9   1    7.90   18.10
   1  -9   1    6.50   33.10
  -1  -9  -1   36.40   28.40
   1  -9   1   -4.10   17.70
   1  -9   1    6.90   10.20
  -1  -9  -1  -15.60   17.80
   1  -9   1   -7.10   22.80
  -1  -9  -1   42.40   23.70
  -1   9  -1   19.20   17.70
  -1   9  -1   17.10   18.20
   1   9   1   19.70   12.50
   1   9   1   19.10   16.10
   1   9   1   12.70   19.70
   1   9   1    8.60   16.80
  -2  -9  -1  104.99   27.80
   2  -9   1   77.69   18.80
  -2  -9  -1   68.19   30.90
  -2  -9  -1  101.19   29.40
   2  -9   1  120.69   26.80
   2  -9   1  144.39   36.40
   2  -9   1  118.39   34.90
   2  -9   1  106.09   27.40
   2   9   1   85.09   23.60
  -2   9  -1   96.59   25.60
   2   9   1   92.39   25.20
   2   9   1   69.49   28.60
  -2   9  -1  109.19   27.70
   2   9   1  113.59   22.10
   3  -9   1    8.60   15.00
   3  -9   1  -18.70   16.40
  -3  -9  -1   14.30   18.90
  -3  -9  -1   -7.60   24.20
  -3  -9  -1   26.80   23.80
   3  -9   1  -34.60   24.40
   3  -9   1   18.40   15.30
   3  -9   1    1.00   21.40
   3   9   1  -20.70   11.60
  -3   9  -1    8.00   18.40
   3   9   1   16.10   27.50
   3   9   1  -20.10   15.80
  -3   9  -1   24.90   20.20
  -4  -9  -1 1173.48  136.69
   4  -9   1 1352.46  128.39
   4  -9   1 1430.76  132.29
   4  -9   1 1174.98  143.49
  -4  -9  -1 1252.07  133.59
  -4  -9  -1 1327.67  137.79
   4   9   1 1285.47  134.59
  -4   9  -1 1212.88  135.59
  -4   9  -1 1430.26  136.49
   4   9   1 1187.18  146.69
   5  -9   1  282.97   60.39
  -5  -9  -1  378.66   54.39
   5  -9   1  313.57   47.60
  -5  -9  -1  285.37   47.10
   5  -9   1  299.77   49.99
  -5  -9  -1  384.16   58.69
   5   9   1  362.16   53.19
   5   9   1  305.47   63.39
  -5   9  -1  243.68   49.80
  -5   9  -1  474.45   56.29
  -6  -9  -1  280.47   51.69
   6  -9   1  224.08   43.60
   6  -9   1  254.17   58.09
   6   9   1  185.68   58.19
  -6   9  -1  334.97   50.09
   6   9   1  294.27   51.59
  -6   9  -1  302.87   54.29
   7  -9   1   -9.00   34.40
  -7  -9  -1    3.70   27.80
   7  -9   1   -0.70   25.30
  -7   9  -1  -14.80   32.30
   7   9   1   46.50   30.10
   7   9   1   85.79   49.90
   7 -10  -1  194.08   42.50
  -7 -10   1  176.78   51.69
   7 -10  -1  188.88   50.99
   7  10  -1  241.38   59.99
  -7  10   1  208.08   56.49
  -7  10   1  205.88   45.60
   7  10  -1  235.18   48.00
   6 -10  -1   11.80   30.80
  -6 -10   1   24.30   27.20
  -6 -10   1    6.40   33.80
   6 -10  -1   -8.60   29.30
   6 -10  -1   18.30   24.10
  -6  10   1   66.29   34.50
  -6  10   1   41.20   27.60
   6  10  -1   45.30   39.90
   6  10  -1  -12.20   23.20
  -5 -10   1  148.59   35.90
   5 -10  -1  177.58   40.90
   5 -10  -1  144.39   31.10
  -5 -10   1  184.28   44.20
   5 -10  -1  177.78   47.70
  -5  10   1  176.58   40.00
   5  10  -1  119.49   30.40
   5  10  -1  234.48   38.80
  -5  10   1  163.68   41.10
   5  10  -1  174.68   47.10
   4 -10  -1   94.79   41.10
   4 -10  -1   50.99   27.70
   4 -10  -1   60.49   29.40
  -4 -10   1   60.69   24.80
   4 -10  -1  101.79   23.40
  -4 -10   1   68.79   33.20
  -4 -10   1   66.39   25.30
  -4 -10   1   70.49   26.50
   4  10  -1   92.79   26.50
  -4  10   1   60.79   27.90
  -4  10   1   80.89   28.60
   4  10  -1   36.80   30.30
  -3 -10   1  108.39   28.50
   3 -10  -1   98.89   20.50
   3 -10  -1    0.20   33.50
  -3 -10   1   80.79   32.80
  -3 -10   1   59.29   26.00
   3 -10  -1   44.90   18.80
   3 -10  -1   30.70   25.80
  -3 -10   1   83.49   28.10
   3 -10  -1   98.49   30.50
   3  10  -1   11.30   26.00
  -3  10   1   74.39   26.30
   3  10  -1   81.59   23.90
   3  10  -1   75.99   23.40
  -3  10   1   54.39   26.10
   2 -10  -1  134.19   43.20
   2 -10  -1   38.70   36.10
   2 -10  -1   57.79   16.40
  -2 -10   1   75.89   29.00
   2 -10  -1   62.89   26.80
  -2 -10   1   84.49   27.80
   2 -10  -1   18.60   33.20
  -2 -10   1   78.09   25.90
  -2 -10   1   80.69   35.00
  -2  10   1   97.39   27.70
   2  10  -1   59.29   20.50
   2  10  -1   54.79   22.30
  -2  10   1   72.19   25.50
   2  10  -1   48.80   29.80
  -2  10   1   64.09   13.10
  -1 -10   1  646.54   79.29
   1 -10  -1  636.74   65.19
   1 -10  -1  690.03   88.49
   1 -10  -1  535.85   87.99
  -1 -10   1  688.63   77.49
  -1 -10   1  721.03   91.19
   1 -10  -1  661.63   77.39
   1 -10  -1  675.63   94.59
  -1  10   1  617.44   75.89
   1  10  -1  693.73   73.19
  -1  10   1  598.24   73.89
   1  10  -1  730.03   76.09
  -1  10   1  637.84   65.79
  -1  10   1  613.14   76.99
   0 -10  -1   91.19   36.20
   0 -10   1   -3.80   33.60
   0 -10  -1   19.60   23.60
   0 -10   1  128.79   32.50
   0 -10  -1  102.59   33.60
   0 -10   1   78.49   26.80
   0  10   1   71.59   15.60
   0  10  -1   53.89   22.60
   0  10   1   32.30   21.80
   0  10   1   68.79   22.60
   0  10  -1   51.99   21.90
  -1 -10  -1  158.68   38.10
   1 -10   1   96.79   43.60
   1 -10   1  129.59   37.20
   1 -10   1  108.89   30.00
  -1 -10  -1  135.09   41.00
  -1 -10  -1  178.48   36.10
   1  10   1  165.68   31.20
   1  10   1  130.89   28.70
  -1  10  -1  116.89   28.00
   1  10   1  128.79   23.20
  -1  10  -1  142.19   30.40
   1  10   1  190.18   35.50
  -1  10  -1  140.99   31.30
  -2 -10  -1  501.35   71.39
   2 -10   1  605.44   61.79
  -2 -10  -1  542.35   75.09
   2 -10   1  552.34   68.79
   2 -10   1  677.23   81.89
   2 -10   1  590.54   70.79
  -2 -10  -1  559.74   78.99
   2 -10   1  627.94   82.69
   2  10   1  494.25   65.09
  -2  10  -1  541.75   67.89
   2  10   1  566.94   75.79
   2  10   1  560.04   69.59
  -2  10  -1  627.24   68.99
   2  10   1  563.54   62.89
  -3 -10  -1  -13.60   18.30
   3 -10   1  -13.60   28.60
  -3 -10  -1  -15.60   23.00
   3 -10   1   -3.20   21.00
   3 -10   1   -0.20   22.60
   3 -10   1   10.00   17.30
  -3 -10  -1    8.70   24.40
   3 -10   1    6.60   16.30
  -3  10  -1   13.10   20.10
   3  10   1   -7.10   18.00
   3  10   1  -34.60   26.00
   3  10   1   16.10   15.80
  -3  10  -1   23.70   22.00
   4 -10   1  843.22   87.69
   4 -10   1  756.72  108.99
   4 -10   1  764.32   89.29
  -4 -10  -1  804.32   93.09
  -4 -10  -1  879.31   99.59
  -4 -10  -1  905.11   99.99
   4 -10   1  983.30   99.19
  -4  10  -1  873.81   96.09
   4  10   1  738.03  109.49
  -4  10  -1  798.12   94.89
   4  10   1  904.31   95.79
   5 -10   1  273.07   52.19
   5 -10   1  303.87   47.80
  -5 -10  -1  438.76   61.89
   5 -10   1  246.98   60.69
  -5 -10  -1  271.87   47.20
  -5  10  -1  344.67   53.89
   5  10   1  401.26   72.39
   5  10   1  356.96   54.39
  -5  10  -1  365.36   55.59
  -6 -10  -1   33.90   32.30
   6 -10   1  -35.40   32.70
   6 -10   1   -9.00   20.50
   6  10   1  -17.70   38.60
  -6  10  -1  -45.40   20.80
   6  10   1    7.80   25.10
  -6  10  -1   30.80   27.70
   7 -10   1  892.61  103.99
   7 -10   1  882.51  117.49
  -7 -10  -1  739.43  106.19
  -7  10  -1  787.12  110.09
   7  10   1  846.52  108.99
   7  10   1 1035.60  133.69
  -7 -11   1  -10.70   38.10
   7 -11  -1  -19.50   37.80
   7 -11  -1    3.90   29.40
   7  11  -1   -0.30   42.00
  -7  11   1   43.60   35.20
  -7  11   1   12.70   36.90
   7  11  -1   18.10   29.90
   6 -11  -1  424.26   61.89
   6 -11  -1  422.16   77.29
  -6 -11   1  486.25   76.79
   6  11  -1  372.86   73.29
  -6  11   1  552.64   73.49
  -6  11   1  420.26   72.59
   6  11  -1  479.25   67.89
   5 -11  -1  352.46   50.89
  -5 -11   1  438.66   67.79
   5 -11  -1  313.87   66.39
  -5 -11   1  329.17   55.59
  -5  11   1  502.25   64.89
   5  11  -1  272.57   48.30
   5  11  -1  316.67   66.19
   5  11  -1  450.35   58.99
  -5  11   1  420.06   63.49
  -4 -11   1  539.45   68.89
   4 -11  -1  467.45   69.69
  -4 -11   1  555.14   66.39
  -4 -11   1  515.85   76.79
   4 -11  -1  423.86   80.09
   4 -11  -1  490.95   60.69
   4  11  -1  439.06   73.49
   4  11  -1  461.85   64.99
  -4  11   1  531.95   70.99
  -4  11   1  484.05   69.69
   3 -11  -1   98.99   22.80
  -3 -11   1  133.19   39.80
   3 -11  -1   64.79   42.90
   3 -11  -1  105.69   33.30
   3 -11  -1   62.79   23.00
  -3 -11   1  106.79   33.30
   3 -11  -1   75.39   34.40
  -3 -11   1  113.49   32.60
  -3 -11   1  153.08   32.30
  -3  11   1  163.38   35.90
   3  11  -1  114.29   36.10
  -3  11   1  224.78   38.40
   3  11  -1  124.49   28.10
   3  11  -1   66.79   25.40
   2 -11  -1   77.49   43.00
  -2 -11   1  144.69   34.30
   2 -11  -1  136.09   22.90
  -2 -11   1  151.88   43.60
   2 -11  -1  141.19   35.90
   2 -11  -1  114.19   49.00
   2 -11  -1  115.69   45.00
  -2 -11   1  123.39   34.50
   2  11  -1  124.59   38.40
   2  11  -1  155.08   30.90
  -2  11   1  151.88   34.40
   2  11  -1  153.18   34.00
  -2  11   1  140.39   33.90
  -1 -11   1  487.55   69.69
   1 -11  -1  532.85   56.39
   1 -11  -1  509.65   72.59
   1 -11  -1  608.94   89.29
  -1 -11   1  573.64   72.49
  -1 -11   1  610.34   85.49
   1 -11  -1  511.15   83.39
   1 -11  -1  479.75   82.09
  -1  11   1  602.34   57.69
   1  11  -1  588.74   65.69
  -1  11   1  502.25   69.99
  -1  11   1  545.35   69.89
  -1  11   1  599.34   72.99
   1  11  -1  542.75   71.39
   0 -11  -1  411.26   68.89
   0 -11  -1  417.36   70.29
   0 -11  -1  534.75   78.29
   0 -11   1  316.97   56.69
   0 -11  -1  394.46   62.29
   0 -11   1  500.65   81.79
   0 -11   1  470.25   65.29
   0  11   1  426.96   59.09
   0  11  -1  436.56   57.19
   0  11   1  426.36   58.99
   0  11   1  486.75   48.80
   0  11  -1  453.85   61.49
  -1 -11  -1  537.25   80.29
  -1 -11  -1  544.45   75.99
   1 -11   1  395.66   78.99
   1 -11   1  646.74   78.89
  -1 -11  -1  554.64   72.99
   1  11   1  544.15   58.29
  -1  11  -1  494.95   66.29
  -1  11  -1  429.96   63.39
   1  11   1  555.64   67.79
   1  11   1  453.25   64.99
  -1  11  -1  560.14   66.19
   1  11   1  582.74   71.09
   2 -11   1  830.52  104.79
   2 -11   1 1025.90  116.69
  -2 -11  -1 1062.39  116.29
  -2 -11  -1  981.30  109.39
   2 -11   1 1068.99  117.59
  -2 -11  -1 1014.60  118.99
   2 -11   1  965.30   98.19
  -2  11  -1  857.41  105.49
  -2  11  -1 1034.70  106.69
   2  11   1  953.60  105.09
   2  11   1 1002.20  111.39
   2  11   1 1009.10  104.89
   3 -11   1   93.09   25.20
   3 -11   1   74.19   22.00
   3 -11   1   53.09   31.00
  -3 -11  -1  141.89   38.10
   3 -11   1   35.40   37.80
   3 -11   1   33.80   27.40
  -3 -11  -1   80.79   29.90
  -3 -11  -1  106.19   35.20
   3  11   1  104.09   29.40
  -3  11  -1   87.19   30.90
  -3  11  -1  135.39   30.70
   3  11   1   91.59   24.80
   3  11   1   30.90   33.10
   4 -11   1   -1.00   33.00
  -4 -11  -1   84.69   33.20
  -4 -11  -1   75.49   28.60
  -4 -11  -1   72.99   31.80
   4 -11   1   29.50   28.90
   4 -11   1    1.50   19.10
  -4  11  -1   34.40   26.80
   4  11   1   22.50   35.00
  -4  11  -1   70.29   27.80
   4  11   1   33.80   25.20
  -5 -11  -1  154.88   35.80
  -5 -11  -1   87.09   39.00
   5 -11   1   91.39   30.20
   5 -11   1   79.49   38.20
   5 -11   1   81.79   41.40
  -5  11  -1  161.68   40.00
  -5  11  -1  119.19   35.80
   5  11   1  114.19   45.50
   5  11   1  136.79   33.60
   6 -11   1   32.70   28.40
  -6 -11  -1   29.90   33.40
   6 -11   1   61.39   43.70
  -6  11  -1   39.10   32.70
   6  11   1   47.30   29.90
  -6  11  -1   24.30   29.60
   6  11   1  110.49   52.99
  -6 -12   1  113.09   50.49
   6 -12  -1   89.79   30.80
   6 -12  -1   61.19   44.40
  -6 -12   1   97.39   38.40
  -6  12   1   71.69   39.20
  -6  12   1  137.59   41.30
   6  12  -1  172.38   49.50
   6  12  -1  123.79   36.90
   5 -12  -1   -0.30   20.80
   5 -12  -1   43.50   40.90
  -5 -12   1   -4.80   37.00
  -5 -12   1   16.60   29.80
   5 -12  -1   -6.70   33.40
  -5  12   1    0.70   23.60
   5  12  -1   15.90   24.70
   5  12  -1  -19.10   35.80
   5  12  -1   26.50   23.80
  -5  12   1   39.20   30.50
  -4 -12   1   11.30   27.30
   4 -12  -1   43.60   36.30
   4 -12  -1   24.70   20.00
  -4 -12   1   11.50   23.90
  -4 -12   1  -50.99   28.70
   4 -12  -1  -13.50   39.00
  -4  12   1   24.60   26.20
   4  12  -1   24.70   35.40
   4  12  -1   21.50   21.80
  -4  12   1    4.80   25.90
   3 -12  -1  682.03   77.29
  -3 -12   1  758.72   89.29
  -3 -12   1  912.11  106.79
   3 -12  -1  720.93   92.09
   3 -12  -1  657.13   91.39
   3 -12  -1  727.53  107.39
  -3 -12   1  711.43   87.99
   3  12  -1  747.13   85.29
   3  12  -1  780.62   84.89
  -3  12   1  675.53   90.69
   3  12  -1  645.74   93.59
  -3  12   1  801.22   89.69
  -2 -12   1   14.70   29.50
   2 -12  -1   75.19   44.50
  -2 -12   1   43.50   39.90
  -2 -12   1  108.19   31.40
   2 -12  -1   76.19   31.20
   2 -12  -1   40.90   42.90
   2  12  -1  100.59   27.30
  -2  12   1   97.89   30.20
   2  12  -1  111.29   35.70
  -2  12   1   94.99   30.10
  -2  12   1  107.29   31.70
   2  12  -1   65.29   27.90
   1 -12  -1   52.39   41.20
  -1 -12   1    2.70   42.40
  -1 -12   1   76.49   31.90
   1 -12  -1   59.29   41.60
   1 -12  -1   79.99   46.90
   1 -12  -1   50.89   32.20
  -1 -12   1   76.69   29.70
  -1  12   1   40.70   25.00
   1  12  -1   72.09   27.50
  -1  12   1   62.39   24.70
  -1  12   1  104.49   30.00
   1  12  -1  102.89   27.20
   0 -12   1   91.59   33.80
   0 -12  -1   66.99   37.90
   0 -12  -1   47.10   31.40
   0 -12  -1   47.80   40.50
   0 -12  -1  118.59   44.50
   0 -12   1   54.19   29.80
   0 -12   1  -12.00   43.50
   0  12  -1   92.79   27.80
   0  12   1   35.70   24.10
   0  12   1   69.79   24.70
   0  12  -1   66.59   27.00
   1 -12   1  788.22  136.39
  -1 -12  -1 1055.29  130.79
  -1 -12  -1 1010.60  121.49
  -1 -12  -1 1151.68  130.09
  -1 -12  -1 1151.88  129.19
   1 -12   1 1230.98  131.19
   1  12   1 1153.48  122.89
   1  12   1 1139.89  118.69
  -1  12  -1 1155.58  117.99
   1  12   1 1133.79  118.49
  -1  12  -1 1132.09  120.49
  -1  12  -1 1101.29  119.09
   2 -12   1   75.49   40.10
  -2 -12  -1  101.39   38.20
  -2 -12  -1   69.59   36.00
   2 -12   1   65.89   31.40
  -2 -12  -1  104.19   34.50
   2 -12   1   39.30   29.60
   2 -12   1   88.59   43.90
  -2  12  -1   95.19   29.70
   2  12   1  112.59   28.40
   2  12   1   24.70   32.30
  -2  12  -1  104.89   29.90
  -2  12  -1  143.19   36.30
   2  12   1  133.99   32.40
   3 -12   1  562.54   67.99
  -3 -12  -1  508.25   73.29
  -3 -12  -1  448.56   66.09
  -3 -12  -1  454.45   71.19
   3 -12   1  541.95   62.99
   3 -12   1  505.75   80.29
   3 -12   1  285.27   63.09
   3 -12   1  472.75   57.19
   3  12   1  532.65   60.09
   3  12   1  541.05   67.99
  -3  12  -1  486.05   70.09
  -3  12  -1  407.56   63.89
   3  12   1  344.87   69.89
   4 -12   1   -4.40   20.10
   4 -12   1  -21.70   30.10
  -4 -12  -1   47.30   34.30
  -4 -12  -1   28.60   25.20
   4 -12   1   34.50   38.80
  -4 -12  -1   21.50   29.10
  -4  12  -1   77.19   30.10
   4  12   1   46.90   27.00
  -4  12  -1   14.70   24.20
   4  12   1   24.70   38.80
  -5 -12  -1  -42.50   28.20
   5 -12   1    6.00   39.90
   5 -12   1    6.70   22.10
  -5 -12  -1   21.60   31.20
  -5  12  -1   28.00   28.90
   5  12   1  -12.90   39.10
  -5  12  -1  -20.00   24.80
   5  12   1   22.10   25.70
   5 -13  -1  122.69   48.00
  -5 -13   1   76.99   42.20
   5 -13  -1  101.79   56.39
  -5 -13   1   73.49   35.30
   5 -13  -1  128.49   32.70
  -5  13   1  110.49   40.50
   5  13  -1  100.29   34.40
  -5  13   1  183.58   44.90
   5  13  -1   36.90   41.20
  -4 -13   1   -0.20   28.60
   4 -13  -1   28.30   33.30
   4 -13  -1   42.30   41.30
  -4 -13   1   89.39   40.90
  -4  13   1   20.40   31.70
  -4  13   1   23.20   27.40
   4  13  -1   -7.50   21.50
   4  13  -1   12.30   31.90
  -3 -13   1   -2.70   28.50
   3 -13  -1  -25.50   31.40
  -3 -13   1  -18.00   32.50
   3 -13  -1   32.90   44.70
  -3 -13   1    5.30   22.90
   3  13  -1   38.80   33.70
   3  13  -1    9.50   20.90
   3  13  -1   -3.70   24.30
  -3  13   1   -6.20   24.30
  -3  13   1  -10.50   24.70
   2 -13  -1  190.08   57.89
  -2 -13   1  192.88   44.20
  -2 -13   1  160.38   54.39
   2 -13  -1   95.99   38.80
  -2 -13   1  301.57   49.00
   2 -13  -1  167.58   59.09
   2  13  -1  233.88   52.39
   2  13  -1  195.58   38.80
  -2  13   1  253.57   45.70
  -2  13   1  245.98   45.50
   2  13  -1  238.58   43.10
  -2  13   1  265.67   47.80
   1 -13  -1  888.81  125.69
  -1 -13   1  916.11  104.19
   1 -13  -1  994.90  122.29
  -1 -13   1  803.32  124.59
   1 -13  -1  764.52  120.69
  -1  13   1  834.52  102.09
   1  13  -1 1010.90  100.09
  -1  13   1  883.91  100.89
   1  13  -1  854.21  100.39
   0 -13  -1  901.91  109.49
   0 -13  -1  884.21  111.99
   0 -13  -1  535.25   88.39
   0 -13   1  727.83   96.19
   0 -13   1  546.65  107.59
   0 -13  -1  868.81  112.19
   0  13  -1  691.53   87.19
   0  13  -1  790.52   86.19
   0  13   1  856.91   89.19
   0  13   1  756.92   86.99
  -1 -13  -1   90.69   35.30
  -1 -13  -1  147.89   47.10
   1 -13   1   80.69   32.60
   1 -13   1   42.40   51.39
  -1 -13  -1  118.79   46.70
   1 -13   1  165.18   46.50
  -1 -13  -1  172.48   48.10
   1  13   1   67.99   29.20
   1  13   1   79.79   35.80
  -1  13  -1  120.19   32.20
  -1  13  -1  178.38   38.90
   1  13   1   90.99   29.60
  -2 -13  -1  239.68   55.69
   2 -13   1   79.59   34.00
   2 -13   1  143.69   49.80
   2 -13   1  103.89   37.30
  -2 -13  -1  120.29   45.50
   2 -13   1  172.98   49.00
  -2 -13  -1  216.38   49.30
  -2 -13  -1  124.69   43.10
   2  13   1  153.58   36.40
   2  13   1  165.08   36.00
  -2  13  -1  208.28   42.10
  -2  13  -1  143.59   36.80
   2  13   1  178.18   45.50
  -2  13  -1  143.79   36.60
  -3 -13  -1   41.10   38.70
  -3 -13  -1  178.58   45.20
   3 -13   1   94.39   36.80
   3 -13   1  126.99   52.59
  -3 -13  -1   67.29   34.00
  -3  13  -1  100.29   34.40
   3  13   1  130.39   30.90
   3  13   1   54.39   41.30
  -3  13  -1   85.29   36.30
   3  13   1  122.49   32.90
   4 -13   1   38.90   32.50
   4 -13   1   16.30   39.50
  -4 -13  -1  101.09   43.70
   4 -13   1   29.80   41.80
  -4 -13  -1   62.69   34.20
  -4  13  -1   54.59   31.00
  -4  13  -1   56.39   34.50
   4  13   1   37.70   27.00
   5 -13   1  -24.30   23.30
  -5 -13  -1   46.20   31.30
  -5  13  -1   15.60   30.80
  -5  13  -1  -11.60   29.20
  -4 -14   1   39.40   37.10
  -4 -14   1  -42.70   40.90
   4 -14  -1  -20.00   38.80
   4 -14  -1   96.29   52.39
   4  14  -1  -14.20   32.40
   4  14  -1   47.90   27.60
  -4  14   1   -5.90   25.40
  -4  14   1   63.59   34.00
  -3 -14   1   -0.30   40.80
  -3 -14   1   28.00   29.30
   3 -14  -1  -34.10   29.30
   3 -14  -1   75.79   49.99
  -3 -14   1   56.69   37.00
  -3  14   1   49.60   31.80
   3  14  -1   17.40   36.60
   3  14  -1   18.40   24.60
  -3  14   1  -29.10   25.60
  -3  14   1   35.90   29.70
   3  14  -1  -17.90   25.60
  -2 -14   1   82.99   54.19
  -2 -14   1   67.99   34.80
   2 -14  -1   61.29   36.70
  -2 -14   1   89.09   34.40
   2 -14  -1   51.39   53.19
   2 -14  -1  130.09   49.60
   2  14  -1  114.99   33.30
   2  14  -1   53.79   39.20
   2  14  -1   80.99   30.30
  -2  14   1  108.89   34.70
  -2  14   1  106.39   36.50
  -2  14   1  113.99   36.00
  -1 -14   1    2.00   29.50
  -1 -14   1  -21.70   29.00
   1 -14  -1   -0.90   55.49
   1 -14  -1  -28.30   27.80
   1 -14  -1   18.10   41.70
  -1 -14   1  -96.29   46.90
   1  14  -1   -5.10   20.10
  -1  14   1   12.50   22.00
  -1  14   1  -30.70   23.30
   1  14  -1   -3.20   23.20
   0 -14  -1  -11.20   35.90
   0 -14   1    2.10   35.50
   0 -14   1  -28.20   54.09
   0 -14  -1   15.10   40.70
   0 -14   1   13.60   31.90
   0 -14  -1  -45.40   50.89
   0 -14  -1  -23.30   29.70
   0  14   1   -2.50   22.10
   0  14   1  -18.50   23.00
   0  14  -1   -2.90   23.10
   0  14  -1   11.60   22.90
  -1 -14  -1   53.59   42.20
  -1 -14  -1  -26.60   43.70
   1 -14   1   64.49   56.39
  -1 -14  -1   29.50   34.20
   1 -14   1   34.00   37.20
   1 -14   1  -23.60   26.70
  -1 -14  -1    1.70   38.40
  -1  14  -1  -12.40   24.60
   1  14   1   13.60   37.50
   1  14   1   24.40   24.00
  -1  14  -1    0.50   27.30
   1  14   1   15.00   25.90
  -2 -14  -1  544.55   84.29
   2 -14   1  567.34   88.89
   2 -14   1  400.36   79.19
  -2 -14  -1  475.55   79.79
  -2 -14  -1  481.65   87.59
   2  14   1  516.45   70.29
  -2  14  -1  428.66   66.39
   2  14   1  551.34   72.99
  -2  14  -1  488.65   74.39
  -2  14  -1  462.35   69.39
  -3 -14  -1   43.40   39.70
  -3 -14  -1    7.70   37.50
   3 -14   1   22.80   40.80
   3 -14   1   64.79   35.00
  -3 -14  -1   74.49   39.50
  -3 -14  -1   67.79   34.10
   3  14   1   63.09   30.50
  -3  14  -1   57.79   32.70
   3  14   1   66.39   29.00
  -3  14  -1   14.30   31.70
  -3  14  -1    1.90   26.30
   2 -15  -1  210.68   63.19
   2 -15  -1  126.09   45.20
  -2 -15   1  288.47   75.99
  -2 -15   1  247.48   52.59
  -2 -15   1  200.78   49.80
  -2  15   1  224.48   47.80
   2  15  -1  143.89   53.19
   2  15  -1  247.68   46.90
  -2  15   1  254.57   70.29
   2  15  -1  236.38   45.10
  -1 -15   1   87.69   41.00
   1 -15  -1  184.28   78.69
  -1 -15   1  226.78   52.79
   1 -15  -1  312.87   65.19
  -1 -15   1  248.68   79.79
  -1  15   1  259.27   47.80
   1  15  -1  257.07   46.80
   1  15  -1  256.47   48.80
  -1  15   1  248.88   49.40
   1  15  -1  242.68   63.09
   0 -15   1   42.90   33.90
   0 -15  -1   26.60   33.70
   0 -15  -1  -63.89   61.89
   0 -15   1   54.89   41.20
   0 -15   1   -9.30   66.89
   0 -15  -1   43.60   44.60
   0  15   1  -28.20   21.50
   0  15  -1  -42.60   23.80
   0  15   1   11.20   27.00
   0  15  -1  -22.50   23.70
  -1 -15  -1  297.67   61.69
  -1 -15  -1  149.39   46.30
   1 -15   1  108.19   42.70
   1 -15   1  271.07   58.49
   1 -15   1  168.78   71.39
  -1 -15  -1  251.67   71.79
   1 -15   1  145.19   57.39
  -1  15  -1  296.67   48.90
   1  15   1  203.38   46.90
   1  15   1  262.07   47.20
  -1  15  -1  174.78   45.50
  -2 -15  -1  -11.60   36.90
   2 -15   1   25.80   34.90
  -2 -15  -1   -4.50   37.00
  -2 -15  -1 -121.09   44.80
  -2 -15  -1  100.09   46.10
   2  15   1   67.99   30.30
  -2  15  -1   50.09   30.10
  10   0  -2  614.14  106.59
  10   0  -2  625.14   89.99
 -10   0   2  658.73   99.69
  -9   0   2  -11.00   33.00
   9   0  -2   13.40   29.60
   9   0  -2    9.50   42.30
   8   0  -2 1270.97  157.58
  -8   0   2 1338.97  147.69
   8   0  -2 1378.46  142.09
   7   0  -2   20.20   12.50
  -7   0   2   20.80   27.60
   7   0  -2   20.50   24.20
  -7   0   2   17.50   20.00
  -7   0   2    9.80   12.40
   7   0  -2   15.50   36.20
  -6   0   2   10.00   10.10
  -6   0   2    4.60   18.50
  -6   0   2    3.50   10.90
   6   0  -2   -0.40   28.40
   6   0  -2   -9.20   17.70
  -6   0   2   23.20   14.70
  -6   0   2  -14.50   17.80
   6   0  -2    9.80   12.50
  -5   0   2    4.00   10.80
  -5   0   2    6.20   17.10
   5   0  -2   -1.50    7.30
   5   0  -2  -18.00   26.00
   5   0  -2   -5.90   10.50
   5   0  -2   18.00   10.50
   5   0  -2   13.80   16.40
  -5   0   2    0.40   21.70
   5   0  -2    0.30    9.90
  -5   0   2    3.90    9.00
  -5   0   2   -1.20    7.40
  -4   0   2    5.80   19.00
   4   0  -2  -17.50    9.00
   4   0  -2    2.20    9.30
   4   0  -2  -13.80   14.00
  -4   0   2   -3.30    7.50
  -4   0   2  -10.80   20.40
   4   0  -2  -10.70   15.50
   4   0  -2  -18.20   21.50
   4   0  -2  -11.70   11.20
  -4   0   2  -17.90   14.80
  -4   0   2   -3.20    8.90
   3   0  -2  -16.30   12.80
  -3   0   2   10.10   11.10
   3   0  -2  -31.90   21.30
   3   0  -2    0.00   16.90
  -3   0   2   11.50   16.80
  -3   0   2    6.90    9.30
  -3   0   2   -0.90   19.90
  -3   0   2  -16.50   15.90
  -3   0   2   -8.00   15.60
   3   0  -2   -4.50   18.80
   3   0  -2   -6.70    9.00
  -3   0   2   -6.10   19.90
   3   0  -2    9.00    9.90
   3   0  -2    5.80    8.80
  -2   0   2 1996.60  187.68
   2   0  -2 1855.31  186.28
  -2   0   2 1767.72  183.48
  -2   0   2 1918.81  186.68
   2   0  -2 1956.30  183.18
  -2   0   2 2101.89  184.08
   2   0  -2 2141.89  183.88
  -2   0   2 1916.51  183.48
   2   0  -2 2000.90  187.58
   2   0  -2 1807.02  186.68
  -2   0   2 1858.71  187.08
  -2   0   2 1743.53  186.08
   1   0  -2   -0.50   11.00
   1   0  -2    3.30    8.10
   1   0  -2   -7.50   15.80
  -1   0   2    0.90   16.60
  -1   0   2  -15.70    8.50
  -1   0   2  -27.30   16.00
   1   0  -2    1.20   11.70
   1   0  -2  -15.60    8.10
  -1   0   2    4.80    8.40
   1   0  -2   12.50    9.10
   0   0  -2 1861.81  183.58
   0   0  -2 1986.50  185.18
   0   0  -2 1972.80  182.78
   0   0   2 2057.19  185.48
   0   0   2 2014.80  184.48
   0   0  -2 2030.90  184.58
   0   0   2 1964.60  182.88
   0   0  -2 1997.40  185.58
   0   0   2 2008.80  183.78
   0   0   2 1880.41  184.78
   0   0  -2 1887.51  182.58
   0   0  -2 1894.71  184.68
  -1   0  -2    8.30    6.80
   1   0   2   -6.10   10.20
  -1   0  -2    8.60    6.40
   1   0   2   -5.00    7.10
   1   0   2   14.70   12.90
  -1   0  -2   13.50    8.90
  -1   0  -2   -5.50    5.10
   1   0   2    6.80   10.70
  -1   0  -2    6.60    6.10
  -1   0  -2    4.10    7.00
  -1   0  -2   -2.10    4.80
  -1   0  -2    5.50    9.00
  -2   0  -2   14.60    9.60
  -2   0  -2    5.10    9.60
  -2   0  -2    3.30    8.30
  -2   0  -2   14.40    6.90
   2   0   2    0.10   14.40
   2   0   2    1.80   14.30
  -2   0  -2    4.60    9.00
  -2   0  -2   -3.20    7.60
   2   0   2    2.50   10.30
   2   0   2  -10.20   10.40
   2   0   2   13.90    8.80
   2   0   2   24.50   10.30
   3   0   2    1.70   12.30
   3   0   2    4.00   13.10
   3   0   2   22.90   17.10
   3   0   2  -20.30    9.10
   3   0   2  -12.80   10.00
   3   0   2   21.30   11.00
   4   0   2  318.77   39.00
   4   0   2  275.87   41.10
   4   0   2  346.67   46.80
  -4   0  -2  158.28   44.40
   4   0   2  362.56   39.00
   5   0   2  -30.30   22.20
  -5   0  -2    2.40    3.20
   5   0   2   19.50   18.90
  -5   0  -2    1.80   27.40
  -5   0  -2    3.50    2.70
  -5   0  -2   -4.10   10.30
   5   0   2   13.00   15.00
  -6   0  -2  148.39   25.90
  -6   0  -2  156.58   44.20
   6   0   2  115.79   37.00
   6   0   2  152.78   28.90
   6   0   2  151.78   36.80
  -7   0  -2   -1.20   14.10
   7   0   2   -8.40   16.60
  -7   0  -2   24.60   27.30
  -7   0  -2  -18.40   31.20
   7   0   2  -46.10   22.20
   8   0   2   96.89   30.80
  -8   0  -2   82.49   42.50
  -9   0  -2  -30.30   35.80
   9   0   2  -31.20   24.20
 -10  -1   2  134.09   47.70
  10  -1  -2  118.09   60.49
  10  -1  -2  161.48   49.50
 -10   1   2   90.69   47.40
  10   1  -2  151.48   58.99
  10   1  -2  139.19   45.70
   9  -1  -2  591.44  108.09
  -9  -1   2  763.92  103.09
   9  -1  -2  539.15   87.29
   9   1  -2  734.43   91.29
  -9   1   2  776.82  104.09
   9   1  -2  700.03  109.79
   8  -1  -2  196.08   44.40
  -8  -1   2  271.57   56.69
   8  -1  -2  264.27   35.00
   8  -1  -2  195.98   58.89
  -8   1   2  200.88   52.19
   8   1  -2  303.57   65.79
   8   1  -2  243.18   45.60
   7  -1  -2   40.40   17.30
  -7  -1   2   35.70   16.10
   7  -1  -2   13.90   34.70
  -7  -1   2   23.40   19.80
   7  -1  -2    6.70   21.50
  -7  -1   2   27.30   23.80
  -7   1   2   36.20   23.60
   7   1  -2    6.90   33.60
   7   1  -2   33.70   22.10
  -7   1   2   -4.90   29.00
  -7   1   2   17.10   10.90
  -6  -1   2  344.47   55.99
   6  -1  -2  535.75   62.39
  -6  -1   2  490.85   46.30
  -6  -1   2  480.95   52.09
   6  -1  -2  465.15   52.99
  -6  -1   2  429.66   45.60
   6  -1  -2  463.75   72.29
  -6  -1   2  338.57   63.59
  -6   1   2  441.06   70.39
  -6   1   2  424.26   52.79
  -6   1   2  578.74   65.69
   6   1  -2  509.25   59.69
   6   1  -2  593.74   81.19
  -6   1   2  515.15   52.19
  -6   1   2  464.45   48.10
  -5  -1   2  797.22   77.09
  -5  -1   2  846.82   72.29
  -5  -1   2  515.15   77.99
   5  -1  -2  738.73   81.39
   5  -1  -2  742.23   75.29
  -5  -1   2  699.43   71.69
   5  -1  -2  779.52   78.09
   5  -1  -2  818.02   91.09
  -5   1   2  728.43   75.29
   5   1  -2  785.42   73.89
  -5   1   2  918.51   93.49
   5   1  -2  762.72   78.19
  -5   1   2  691.53   73.49
   5   1  -2  828.62   74.59
   5   1  -2  791.62   93.79
   5   1  -2  724.93   75.59
   5   1  -2  786.62   81.09
  -5   1   2  772.42   76.79
  -5   1   2  804.12   84.39
  -4  -1   2  396.76   47.90
   4  -1  -2  356.06   31.50
   4  -1  -2  394.26   44.30
   4  -1  -2  319.37   47.90
   4  -1  -2  293.17   36.40
  -4  -1   2  161.98   33.80
  -4  -1   2  283.47   39.40
  -4  -1   2  343.27   35.70
   4  -1  -2  219.68   35.00
   4  -1  -2  361.46   38.00
   4   1  -2  321.97   41.00
   4   1  -2  329.37   35.40
  -4   1   2  308.07   32.30
  -4   1   2  256.27   38.20
   4   1  -2  232.98   30.80
  -4   1   2  292.37   32.20
   4   1  -2  287.87   36.90
  -4   1   2  313.17   35.20
  -4   1   2  378.96   50.59
   4   1  -2  348.37   41.80
  -4   1   2  287.67   43.40
   4   1  -2  348.37   52.79
  -3  -1   2   12.20   16.10
  -3  -1   2   10.10   12.20
   3  -1  -2   -9.30   14.00
  -3  -1   2   24.50   22.40
   3  -1  -2   20.30   16.90
  -3  -1   2   -5.30   13.80
   3  -1  -2   11.70   17.80
   3  -1  -2    8.40   17.40
   3  -1  -2  -12.40   12.00
   3  -1  -2   10.40   16.80
  -3  -1   2    6.70   19.70
   3  -1  -2   -6.10   13.20
   3  -1  -2    1.90    6.90
  -3   1   2   -3.00    9.50
  -3   1   2   28.20   14.40
   3   1  -2   -6.50   21.20
  -3   1   2    4.50   13.60
  -3   1   2   15.00   11.20
  -3   1   2    1.10   18.00
  -3   1   2   30.20   14.90
  -3   1   2   26.70   18.20
   3   1  -2   -5.40   16.60
   3   1  -2    1.00   12.70
   3   1  -2   -3.40   17.00
   3   1  -2   -3.10   11.80
   3   1  -2   22.10   14.30
   2  -1  -2  258.07   31.80
   2  -1  -2  273.57   37.40
   2  -1  -2  251.77   27.20
   2  -1  -2  236.28   35.00
  -2  -1   2  284.87   30.60
   2  -1  -2  159.48   33.10
   2  -1  -2  229.38   31.20
   2  -1  -2  201.98   31.80
  -2  -1   2  210.08   32.40
  -2  -1   2  292.87   38.10
  -2  -1   2  260.47   33.80
  -2  -1   2  287.27   35.60
  -2   1   2  284.47   34.30
  -2   1   2  216.58   31.20
  -2   1   2  255.67   34.00
   2   1  -2  224.18   26.00
   2   1  -2  238.98   28.70
   2   1  -2  173.98   32.30
   2   1  -2  309.87   36.20
   2   1  -2  197.28   31.40
  -2   1   2  193.68   31.50
  -2   1   2  240.98   33.20
   2   1  -2  242.78   23.60
   2   1  -2  288.87   33.90
  -2   1   2  244.48   26.20
  -1  -1   2   85.99   19.30
   1  -1  -2   53.39   24.10
   1  -1  -2   89.39   14.70
  -1  -1   2   61.39   10.40
  -1  -1   2   65.29    8.70
   1  -1  -2   65.99   11.50
  -1  -1   2   70.89   22.40
   1  -1  -2   42.00   13.90
   1  -1  -2   66.39   23.30
   1  -1  -2   48.30   10.10
  -1  -1   2   74.79   19.90
   1   1  -2   99.69   21.90
   1   1  -2   62.19   14.80
  -1   1   2   71.89   11.40
   1   1  -2   80.29   11.80
  -1   1   2   75.79   14.10
  -1   1   2   57.59   21.70
   1   1  -2   57.39   18.90
   1   1  -2   66.39    9.30
  -1   1   2   64.69   23.40
  -1   1   2   65.99   10.80
  -1   1   2   72.99   14.70
   0  -1  -2  270.17   39.40
   0  -1  -2  302.77   27.30
   0  -1  -2  269.77   27.90
   0  -1  -2  303.67   29.50
   0  -1  -2  269.47   28.20
   0  -1   2  285.97   28.40
   0  -1   2  266.57   30.90
   0  -1  -2  148.69   35.80
   0  -1   2  256.27   32.00
   0  -1   2  289.07   29.80
   0  -1   2  160.98   33.80
   0  -1  -2  277.77   30.20
   0  -1  -2  247.98   29.00
   0   1  -2  315.97   30.00
   0   1  -2  306.47   36.70
   0   1  -2  277.87   26.20
   0   1   2  300.67   39.30
   0   1   2  246.18   29.40
   0   1  -2  283.57   31.90
   0   1  -2  287.17   27.90
   0   1   2  249.78   28.80
   0   1   2  258.67   28.30
   0   1   2  344.07   36.90
   0   1   2  286.67   30.70
   0   1  -2  288.67   31.50
   1  -1   2 3342.87  311.27
  -1  -1  -2 3269.47  313.47
  -1  -1  -2 3534.95  312.27
  -1  -1  -2 3427.46  312.07
   1  -1   2 3290.07  310.37
  -1  -1  -2 3171.98  313.07
  -1  -1  -2 3364.26  310.87
  -1  -1  -2 3573.04  311.87
  -1  -1  -2 3336.27  312.37
   1  -1   2 3219.78  310.57
  -1  -1  -2 3514.65  318.87
   1  -1   2 3293.27  312.97
   1  -1   2 3248.07  313.77
   1   1   2 3516.95  312.47
  -1   1  -2 3498.75  313.97
   1   1   2 3388.36  312.47
   1   1   2 3347.57  312.17
  -1   1  -2 3262.27  313.07
  -1   1  -2 3251.47  312.67
  -1   1  -2 3105.19  313.27
   1   1   2 3206.28  313.17
  -1   1  -2 3165.88  311.17
  -1   1  -2 3537.95  311.27
  -1   1  -2 3300.47  312.17
  -2  -1  -2  878.31   88.69
   2  -1   2  960.60   95.69
  -2  -1  -2  920.71   92.69
  -2  -1  -2  965.90   93.59
  -2  -1  -2  912.21   93.59
  -2  -1  -2 1021.30   91.99
  -2  -1  -2  983.40   94.09
   2  -1   2  876.41   92.49
  -2  -1  -2  896.61   91.89
   2  -1   2  974.20   91.39
   2  -1   2  952.80   93.49
  -2  -1  -2 1047.30  101.79
   2   1   2  928.61   92.59
   2   1   2  956.80   94.19
  -2   1  -2  971.60   94.49
   2   1   2 1038.00   94.59
   2   1   2  979.30   94.19
  -2   1  -2  905.51   89.59
  -2   1  -2  938.61   93.09
  -2   1  -2 1005.70   94.79
  -2   1  -2  967.50   91.19
  -2   1  -2 1105.39   94.99
  -2   1  -2  915.51   92.49
   3  -1   2 5604.54  493.95
   3  -1   2 5395.76  497.15
   3  -1   2 5489.85  493.65
  -3  -1  -2 5909.31  495.05
   3   1   2 5175.68  493.15
  -3   1  -2 4598.84  489.25
   3   1   2 5712.53  492.95
  -3   1  -2 5194.18  494.05
   3   1   2 5700.63  496.55
  -3   1  -2 4640.24  489.65
  -3   1  -2 4456.35  499.75
   3   1   2 5546.55  497.95
   3   1   2 5401.06  494.65
  -3   1  -2 5328.57  492.15
   3   1   2 5284.67  495.45
   4  -1   2   -0.60   14.80
  -4  -1  -2   -7.40   10.30
   4  -1   2   11.50   12.90
  -4  -1  -2   28.30   22.50
   4  -1   2   29.60   14.10
   4  -1   2    0.90   18.90
   4   1   2   47.50   18.80
  -4   1  -2   26.10    5.20
   4   1   2   14.80   18.80
   4   1   2   25.30   21.30
   4   1   2   20.10   11.70
  -4   1  -2   13.70    4.70
  -4   1  -2   -1.40   25.90
  -5  -1  -2  595.14   65.49
   5  -1   2  623.34   72.49
  -5  -1  -2  516.75   79.09
   5  -1   2  558.94   66.19
   5  -1   2  485.35   74.19
   5  -1   2  733.63   67.89
   5   1   2  605.84   72.69
  -5   1  -2  609.74   59.39
  -5   1  -2  666.43   64.69
  -5   1  -2  825.32   92.99
  -5   1  -2  609.84   59.09
   5   1   2  502.45   74.29
   5   1   2  623.84   66.19
  -6  -1  -2   29.40   29.70
   6  -1   2   -2.00   24.10
   6  -1   2   11.50   16.90
  -6  -1  -2   14.50   13.90
  -6  -1  -2   78.89   32.10
   6   1   2    8.90   15.70
   6   1   2   17.00   25.80
  -6   1  -2   11.40   12.60
  -6   1  -2   71.79   38.00
  -7  -1  -2   91.79   38.50
   7  -1   2   57.59   32.70
  -7  -1  -2   27.30   16.90
  -7  -1  -2   68.29   32.00
   7  -1   2   52.79   21.70
  -7   1  -2   40.00   16.80
  -7   1  -2  -11.10   33.90
   7   1   2   33.70   31.00
   7   1   2    2.10   18.50
  -8  -1  -2   60.89   38.80
   8  -1   2   59.59   31.60
   8  -1   2   25.20   24.40
   8   1   2   29.70   35.60
   8   1   2   -3.40   20.60
  -8   1  -2  -33.60   34.50
   9  -1   2  457.95   65.99
  -9  -1  -2  437.16   77.39
  -9   1  -2  361.16   79.59
   9   1   2  469.85   66.29
 -10  -2   2   -8.60   38.80
  10  -2  -2   -7.10   54.49
  10  -2  -2    3.40   38.30
 -10   2   2   47.50   39.90
  10   2  -2   45.10   44.90
  10   2  -2   71.79   36.30
   9  -2  -2  162.48   68.89
  -9  -2   2  452.15   73.29
   9  -2  -2  345.77   58.89
   9   2  -2  294.27   53.49
   9   2  -2  341.37   70.09
  -9   2   2  289.27   64.79
   8  -2  -2   31.30   44.50
  -8  -2   2   27.70   28.40
  -8  -2   2  142.19   27.70
   8  -2  -2  104.89   24.40
   8  -2  -2   91.29   32.60
   8   2  -2   87.79   44.20
  -8   2   2   99.59   41.90
   8   2  -2   86.89   31.40
   7  -2  -2 1635.74  214.18
   7  -2  -2 2181.08  201.88
  -7  -2   2 2199.18  201.88
   7  -2  -2 1890.01  205.88
   7   2  -2 1978.20  219.68
  -7   2   2 2311.57  218.88
   7   2  -2 2175.28  204.48
   6  -2  -2 1041.90  113.79
   6  -2  -2 1037.20  104.69
  -6  -2   2 1121.29  100.39
  -6  -2   2  834.52  100.79
   6  -2  -2 1041.70  101.09
  -6  -2   2 1000.70   93.19
   6   2  -2 1067.09  117.49
  -6   2   2  653.73  101.69
  -6   2   2 1108.79  116.59
   6   2  -2 1012.90  102.29
  -6   2   2  965.20  100.19
   5  -2  -2  119.59   25.50
  -5  -2   2  109.99   23.30
  -5  -2   2  152.78   16.90
   5  -2  -2  155.88   29.50
  -5  -2   2  153.68   27.00
   5  -2  -2  154.68   23.30
   5  -2  -2  190.68   25.20
   5  -2  -2  167.18   35.60
   5   2  -2  163.18   26.70
   5   2  -2   84.39   27.30
  -5   2   2  153.78   20.00
  -5   2   2  142.39   25.00
   5   2  -2  163.08   41.10
   5   2  -2  154.58   25.40
   5   2  -2  164.08   20.50
  -5   2   2  114.29   29.60
  -5   2   2  184.58   41.60
   4  -2  -2 2478.25  236.48
  -4  -2   2 2528.15  235.28
   4  -2  -2 2630.04  239.08
   4  -2  -2 2717.83  234.88
   4  -2  -2 2220.88  234.98
  -4  -2   2 2448.26  234.38
   4   2  -2 2433.96  235.48
  -4   2   2 2257.27  234.58
   4   2  -2 2549.34  236.08
   4   2  -2 2521.05  243.98
   4   2  -2 2239.58  235.38
  -4   2   2 2560.64  229.48
   4   2  -2 2407.36  234.88
  -4   2   2 2433.76  236.68
   4   2  -2 2444.96  232.98
  -3  -2   2  630.14   61.39
   3  -2  -2  582.44   57.79
   3  -2  -2  509.35   62.49
   3  -2  -2  527.75   60.59
   3  -2  -2  566.84   59.49
  -3  -2   2  622.64   59.29
   3  -2  -2  550.84   59.59
  -3  -2   2  561.64   57.49
   3  -2  -2  489.45   59.49
  -3  -2   2  598.24   57.59
  -3  -2   2  422.06   67.89
   3  -2  -2  606.44   58.59
  -3   2   2  631.64   64.79
   3   2  -2  566.34   57.19
  -3   2   2  546.15   58.29
   3   2  -2  498.25   58.99
   3   2  -2  483.35   59.39
  -3   2   2  494.45   58.39
   3   2  -2  390.96   63.49
   3   2  -2  513.25   57.59
  -3   2   2  508.65   57.89
  -3   2   2  550.54   58.39
   3   2  -2  552.44   56.99
  -3   2   2  478.15   57.39
  -2  -2   2  784.02   73.19
   2  -2  -2  809.22   77.39
  -2  -2   2  743.93   74.69
   2  -2  -2  724.53   74.29
   2  -2  -2  774.52   75.09
  -2  -2   2  745.93   77.79
   2  -2  -2  702.23   73.59
  -2  -2   2  822.42   75.89
   2  -2  -2  779.52   70.19
   2  -2  -2  625.04   81.59
  -2  -2   2  718.93   70.19
   2  -2  -2  744.73   78.59
   2   2  -2  753.82   77.59
   2   2  -2  765.52   72.99
   2   2  -2  813.82   75.99
   2   2  -2  789.12   75.29
  -2   2   2  731.53   79.39
  -2   2   2  700.73   70.19
  -2   2   2  712.53   74.69
  -2   2   2  724.23   73.79
  -2   2   2  821.42   76.19
  -2   2   2  802.92   76.09
   2   2  -2  573.14   76.89
   1  -2  -2 4506.25  425.36
   1  -2  -2 4703.53  427.26
  -1  -2   2 4742.63  427.46
   1  -2  -2 4840.72  429.46
  -1  -2   2 4647.53  425.06
   1  -2  -2 3925.21  432.86
  -1  -2   2 4669.33  428.26
   1  -2  -2 4793.72  426.86
  -1  -2   2 4296.67  425.46
   1   2  -2 4804.32  428.56
  -1   2   2 4620.54  424.96
   1   2  -2 4646.33  425.06
  -1   2   2 4460.45  426.06
   1   2  -2 4391.06  427.36
  -1   2   2 4309.07  425.46
  -1   2   2 4751.22  426.96
  -1   2   2 4555.34  428.66
   1   2  -2 4459.85  426.36
  -1   2   2 4660.23  427.26
   0  -2   2   19.20   10.90
   0  -2   2   10.40   13.50
   0  -2   2   22.10    6.60
   0  -2   2   34.90    9.40
   0  -2  -2   25.10   15.00
   0  -2   2   27.50    6.20
   0  -2  -2   20.30    8.80
   0  -2   2   37.00   14.60
   0  -2  -2   26.90    9.30
   0  -2  -2    7.20   26.70
   0  -2  -2   10.30    8.10
   0  -2   2   12.40   19.40
   0  -2  -2   28.30   10.60
   0   2   2   22.00   11.10
   0   2   2   32.70    8.40
   0   2   2   22.40    4.10
   0   2  -2   24.80    6.30
   0   2   2   11.00    8.90
   0   2   2   18.60   15.30
   0   2  -2   21.80   12.50
   0   2  -2   29.60   11.90
   0   2   2   -5.40   21.80
   0   2   2   23.40    8.90
   0   2  -2   24.20   20.20
   0   2  -2   18.80    9.50
   0   2   2   22.70    9.30
   1  -2   2 5383.06  522.55
   1  -2   2 5597.04  521.95
  -1  -2  -2 4868.81  529.55
   1  -2   2 4977.20  522.75
  -1  -2  -2 6050.49  522.15
   1  -2   2 5672.13  523.65
  -1  -2  -2 5907.31  522.45
  -1  -2  -2 5770.52  522.15
   1  -2   2 5799.72  520.15
  -1  -2  -2 5717.03  522.95
  -1  -2  -2 5509.85  520.95
   1  -2   2 4949.70  520.75
  -1   2  -2 4900.11  521.25
  -1   2  -2 5667.33  520.05
   1   2   2 5437.16  522.95
  -1   2  -2 5645.34  523.65
  -1   2  -2 5360.06  523.05
  -1   2  -2 5737.43  521.85
   1   2   2 5733.23  521.65
   1   2   2 5805.32  522.25
  -1   2  -2 6166.88  522.55
  -1   2  -2 5658.73  521.35
   1   2   2 5750.02  522.25
   1   2   2 5884.31  520.35
   1   2   2 5921.21  528.25
  -2  -2  -2  158.98   24.30
  -2  -2  -2  158.38   25.60
  -2  -2  -2  183.78   25.00
  -2  -2  -2  203.08   22.10
  -2  -2  -2  213.78   20.60
  -2  -2  -2  205.18   23.20
   2  -2   2  169.78   24.70
   2  -2   2  196.88   22.10
  -2  -2  -2  217.68   25.10
   2  -2   2  184.68   25.00
  -2  -2  -2  199.98   29.70
  -2  -2  -2  174.58   26.10
   2  -2   2  206.28   29.50
  -2  -2  -2  133.09   34.50
   2   2   2  195.08   26.60
  -2   2  -2  215.18   28.30
  -2   2  -2  192.88   22.60
  -2   2  -2  198.38   27.80
  -2   2  -2  216.58   27.90
  -2   2  -2  208.88   27.20
   2   2   2  155.48   25.10
  -2   2  -2  179.78   24.80
  -2   2  -2  189.48   21.40
   2   2   2  160.28   24.60
  -2   2  -2  190.98   21.80
  -2   2  -2  132.39   26.30
  -3  -2  -2   87.49   11.70
  -3  -2  -2   46.70   25.10
  -3  -2  -2   94.79   11.20
  -3  -2  -2   81.09   14.40
   3  -2   2   99.79   18.60
   3  -2   2   84.69   21.90
   3  -2   2   69.89   17.40
  -3  -2  -2   81.99   18.20
  -3   2  -2   90.19   14.40
   3   2   2   70.09   14.90
   3   2   2   77.39   20.10
  -3   2  -2  107.19   18.90
   3   2   2   68.79   20.10
  -3   2  -2  108.09   14.00
   3   2   2   99.49   18.40
  -3   2  -2   85.59   12.90
  -3   2  -2   97.69   26.10
   4  -2   2  259.57   34.00
   4  -2   2  304.97   43.20
  -4  -2  -2  171.98   42.40
   4  -2   2  247.48   35.00
  -4  -2  -2  242.58   26.00
  -4  -2  -2  251.37   34.60
  -4  -2  -2  276.77   26.40
   4   2   2  298.87   42.00
  -4   2  -2  196.38   44.50
   4   2   2  200.28   33.50
   4   2   2  283.27   33.40
  -4   2  -2  292.47   28.80
  -4   2  -2  264.17   28.40
   4   2   2  314.77   41.20
   5  -2   2 1748.63  165.08
  -5  -2  -2 1646.34  158.78
   5  -2   2 1559.14  172.18
  -5  -2  -2 1882.11  178.18
   5  -2   2 1643.74  166.08
  -5  -2  -2 1627.94  158.48
  -5  -2  -2 1732.83  165.58
  -5   2  -2 1701.83  160.48
   5   2   2 1480.65  169.68
  -5   2  -2 1835.42  161.08
   5   2   2 1853.61  173.48
   5   2   2 1690.43  163.98
  -5   2  -2 1550.04  178.28
   6  -2   2  -15.20   23.70
  -6  -2  -2   -1.50   12.80
  -6  -2  -2   11.00   25.70
   6  -2   2   -0.70   17.40
   6   2   2   26.60   24.10
  -6   2  -2   -1.80   34.80
   6   2   2    0.50   15.20
   6   2   2   20.70   23.30
  -6   2  -2   19.90   12.40
  -7  -2  -2  110.19   35.10
   7  -2   2   93.59   26.90
  -7  -2  -2   80.99   22.60
   7  -2   2   99.99   36.40
  -7  -2  -2   29.40   33.40
   7   2   2   90.49   24.10
  -7   2  -2   27.50   40.70
   7   2   2   99.49   38.80
  -8  -2  -2  156.48   47.00
   8  -2   2  217.18   41.90
  -8  -2  -2  225.88   37.70
   8  -2   2  153.28   44.60
   8   2   2  169.18   34.90
   8   2   2  195.88   51.99
  -8   2  -2  190.88   56.79
   9  -2   2  190.68   43.80
  -9  -2  -2  154.08   52.49
   9   2   2  299.47   71.19
  -9   2  -2  206.78   61.49
 -10  -3   2   33.50   41.50
  10  -3  -2   49.60   41.90
  10   3  -2    2.70   35.90
  10   3  -2   62.19   46.30
 -10   3   2   74.09   44.20
  -9  -3   2    4.60   35.80
   9  -3  -2   58.79   53.49
   9  -3  -2   40.10   33.20
   9   3  -2   66.79   31.50
  -9   3   2   37.90   33.80
   9   3  -2   37.10   47.00
  -8  -3   2   -8.40   27.30
   8  -3  -2   11.20   28.10
   8  -3  -2   14.10   17.80
  -8  -3   2    2.00   20.10
   8  -3  -2  -23.10   37.00
  -8   3   2  -15.70   32.40
   8   3  -2   -9.80   23.00
   8   3  -2   73.59   39.60
   7  -3  -2  394.26   72.19
   7  -3  -2  398.56   60.29
  -7  -3   2  382.66   56.99
   7  -3  -2  469.05   56.89
  -7  -3   2  470.75   57.09
   7   3  -2  489.95   77.49
  -7   3   2  377.16   68.39
  -7   3   2  465.55   62.59
   7   3  -2  417.56   56.99
   6  -3  -2   10.60   20.10
   6  -3  -2   18.40   26.30
  -6  -3   2   22.40    7.10
  -6  -3   2   22.00   17.10
   6  -3  -2   20.70    9.40
   6  -3  -2   14.70   19.50
   6  -3  -2   23.00   12.00
  -6  -3   2   24.20   17.60
   6   3  -2   -2.40   21.10
  -6   3   2   47.60   23.40
   6   3  -2   17.60   28.40
   6   3  -2   18.90   18.00
  -6   3   2   43.30    9.90
  -6   3   2   18.30   32.70
  -5  -3   2 1195.38  112.79
  -5  -3   2 1271.47  113.69
   5  -3  -2 1063.19  116.89
   5  -3  -2 1137.59  114.89
   5  -3  -2 1169.48  110.59
   5  -3  -2 1113.99  114.89
  -5  -3   2 1034.30  104.19
  -5   3   2 1079.79  113.49
   5   3  -2 1172.08  124.39
   5   3  -2 1036.50  114.09
   5   3  -2 1042.90  107.69
   5   3  -2 1144.99  111.49
   5   3  -2 1173.58  111.09
   4  -3  -2  133.29   28.60
   4  -3  -2  188.68   31.70
  -4  -3   2  222.38   28.80
   4  -3  -2  129.59   32.40
  -4  -3   2  239.08   29.90
  -4  -3   2  180.78   17.20
   4  -3  -2  124.69   27.30
   4  -3  -2  156.78   26.70
   4  -3  -2  163.28   26.10
  -4   3   2  173.18   34.00
   4   3  -2  197.58   27.60
  -4   3   2  151.88   27.50
  -4   3   2  175.48   28.20
   4   3  -2  106.29   25.90
   4   3  -2  214.28   26.30
   4   3  -2  142.99   27.10
   4   3  -2  160.18   36.70
  -3  -3   2 1502.75  143.69
   3  -3  -2 1485.65  141.39
   3  -3  -2 1458.25  145.19
   3  -3  -2 1255.97  147.19
   3  -3  -2 1441.36  142.39
  -3  -3   2 1568.14  142.39
  -3  -3   2 1484.55  136.69
  -3  -3   2 1506.75  141.89
   3  -3  -2 1546.25  143.79
   3  -3  -2 1363.76  141.49
  -3  -3   2 1592.34  141.69
  -3   3   2 1483.05  141.89
   3   3  -2 1519.35  144.89
  -3   3   2 1341.67  144.29
  -3   3   2 1553.94  145.49
   3   3  -2 1411.46  138.69
   3   3  -2 1500.25  141.29
   3   3  -2 1636.74  141.89
   3   3  -2 1268.07  146.09
   3   3  -2 1485.75  142.29
   3   3  -2 1284.07  141.59
  -3   3   2 1453.55  143.09
  -3   3   2 1428.36  141.89
   2  -3  -2  678.73   66.89
   2  -3  -2  793.22   68.59
   2  -3  -2  718.93   71.29
   2  -3  -2  752.22   74.39
  -2  -3   2  694.23   71.29
  -2  -3   2  739.43   72.39
   2  -3  -2  700.43   72.09
  -2  -3   2  715.33   69.69
   2  -3  -2  693.43   72.99
   2  -3  -2  581.04   79.49
  -2  -3   2  682.03   67.99
  -2  -3   2  688.53   75.49
   2   3  -2  734.33   75.09
  -2   3   2  613.04   71.19
   2   3  -2  796.32   72.49
  -2   3   2  664.93   72.39
   2   3  -2  731.03   70.29
  -2   3   2  698.93   72.39
  -2   3   2  715.73   69.99
   2   3  -2  669.23   75.39
   2   3  -2  705.73   72.19
  -2   3   2  701.93   77.79
   2   3  -2  730.33   72.39
  -1  -3   2 6014.80  529.25
  -1  -3   2 5893.91  527.55
  -1  -3   2 6026.00  526.85
   1  -3  -2 5587.84  529.95
  -1  -3   2 5428.66  527.25
   1  -3  -2 5542.35  526.75
   1  -3  -2 5530.65  527.55
   1  -3  -2 5901.71  528.65
  -1  -3   2 5630.24  529.45
   1  -3  -2 5914.01  528.95
  -1   3   2 5806.42  526.25
   1   3  -2 4770.42  531.45
   1   3  -2 5432.56  528.75
  -1   3   2 4580.44  533.75
   1   3  -2 5958.40  529.75
   1   3  -2 5717.93  526.65
  -1   3   2 5739.03  528.85
  -1   3   2 5891.61  527.35
   1   3  -2 5339.17  528.75
  -1   3   2 6067.99  529.25
  -1   3   2 5786.82  529.85
   0  -3  -2  579.74   88.29
   0  -3   2  577.84   80.59
   0  -3  -2  759.72   73.49
   0  -3  -2  733.53   74.79
   0  -3   2  687.33   74.49
   0  -3  -2  735.43   73.69
   0  -3  -2  789.82   73.09
   0  -3   2  642.04   77.29
   0  -3   2  773.52   73.89
   0  -3   2  741.03   72.49
   0  -3  -2  718.43   73.49
   0  -3  -2  793.72   75.69
   0  -3   2  794.72   75.49
   0   3  -2  752.32   72.39
   0   3  -2  762.82   72.69
   0   3   2  788.42   74.49
   0   3  -2  820.32   75.39
   0   3   2  772.42   73.69
   0   3   2  538.45   85.29
   0   3   2  746.43   73.89
   0   3  -2  779.52   74.39
   0   3   2  798.82   73.09
   0   3   2  840.22   76.09
   0   3  -2  817.52   76.39
   0   3   2  718.53   72.99
   0   3  -2  525.25   80.19
   1  -3   2  126.79   20.80
  -1  -3  -2  100.49   17.90
  -1  -3  -2  133.19   19.70
  -1  -3  -2  142.69   19.20
   1  -3   2   91.19   16.80
   1  -3   2  112.49   20.10
   1  -3   2  140.29   17.30
  -1  -3  -2  125.19   20.30
  -1  -3  -2  123.79   19.70
  -1  -3  -2  116.89   16.50
   1  -3   2  113.79   17.70
   1  -3   2   97.09   12.50
  -1  -3  -2  110.09   17.30
  -1  -3  -2  141.29   19.30
   1  -3   2  106.39   19.90
  -1  -3  -2  127.09   36.20
   1   3   2  151.18   20.10
   1   3   2   89.29   17.70
   1   3   2  107.69   20.70
  -1   3  -2   74.89   24.60
  -1   3  -2  102.09   16.60
  -1   3  -2   91.69   16.10
  -1   3  -2  104.79   21.00
   1   3   2  111.09   28.60
  -1   3  -2  144.19   19.20
   1   3   2  146.69   20.30
   1   3   2  138.99   16.50
  -1   3  -2  125.79   21.80
  -1   3  -2  119.79   12.80
  -1   3  -2  114.99   17.70
   2  -3   2  385.76   42.10
  -2  -3  -2  355.16   42.00
  -2  -3  -2  371.56   37.10
   2  -3   2  352.36   36.30
   2  -3   2  366.46   40.80
   2  -3   2  448.46   47.50
  -2  -3  -2  351.36   38.50
  -2  -3  -2  233.78   46.00
  -2  -3  -2  373.66   37.50
  -2  -3  -2  233.98   51.09
   2  -3   2  327.07   39.80
   2  -3   2  427.06   48.30
   2   3   2  424.26   41.20
  -2   3  -2  307.97   46.30
   2   3   2  392.06   43.50
   2   3   2  353.16   41.40
  -2   3  -2  324.37   35.60
  -2   3  -2  391.36   41.30
  -2   3  -2  388.16   45.10
  -2   3  -2  364.66   39.00
  -2   3  -2  376.86   38.50
   2   3   2  366.36   48.40
   3  -3   2 1186.58  109.09
  -3  -3  -2 1065.39  100.69
  -3  -3  -2 1014.00  104.49
   3  -3   2 1075.99  102.99
  -3  -3  -2  982.40   99.99
  -3  -3  -2 1115.19   99.99
  -3  -3  -2  811.42  112.39
   3  -3   2 1107.09  103.89
  -3   3  -2 1003.20   99.79
  -3   3  -2  917.41  107.09
   3   3   2 1133.89  107.69
  -3   3  -2 1014.10  104.99
   3   3   2 1024.10  103.49
  -3   3  -2 1174.58  107.09
   3   3   2  965.70  104.49
  -3   3  -2 1035.50  100.89
  -3   3  -2 1063.69  101.39
   4  -3   2  129.79   22.70
  -4  -3  -2   82.79   13.80
   4  -3   2   71.99   18.50
  -4  -3  -2  104.59   21.50
   4  -3   2   65.29   25.80
  -4  -3  -2   76.49   31.00
  -4  -3  -2   99.59   14.10
   4   3   2  109.79   21.80
  -4   3  -2   98.19   16.40
  -4   3  -2  130.99   19.30
   4   3   2   88.49   24.90
  -4   3  -2  121.59   28.80
  -4   3  -2   85.79   16.20
   4   3   2   72.29   22.70
  -5  -3  -2  982.20   96.59
   5  -3   2  997.30  102.99
  -5  -3  -2  939.11  102.19
   5  -3   2 1058.29  100.99
  -5  -3  -2  974.30   96.29
  -5  -3  -2 1051.89  114.39
   5  -3   2  855.81  112.79
  -5   3  -2 1095.89   98.59
   5   3   2 1081.09  100.19
   5   3   2  966.40  107.19
   5   3   2  974.10  109.19
  -5   3  -2  844.22  112.79
  -6  -3  -2  314.37   58.39
   6  -3   2  391.56   47.80
  -6  -3  -2  345.97   49.10
   6  -3   2  290.27   58.39
   6  -3   2  399.96   52.09
   6   3   2  461.85   61.79
   6   3   2  432.36   48.00
  -6   3  -2  464.85   44.50
  -6   3  -2  230.88   63.59
   6   3   2  345.87   60.09
  -7  -3  -2 1554.54  161.08
   7  -3   2 1611.54  163.18
   7  -3   2 1604.94  171.78
   7   3   2 1858.41  177.18
   7   3   2 1753.22  160.18
  -7   3  -2 1573.14  180.78
   7   3   2 1297.27  167.38
   8  -3   2   77.79   32.50
   8  -3   2   25.40   25.60
  -8  -3  -2   45.70   22.50
  -8  -3  -2   19.90   33.50
  -8   3  -2   53.69   46.50
   8   3   2   58.39   40.20
   9  -3   2  -19.70   25.40
  -9  -3  -2   83.29   40.60
   9   3   2   27.70   45.60
  -9   3  -2   -4.40   50.79
  10  -4  -2  -36.40   37.00
 -10   4   2   35.80   50.49
  -9  -4   2   63.39   38.20
   9  -4  -2    9.20   30.20
   9   4  -2   25.20   27.00
  -9   4   2  -24.30   38.30
   9   4  -2  -32.80   33.60
  -8  -4   2   50.19   25.10
   8  -4  -2   15.70   30.50
   8  -4  -2   44.50   22.20
   8   4  -2    2.40   21.80
  -8   4   2    1.00   38.50
   8   4  -2    7.20   33.40
   7  -4  -2   77.99   31.60
   7  -4  -2   93.89   28.90
  -7  -4   2   98.59   28.10
   7  -4  -2  145.19   42.80
  -7  -4   2  101.09   28.50
  -7   4   2   89.99   44.90
  -7   4   2  156.78   32.70
   7   4  -2   50.99   30.20
   7   4  -2  139.89   28.00
   7   4  -2  142.39   45.50
   6  -4  -2 1726.53  169.48
   6  -4  -2 1650.83  168.58
  -6  -4   2 1738.03  166.48
   6  -4  -2 1475.15  160.98
   6  -4  -2 1823.12  163.08
   6  -4  -2 1705.93  174.38
  -6  -4   2 1732.43  167.58
  -6   4   2 1166.68  175.28
   6   4  -2 1530.25  168.98
  -6   4   2 1693.43  167.78
   6   4  -2 1753.52  158.38
   6   4  -2 1773.62  179.58
   6   4  -2 1843.52  164.68
   5  -4  -2 3149.28  288.47
   5  -4  -2 2916.71  288.17
   5  -4  -2 3126.79  284.27
  -5  -4   2 3123.29  285.27
  -5  -4   2 2932.11  277.47
  -5  -4   2 2881.41  285.87
   5  -4  -2 2981.70  286.67
   5   4  -2 2770.32  285.97
   5   4  -2 3067.89  282.77
   5   4  -2 2900.21  294.37
  -5   4   2 2599.24  292.67
  -5   4   2 2984.00  285.57
   5   4  -2 3123.49  282.07
   4  -4  -2 1136.29  117.39
   4  -4  -2 1135.39  114.99
   4  -4  -2 1158.18  116.89
  -4  -4   2 1164.88  116.59
  -4  -4   2 1236.68  110.19
   4  -4  -2 1113.59  120.59
   4  -4  -2 1009.00  122.79
  -4  -4   2 1104.79  117.49
   4   4  -2 1151.58  116.49
   4   4  -2 1054.19  114.19
  -4   4   2 1156.68  116.49
   4   4  -2 1258.27  110.59
  -4   4   2 1214.38  122.89
   4   4  -2 1131.59  115.89
   4   4  -2 1267.47  114.99
  -3  -4   2 4080.09  404.76
   3  -4  -2 4171.68  402.76
  -3  -4   2 4265.67  399.36
  -3  -4   2 4701.83  404.56
   3  -4  -2 4769.62  399.26
   3  -4  -2 4224.08  404.26
   3  -4  -2 4574.94  404.16
   3  -4  -2 4188.68  407.56
   3  -4  -2 3609.84  409.06
   3   4  -2 4319.97  403.16
  -3   4   2 4257.47  403.66
   3   4  -2 4374.56  402.56
   3   4  -2 4512.65  403.06
   3   4  -2 3804.22  401.46
  -3   4   2 4066.39  402.46
   3   4  -2 4499.35  403.86
  -3   4   2 4441.76  405.46
   3   4  -2 4038.00  406.96
   2  -4  -2    2.20   23.50
   2  -4  -2    8.40    5.80
  -2  -4   2   15.60    8.90
   2  -4  -2   15.70   13.70
  -2  -4   2   11.60   10.90
   2  -4  -2    6.30   13.50
  -2  -4   2   -2.00   12.60
   2  -4  -2    3.20    9.30
  -2  -4   2   -9.20   16.80
  -2  -4   2    6.10    8.80
   2  -4  -2   -5.00    9.10
   2  -4  -2   -5.10   12.50
  -2   4   2   20.10    9.00
   2   4  -2    1.00   11.00
  -2   4   2   11.10   13.20
  -2   4   2    8.30    8.50
   2   4  -2   -3.70   14.30
  -2   4   2    6.60   12.20
   2   4  -2   19.30   16.90
  -2   4   2    8.70   12.10
  -2   4   2    2.90   17.60
   2   4  -2   10.70    9.50
   2   4  -2   17.90   20.30
   2   4  -2    7.50   10.50
  -2   4   2    6.70   12.80
  -1  -4   2  329.67   49.80
  -1  -4   2  389.96   39.90
  -1  -4   2  373.76   42.80
   1  -4  -2  366.36   41.00
   1  -4  -2  376.76   38.80
  -1  -4   2  377.36   41.40
   1  -4  -2  307.97   55.79
  -1  -4   2  318.57   40.70
   1  -4  -2  360.26   41.50
   1  -4  -2  357.16   43.10
   1  -4  -2  395.56   38.70
   1  -4  -2  386.46   43.60
   1  -4  -2  393.46   41.50
  -1   4   2  385.16   41.90
   1   4  -2  364.76   39.10
  -1   4   2  416.96   43.20
   1   4  -2  366.96   41.50
  -1   4   2  368.36   41.40
   1   4  -2  354.36   48.80
   1   4  -2  364.36   41.90
  -1   4   2  343.77   39.20
   1   4  -2  447.46   46.90
  -1   4   2  298.47   52.09
   0  -4   2  108.69   21.10
   0  -4  -2  158.98   22.50
   0  -4   2  170.68   23.60
   0  -4  -2  174.08   41.20
   0  -4  -2  119.89   19.30
   0  -4   2  124.99   18.60
   0  -4   2  139.19   20.20
   0  -4  -2  138.69   20.50
   0  -4  -2  131.09   20.90
   0  -4  -2   94.19   19.00
   0  -4  -2  126.09   18.10
   0  -4   2   92.09   30.90
   0   4   2  111.89   34.80
   0   4   2  133.39   22.00
   0   4  -2  150.38   24.60
   0   4  -2  150.38   26.20
   0   4   2  135.79   21.20
   0   4   2  125.99   19.90
   0   4  -2  146.39   17.80
   0   4   2  111.49   20.10
   0   4   2  116.99   18.30
   0   4  -2  145.79   29.10
   0   4  -2  121.99   20.80
   0   4  -2  146.29   21.60
   0   4  -2  115.59   17.80
  -1  -4  -2  151.48   23.20
  -1  -4  -2  179.78   25.40
  -1  -4  -2  118.59   21.90
   1  -4   2  151.68   22.10
  -1  -4  -2  200.88   22.60
   1  -4   2  129.29   25.40
  -1  -4  -2  199.38   25.70
  -1  -4  -2  131.09   23.00
   1  -4   2  152.38   25.90
   1  -4   2  141.99   21.80
  -1  -4  -2  120.29   39.20
   1  -4   2  183.38   25.20
  -1  -4  -2  164.98   21.90
   1  -4   2  160.28   21.80
   1  -4   2  150.08   29.30
   1   4   2  126.59   26.50
  -1   4  -2  105.99   30.00
   1   4   2  144.69   22.00
   1   4   2  158.98   21.50
  -1   4  -2  194.38   24.50
  -1   4  -2  157.38   21.20
  -1   4  -2  150.18   22.80
   1   4   2  148.99   36.40
  -1   4  -2  156.98   21.00
   1   4   2  162.28   23.90
   1   4   2  133.49   21.50
  -2  -4  -2  404.96   43.10
   2  -4   2  428.76   47.20
   2  -4   2  429.66   51.69
  -2  -4  -2  392.86   47.20
   2  -4   2  496.35   47.00
   2  -4   2  391.16   44.50
   2  -4   2  366.36   45.20
   2  -4   2  357.46   42.20
  -2  -4  -2  434.56   44.60
  -2  -4  -2  294.37   59.49
  -2  -4  -2  490.75   51.59
  -2  -4  -2  438.46   40.90
   2   4   2  403.16   45.30
  -2   4  -2  408.56   44.50
  -2   4  -2  389.26   44.70
  -2   4  -2  222.48   48.40
   2   4   2  473.85   51.49
   2   4   2  399.06   45.10
  -2   4  -2  451.95   47.80
  -2   4  -2  410.96   39.30
   2   4   2  409.76   40.90
   2   4   2  442.26   56.49
  -3  -4  -2  820.92   76.29
   3  -4   2  713.63   84.09
   3  -4   2  631.24   76.79
   3  -4   2  759.12   73.69
  -3  -4  -2  711.43   74.69
   3  -4   2  779.32   79.19
  -3  -4  -2  818.12   76.69
  -3  -4  -2  734.23   81.19
  -3  -4  -2  758.72   91.69
   3  -4   2  816.52   77.99
  -3   4  -2  844.02   81.09
  -3   4  -2  868.71   77.89
   3   4   2  761.62   80.49
   3   4   2  883.31   84.79
   3   4   2  759.32   79.29
  -3   4  -2  597.54   83.49
  -3   4  -2  780.32   74.09
  -4  -4  -2   17.50    9.70
  -4  -4  -2   53.09   17.30
   4  -4   2   22.70   13.10
  -4  -4  -2   40.40   11.50
   4  -4   2    9.50   15.10
   4  -4   2   50.19   24.50
  -4  -4  -2   40.40   18.00
  -4  -4  -2   43.80   26.80
  -4   4  -2   38.40   23.10
   4   4   2   28.40   15.90
   4   4   2   26.30   20.50
  -4   4  -2   30.40   11.70
  -4   4  -2   12.00   18.00
  -4   4  -2   27.70   10.00
   4   4   2   45.90   18.90
   5  -4   2  507.35   59.99
   5  -4   2  367.66   64.59
  -5  -4  -2  493.05   70.59
   5  -4   2  513.75   54.69
  -5  -4  -2  455.95   50.39
  -5  -4  -2  515.25   61.19
  -5   4  -2  522.45   53.29
   5   4   2  467.75   63.19
   5   4   2  445.86   66.09
  -5   4  -2  486.55   68.19
   6  -4   2   -5.40   13.30
   6  -4   2   25.60   29.20
  -6  -4  -2    2.10   24.10
   6  -4   2   26.10   20.50
  -6  -4  -2   16.00   18.40
   6   4   2   43.50   31.90
  -6   4  -2  -29.80   29.20
   6   4   2  -44.80   19.10
   7  -4   2   84.89   40.50
  -7  -4  -2  104.79   28.60
   7  -4   2  146.59   32.80
   7   4   2  125.69   38.60
   7   4   2  168.68   46.90
  -7   4  -2  125.89   47.80
  -8  -4  -2    8.90   21.60
   8  -4   2   17.10   25.40
   8  -4   2   17.60   30.40
  -8   4  -2  -56.99   43.50
   8   4   2   -1.20   36.40
   9  -5  -2   18.90   32.80
  -9  -5   2   83.29   42.40
   9   5  -2   24.70   40.10
  -9   5   2  -33.70   38.30
  -8  -5   2  798.32   91.49
   8  -5  -2  818.32  100.49
   8  -5  -2  784.22   89.79
  -8   5   2  871.41  118.19
   8   5  -2  747.93   85.79
   8   5  -2  669.63   98.39
   8   5  -2  803.72  111.59
  -7  -5   2  160.98   33.20
   7  -5  -2   98.99   36.00
  -7  -5   2  229.48   38.90
   7  -5  -2  150.48   35.00
   7   5  -2  245.58   54.79
  -7   5   2  116.09   33.70
   7   5  -2  171.38   40.90
  -7   5   2  106.09   42.80
   7   5  -2  166.08   28.70
  -6  -5   2  701.03   78.69
   6  -5  -2  589.04   79.69
   6  -5  -2  633.44   72.29
  -6  -5   2  701.43   74.69
   6  -5  -2  716.63   82.19
  -6   5   2  547.85   90.89
   6   5  -2  726.63   96.59
   6   5  -2  674.43   67.59
  -6   5   2  644.24   75.59
   6   5  -2  700.33   82.39
   6   5  -2  642.54   69.99
   5  -5  -2   -3.80   20.70
   5  -5  -2   -2.20   18.30
   5  -5  -2   -5.60   16.30
  -5  -5   2   10.90   18.60
   5  -5  -2   11.50   12.60
  -5  -5   2    2.00    6.50
  -5  -5   2    2.90   14.10
   5   5  -2    2.60   11.30
   5   5  -2    8.40   12.10
   5   5  -2   -0.80   23.70
   5   5  -2    1.60   17.90
   5   5  -2   19.60   17.40
  -5   5   2  -18.00   23.10
  -5   5   2   12.60   18.10
   4  -5  -2  567.04   81.89
  -4  -5   2  551.34   70.29
   4  -5  -2  608.64   68.79
   4  -5  -2  586.64   75.89
  -4  -5   2  687.23   69.29
   4  -5  -2  685.93   69.89
  -4   5   2  585.04   70.99
   4   5  -2  675.43   68.59
   4   5  -2  743.13   64.99
   4   5  -2  605.54   68.19
   4   5  -2  644.54   67.39
   4   5  -2  605.64   64.49
   4   5  -2  521.15   77.49
  -4   5   2  637.54   68.59
  -3  -5   2   36.80   20.50
  -3  -5   2   46.00   12.10
   3  -5  -2   29.40   28.20
   3  -5  -2   38.20   24.20
  -3  -5   2   61.89   19.60
   3  -5  -2   50.19    7.80
   3  -5  -2   62.59   17.80
   3  -5  -2   49.00   18.70
   3  -5  -2   80.19   14.40
   3  -5  -2   55.39    8.70
   3   5  -2   63.19   19.30
  -3   5   2   50.89   15.40
   3   5  -2   70.29   17.30
   3   5  -2   59.69   14.80
   3   5  -2   68.39   22.60
   3   5  -2   61.49   18.20
  -3   5   2   63.19   19.20
  -3   5   2   34.10   16.50
   3   5  -2   81.59   16.60
  -2  -5   2 2052.29  192.58
  -2  -5   2 2137.49  199.88
   2  -5  -2 2203.48  197.38
  -2  -5   2 2058.39  193.28
   2  -5  -2 2085.69  194.38
   2  -5  -2 1861.51  204.98
   2  -5  -2 2221.88  194.58
  -2  -5   2 2147.69  196.88
  -2  -5   2 2080.19  193.58
  -2   5   2 2113.49  192.48
  -2   5   2 2133.89  196.38
   2   5  -2 1862.91  198.78
   2   5  -2 1953.80  195.08
   2   5  -2 1933.31  193.38
  -2   5   2 2031.50  195.78
  -2   5   2 1975.00  193.18
  -2   5   2 1698.53  194.78
  -1  -5   2   12.60   12.10
   1  -5  -2   12.90   11.60
   1  -5  -2    5.40   26.80
   1  -5  -2    5.20   11.20
  -1  -5   2   50.39   24.40
   1  -5  -2    5.70   15.00
  -1  -5   2    8.90    6.60
  -1  -5   2   17.40    9.90
  -1  -5   2   21.40   12.50
   1  -5  -2   18.80    8.90
   1   5  -2   17.80    7.00
   1   5  -2    9.00   12.50
  -1   5   2   -8.50   10.80
   1   5  -2   23.80    9.80
  -1   5   2   -3.60   12.20
   1   5  -2   12.90   17.50
  -1   5   2    0.80    8.30
   0  -5  -2  442.76   66.69
   0  -5   2  454.35   51.09
   0  -5  -2  486.65   48.40
   0  -5  -2  458.15   47.00
   0  -5   2  472.65   43.00
   0  -5   2  259.67   57.99
   0  -5   2  422.56   48.10
   0  -5  -2  418.06   49.70
   0  -5  -2  448.06   50.79
   0  -5   2  432.86   48.60
   0  -5   2  478.75   50.89
   0   5   2  453.45   49.10
   0   5   2  451.05   49.50
   0   5  -2  451.15   48.50
   0   5   2  435.06   48.60
   0   5   2  478.95   47.10
   0   5  -2  470.85   60.79
   0   5   2  433.56   49.70
   0   5  -2  515.45   63.09
   0   5  -2  435.46   49.80
   0   5  -2  457.15   45.80
   1  -5   2  154.98   30.60
  -1  -5  -2  116.29   35.90
   1  -5   2   82.99   21.00
  -1  -5  -2  120.79   21.80
  -1  -5  -2  104.39   21.60
   1  -5   2  125.09   21.40
   1  -5   2  104.59   18.90
   1  -5   2   54.99   21.00
   1  -5   2   80.89   15.90
   1  -5   2  105.19   18.30
  -1   5  -2   93.99   16.40
   1   5   2   74.39   23.20
  -1   5  -2   63.79   24.90
   1   5   2  106.59   17.90
   1   5   2   76.09   18.80
   1   5   2  136.69   21.80
   1   5   2  105.19   17.90
  -1   5  -2  127.19   21.20
  -1   5  -2   74.19   16.70
  -2  -5  -2  344.87   34.70
   2  -5   2  374.06   48.50
  -2  -5  -2  340.67   44.60
   2  -5   2  331.57   41.70
  -2  -5  -2  319.07   58.69
   2  -5   2  371.46   41.60
   2  -5   2  276.27   40.60
   2  -5   2  378.76   39.20
  -2  -5  -2  394.36   41.10
   2   5   2  362.46   37.40
   2   5   2  363.66   41.30
   2   5   2  261.07   46.90
  -2   5  -2  314.07   40.20
  -2   5  -2  347.07   48.20
   2   5   2  389.56   43.00
  -2   5  -2  364.46   40.40
   2   5   2  343.27   43.20
  -3  -5  -2   14.90    7.20
   3  -5   2   40.00   20.20
   3  -5   2   21.20   13.30
   3  -5   2   28.80   14.10
   3  -5   2   -1.10   14.10
  -3  -5  -2   25.00   12.30
  -3  -5  -2   15.20   25.70
  -3  -5  -2   31.80   16.90
   3  -5   2    8.90    7.90
   3   5   2   24.60   15.80
  -3   5  -2   14.10    5.40
   3   5   2   11.30   12.60
  -3   5  -2   -1.50   19.00
  -3   5  -2   26.00   14.60
   3   5   2   16.40   21.10
  -3   5  -2    8.60   11.30
   4  -5   2  886.21   90.59
  -4  -5  -2  896.01   95.59
   4  -5   2  902.41  100.99
   4  -5   2  862.31   92.39
  -4  -5  -2  913.31   89.49
  -4  -5  -2  809.82   86.89
  -4  -5  -2  805.02  102.49
  -4   5  -2  892.21   86.29
  -4   5  -2  967.10   96.19
   4   5   2 1003.20   96.09
  -4   5  -2  952.40   91.29
   4   5   2 1100.39  104.09
  -4   5  -2  778.42   98.19
   4   5   2  822.02   92.79
  -5  -5  -2  -10.90   10.70
   5  -5   2   51.19   29.80
   5  -5   2   -3.80   16.10
   5  -5   2   -5.00   12.80
  -5  -5  -2  -46.60   18.70
  -5  -5  -2  -22.40   16.10
   5   5   2  -28.40   17.60
  -5   5  -2   39.00   24.40
   5   5   2   52.49   28.90
  -5   5  -2    7.50   12.50
  -6  -5  -2  713.33  103.09
   6  -5   2  916.41   90.79
   6  -5   2  898.81  110.09
   6  -5   2  823.62   95.29
  -6  -5  -2  871.81   97.29
  -6   5  -2  914.31  106.69
   6   5   2  958.80  102.69
   6   5   2 1022.70  111.69
   7  -5   2   62.39   32.40
   7  -5   2  -11.90   20.40
  -7  -5  -2  -10.50   19.80
   7   5   2   -9.10   25.40
   7   5   2    2.70   30.60
  -7   5  -2    2.30   36.10
   8  -5   2  368.06   59.19
   8  -5   2  478.55   71.09
  -8  -5  -2  391.66   58.09
   8   5   2  344.67   65.59
  -8   5  -2  273.87   76.69
   8   5   2  428.26   80.99
  -9  -6   2  171.18   42.70
   9  -6  -2  236.18   50.79
   9  -6  -2  151.28   37.30
  -9   6   2  139.59   59.19
   9   6  -2  174.68   55.79
   9   6  -2  123.39   43.60
   8  -6  -2  223.88   51.59
  -8  -6   2  299.77   52.69
   8  -6  -2  318.77   51.29
  -8   6   2  350.96   69.39
   8   6  -2  288.57   65.29
   8   6  -2  319.07   57.09
  -8   6   2  227.18   68.09
  -7  -6   2   23.20   25.90
   7  -6  -2   -6.60   24.10
  -7  -6   2   11.50   20.40
   7  -6  -2   10.30   26.60
  -7   6   2   33.50   40.60
  -7   6   2   32.70   22.80
   7   6  -2   -1.70   31.90
   7   6  -2   19.50   14.10
   7   6  -2  -20.10   23.00
   6  -6  -2   34.20   23.40
  -6  -6   2   76.89   25.40
   6  -6  -2   63.79   27.50
  -6  -6   2   56.59   26.20
   6  -6  -2   27.10   25.80
   6   6  -2  101.19   38.30
  -6   6   2   46.30   22.60
   6   6  -2   49.40   25.00
   6   6  -2   42.50   13.80
  -6   6   2   78.89   37.80
   6   6  -2   81.39   19.40
  -5  -6   2  422.66   46.10
  -5  -6   2  400.46   51.09
   5  -6  -2  299.07   54.69
   5  -6  -2  405.06   53.09
  -5  -6   2  376.66   53.69
   5  -6  -2  500.85   55.39
   5   6  -2  422.86   48.40
   5   6  -2  441.96   52.59
   5   6  -2  249.78   58.59
  -5   6   2  367.06   59.29
  -5   6   2  357.16   49.99
   5   6  -2  265.47   43.40
   5   6  -2  412.06   40.90
   4  -6  -2  784.82  101.39
  -4  -6   2  798.42   81.49
   4  -6  -2  794.92   86.49
   4  -6  -2  789.52   87.49
  -4  -6   2  859.21   87.99
   4  -6  -2  897.31   94.89
  -4  -6   2  795.62   90.29
   4   6  -2  865.61   86.39
   4   6  -2  734.23   93.59
   4   6  -2  941.81   80.39
   4   6  -2  799.12   85.69
  -4   6   2  860.01   87.59
  -4   6   2  788.82   90.59
   4   6  -2  722.63   84.59
  -3  -6   2 2585.64  234.48
   3  -6  -2 2757.32  236.08
   3  -6  -2 2404.76  244.68
  -3  -6   2 2624.84  241.68
   3  -6  -2 2367.76  235.98
  -3  -6   2 2614.94  239.18
   3  -6  -2 2630.44  239.68
   3  -6  -2 2044.90  246.28
  -3   6   2 2411.06  233.28
   3   6  -2 2426.26  241.78
   3   6  -2 2367.16  235.68
   3   6  -2 2710.63  241.68
  -3   6   2 2524.65  238.58
   3   6  -2 2215.08  232.38
  -3   6   2 2390.96  238.88
   2  -6  -2   36.50   18.00
  -2  -6   2   70.59   12.90
   2  -6  -2   78.59   20.90
   2  -6  -2   40.50   29.10
  -2  -6   2   50.29   14.90
   2  -6  -2   81.59   16.50
  -2  -6   2   81.19   24.70
  -2  -6   2   75.99   21.40
   2   6  -2   47.20   24.00
  -2   6   2  101.09   21.60
   2   6  -2   55.59   14.90
  -2   6   2   72.49   15.00
  -2   6   2   61.59   18.80
   2   6  -2   60.49    9.50
   2   6  -2   30.60   15.10
  -2   6   2   43.90   11.90
   1  -6  -2  225.38   26.90
  -1  -6   2  219.28   31.00
   1  -6  -2  274.67   33.60
   1  -6  -2  241.28   35.20
  -1  -6   2  270.77   34.80
   1  -6  -2  173.78   45.10
   1  -6  -2  255.37   28.30
  -1  -6   2  226.68   24.70
  -1  -6   2  283.27   43.40
   1   6  -2  175.78   27.50
  -1   6   2  218.38   32.00
   1   6  -2  220.08   32.40
  -1   6   2  203.18   32.40
  -1   6   2  217.28   26.50
   1   6  -2  214.88   24.50
  -1   6   2  211.68   28.90
   0  -6  -2 1189.08  110.79
   0  -6  -2 1094.09  129.29
   0  -6  -2 1152.28  115.99
   0  -6   2  753.22  122.79
   0  -6   2 1243.58  116.99
   0  -6   2 1078.19  115.79
   0  -6  -2 1290.57  116.99
   0  -6   2 1202.98  108.69
   0   6  -2 1208.48  111.69
   0   6   2 1119.39  112.09
   0   6  -2 1164.98  113.99
   0   6  -2 1224.48  116.39
   0   6   2 1158.18  114.89
   0   6   2 1076.99  114.99
   0   6   2 1195.68  114.99
   1  -6   2  235.68   31.00
   1  -6   2  226.78   36.80
  -1  -6  -2  293.57   52.09
   1  -6   2  234.78   44.00
   1  -6   2  265.97   39.00
  -1  -6  -2  289.57   38.00
  -1  -6  -2  225.88   35.80
  -1  -6  -2  264.97   28.00
   1  -6   2  288.77   37.80
  -1   6  -2  285.67   36.40
   1   6   2  293.77   35.20
   1   6   2  246.68   37.70
   1   6   2  265.87   34.50
   1   6   2  287.47   36.50
   1   6   2  247.88   32.40
  -1   6  -2  234.58   33.00
  -2  -6  -2   21.00   16.00
   2  -6   2   32.40   12.30
   2  -6   2    9.10   14.40
   2  -6   2   23.80   14.50
  -2  -6  -2   24.00   16.70
   2  -6   2   38.10   21.00
  -2  -6  -2   25.00    5.30
   2  -6   2   20.30   12.30
  -2  -6  -2   69.69   32.20
   2   6   2   39.20   15.60
  -2   6  -2   42.80   14.70
   2   6   2   28.80   13.30
   2   6   2   24.00   14.90
   2   6   2   21.60   11.10
  -2   6  -2    1.30   12.80
   2   6   2   18.40   23.20
   3  -6   2   38.80   24.70
  -3  -6  -2   21.20   17.60
   3  -6   2   17.10   14.40
  -3  -6  -2   50.39   28.40
   3  -6   2   18.40   14.20
  -3  -6  -2   14.20   14.30
   3  -6   2   29.50   11.00
  -3  -6  -2   28.20    6.90
   3  -6   2   38.70   20.00
  -3   6  -2   12.00   13.20
   3   6   2    6.80   14.00
   3   6   2   18.90   25.10
   3   6   2   31.10   17.50
   3   6   2   10.80   13.70
  -3   6  -2   37.10   16.80
   4  -6   2  336.77   38.60
   4  -6   2  368.86   45.20
  -4  -6  -2  413.66   62.09
  -4  -6  -2  400.26   44.30
   4  -6   2  350.96   47.90
   4  -6   2  358.26   44.70
  -4  -6  -2  360.66   51.59
   4  -6   2  441.66   61.69
  -4   6  -2  418.16   46.80
   4   6   2  378.36   49.50
   4   6   2  339.77   49.99
   4   6   2  371.56   59.39
  -4   6  -2  380.96   50.39
  -5  -6  -2  105.39   35.40
   5  -6   2  123.89   41.20
   5  -6   2  122.99   29.20
   5  -6   2  155.98   25.80
  -5  -6  -2  164.48   34.50
  -5  -6  -2  182.88   28.10
  -5   6  -2  188.08   37.20
  -5   6  -2  178.18   30.00
   5   6   2  168.68   35.60
   5   6   2  111.09   38.40
   6  -6   2   20.50   19.90
   6  -6   2   49.60   15.40
   6  -6   2   66.29   33.60
  -6  -6  -2   23.30   26.00
  -6  -6  -2   75.49   27.60
  -6   6  -2   -0.60   26.00
   6   6   2   76.39   37.80
   6   6   2   45.60   27.70
  -7  -6  -2  142.09   35.60
   7  -6   2   84.69   41.50
   7  -6   2  226.58   40.60
   7   6   2  190.48   52.29
  -7   6  -2  170.98   52.69
   7   6   2  259.97   47.10
  -8  -6  -2  122.99   37.00
   8  -6   2   65.69   31.50
   8  -6   2  100.59   46.40
   8   6   2   74.29   37.20
  -8   6  -2  184.78   55.69
   8   6   2  170.48   58.19
  -9  -7   2   89.69   39.70
   9  -7  -2   55.39   38.80
   9  -7  -2  108.49   31.50
   9   7  -2   84.59   39.50
   9   7  -2   47.20   42.70
  -9   7   2    0.80   47.90
   8  -7  -2  107.29   36.20
   8  -7  -2   78.69   38.90
  -8  -7   2   94.39   35.80
   8   7  -2  185.58   52.79
  -8   7   2  176.88   60.39
   8   7  -2  148.69   42.70
  -8   7   2  220.68   57.49
   7  -7  -2  120.19   35.40
  -7  -7   2  116.49   29.50
   7  -7  -2  100.89   34.70
  -7  -7   2   86.09   30.90
  -7   7   2   80.49   45.00
   7   7  -2   12.80   28.00
   7   7  -2   91.59   40.10
  -7   7   2   61.89   27.00
   6  -7  -2  218.68   38.60
   6  -7  -2  113.99   33.30
   6  -7  -2  174.58   39.00
  -6  -7   2   97.69   34.10
  -6  -7   2  185.58   34.20
   6   7  -2  150.18   33.90
   6   7  -2  279.67   52.59
  -6   7   2  242.18   51.29
  -6   7   2  175.48   34.00
   6   7  -2   74.29   24.10
  -5  -7   2  520.55   62.09
  -5  -7   2  527.75   55.09
  -5  -7   2  549.74   70.89
   5  -7  -2  456.25   70.89
   5  -7  -2  554.64   66.49
   5  -7  -2  553.64   65.29
  -5   7   2  491.45   69.39
   5   7  -2  363.16   71.09
   5   7  -2  551.44   65.39
  -5   7   2  483.75   65.09
   5   7  -2  518.95   51.39
   5   7  -2  557.74   60.89
   4  -7  -2  125.49   14.10
   4  -7  -2  153.38   37.80
   4  -7  -2   53.59   36.90
  -4  -7   2  138.09   21.30
  -4  -7   2  147.79   32.60
  -4  -7   2  125.79   28.00
   4  -7  -2  105.59   16.70
   4  -7  -2  106.39   28.80
   4  -7  -2  103.99   25.80
   4   7  -2  121.79   25.40
  -4   7   2  101.69   26.70
  -4   7   2   89.89   19.00
   4   7  -2  112.59   25.20
  -4   7   2   89.69   26.50
   4   7  -2  104.29   24.00
   4   7  -2  133.39   14.40
   4   7  -2   67.99   31.50
   3  -7  -2  204.18   47.10
   3  -7  -2  290.47   37.50
   3  -7  -2  215.48   38.80
  -3  -7   2  214.88   32.20
   3  -7  -2  242.78   34.60
   3  -7  -2  139.79   48.10
  -3  -7   2  274.47   43.80
  -3  -7   2  296.47   41.30
  -3   7   2  234.78   38.60
  -3   7   2  249.48   39.10
   3   7  -2  273.47   35.10
   3   7  -2  233.48   35.20
   3   7  -2  231.08   42.50
   3   7  -2  254.97   25.00
   3   7  -2  284.97   27.00
  -3   7   2  239.78   29.80
   2  -7  -2  231.18   48.40
   2  -7  -2  225.58   35.30
  -2  -7   2  190.48   38.30
   2  -7  -2  235.18   28.80
   2  -7  -2  208.08   34.10
  -2  -7   2  120.99   26.90
  -2   7   2  171.98   32.20
  -2   7   2  235.88   26.00
   2   7  -2  158.48   29.90
  -2   7   2  198.38   27.10
   2   7  -2  212.78   21.30
   2   7  -2  226.18   29.80
  -2   7   2  201.28   32.80
   1  -7  -2 2207.08  203.68
   1  -7  -2 2502.65  210.28
  -1  -7   2 2240.68  202.68
  -1  -7   2 2245.28  208.48
   1  -7  -2 2111.49  209.68
   1  -7  -2 2122.09  221.08
   1  -7  -2 2203.68  205.48
  -1  -7   2 1928.21  213.98
  -1  -7   2 2113.89  209.18
   1   7  -2 2239.48  209.48
   1   7  -2 2122.99  205.68
   1   7  -2 2124.49  202.38
  -1   7   2 2103.39  209.08
  -1   7   2 2014.30  207.98
  -1   7   2 2007.60  203.68
   0  -7  -2  601.94   57.79
   0  -7  -2  602.44   66.29
   0  -7  -2  554.94   65.69
   0  -7   2  505.65   77.09
   0  -7   2  584.54   65.79
   0  -7   2  574.54   69.29
   0  -7   2  587.44   56.19
   0  -7  -2  687.43   86.39
   0   7  -2  591.74   63.39
   0   7   2  581.04   63.89
   0   7  -2  578.04   59.69
   0   7   2  572.04   65.69
   0   7   2  668.63   61.49
   0   7  -2  609.94   62.39
   0   7  -2  627.54   65.79
   0   7   2  512.65   63.69
   1  -7   2   31.00   19.60
  -1  -7  -2   -8.90   14.60
   1  -7   2    0.60   17.30
  -1  -7  -2   28.00   29.20
   1  -7   2    6.20   24.50
   1  -7   2  -13.10   18.60
  -1  -7  -2   20.00    4.30
  -1  -7  -2   41.70   18.60
   1   7   2   19.00   13.50
  -1   7  -2    4.00   14.10
  -1   7  -2   13.30   12.40
   1   7   2   -5.10   10.40
   1   7   2   -2.80   16.70
   1   7   2   23.90   15.00
   2  -7   2 3765.82  346.77
  -2  -7  -2 3847.31  356.86
  -2  -7  -2 3554.24  347.17
   2  -7   2 3727.53  350.26
   2  -7   2 3512.75  342.77
   2  -7   2 3584.54  344.77
  -2  -7  -2 3626.14  345.87
   2  -7   2 4126.89  349.47
   2   7   2 3583.14  345.67
   2   7   2 3567.54  343.57
  -2   7  -2 3499.45  345.57
   2   7   2 3509.75  345.47
   2   7   2 3523.95  343.07
  -2   7  -2 3648.44  345.17
  -3  -7  -2  417.96   62.09
   3  -7   2  548.35   57.79
   3  -7   2  556.54   61.39
   3  -7   2  496.75   69.29
  -3  -7  -2  478.55   71.79
   3  -7   2  546.55   55.79
  -3  -7  -2  459.75   57.99
   3  -7   2  519.35   58.39
  -3   7  -2  475.35   58.19
   3   7   2  531.65   63.09
   3   7   2  524.35   58.49
   3   7   2  527.25   53.49
   3   7   2  514.95   72.89
  -3   7  -2  462.65   59.09
   3   7   2  559.74   59.29
  -4  -7  -2 1398.26  153.98
   4  -7   2 1560.24  153.38
  -4  -7  -2 1687.03  160.28
  -4  -7  -2 1711.03  165.98
   4  -7   2 1524.95  164.98
   4  -7   2 1483.15  155.18
   4  -7   2 1635.44  157.28
   4   7   2 1659.43  168.18
   4   7   2 1587.44  158.48
  -4   7  -2 1671.03  158.48
  -4   7  -2 1468.35  155.48
   4   7   2 1588.34  156.88
  -5  -7  -2  395.76   60.39
   5  -7   2  393.26   66.69
   5  -7   2  379.06   51.59
  -5  -7  -2  403.06   56.89
  -5  -7  -2  391.06   50.09
   5  -7   2  358.96   46.00
   5   7   2  354.86   55.09
  -5   7  -2  421.06   52.69
  -5   7  -2  384.86   55.89
   5   7   2  283.07   62.59
  -6  -7  -2    4.40   22.40
   6  -7   2   38.70   33.40
   6  -7   2   24.80   22.00
   6   7   2    8.00   18.70
  -6   7  -2  -54.49   21.60
   6   7   2   19.00   36.10
  -7  -7  -2  634.64   78.69
   7  -7   2  578.94   86.59
   7  -7   2  572.64   74.99
   7   7   2  525.55   90.09
   7   7   2  581.64   83.89
  -7   7  -2  527.15   84.59
   8  -7   2   20.70   30.50
  -8  -7  -2  115.29   36.50
   8  -7   2  101.09   40.80
  -8   7  -2   -3.70   40.20
   8   7   2  106.59   48.80
   8   7   2   88.79   40.10
   8  -8  -2  425.06   62.79
   8  -8  -2  316.97   55.89
  -8  -8   2  242.68   54.69
   8   8  -2  329.97   67.79
  -8   8   2  427.86   74.69
   8   8  -2  359.56   59.89
  -8   8   2  138.29   63.99
   7  -8  -2  731.93   88.29
   7  -8  -2  630.54   87.09
  -7  -8   2  699.03   91.09
  -7  -8   2  682.43   81.29
  -7   8   2  559.64   84.19
   7   8  -2  697.73   88.39
   7   8  -2  757.22  102.39
  -7   8   2  742.53  104.69
   6  -8  -2  842.72  100.59
   6  -8  -2  797.32   89.89
   6  -8  -2  793.52   90.89
  -6  -8   2  760.82   98.39
  -6  -8   2  784.22   90.09
  -6   8   2  662.73  100.79
  -6   8   2  795.12   89.09
  -6   8   2  845.52   84.89
   6   8  -2  734.83   91.79
   6   8  -2  700.23  103.19
   5  -8  -2   42.60   33.60
  -5  -8   2  -16.30   26.30
  -5  -8   2    3.70   20.20
  -5  -8   2    8.00   12.80
   5  -8  -2   19.10   21.00
   5  -8  -2   12.80   22.90
   5   8  -2    4.10   18.10
   5   8  -2   27.50   21.50
  -5   8   2  -23.70   17.30
  -5   8   2   12.10   25.20
   5   8  -2   11.40   30.20
  -5   8   2    8.50   13.50
   4  -8  -2  -14.00   18.70
   4  -8  -2   17.10   11.80
  -4  -8   2   28.80   14.70
  -4  -8   2  -13.40   23.30
   4  -8  -2    5.40   30.20
   4  -8  -2   -2.40   33.80
   4  -8  -2   30.40    8.60
   4  -8  -2   52.09   18.60
  -4  -8   2   24.10   20.90
  -4   8   2   -7.70   18.20
   4   8  -2    9.10   17.20
  -4   8   2   22.30   12.10
   4   8  -2   14.80   17.50
   4   8  -2   54.19   28.40
  -4   8   2   21.10   21.40
   3  -8  -2   11.80   28.70
   3  -8  -2   -6.50   18.60
   3  -8  -2    6.90   14.40
  -3  -8   2   40.90   20.50
   3  -8  -2    2.10   31.30
   3  -8  -2   14.50   20.20
  -3  -8   2   18.40   23.70
  -3  -8   2   -3.90   13.60
  -3   8   2  -19.20   16.60
  -3   8   2   20.60   10.50
   3   8  -2   -6.80   20.90
   3   8  -2   16.70   15.90
  -3   8   2    0.20   18.30
   3   8  -2   -0.10   14.50
  -2  -8   2   63.79   19.70
  -2  -8   2   28.30   27.70
  -2  -8   2   45.20   22.90
   2  -8  -2   57.09   25.60
   2  -8  -2   55.89   21.70
   2  -8  -2   92.29   37.90
   2  -8  -2   48.10   14.80
   2   8  -2   50.39   19.50
  -2   8   2   58.89   20.10
   2   8  -2   50.39   15.80
  -2   8   2   33.80   20.30
  -2   8   2   53.99   12.90
   2   8  -2   48.40    8.00
   1  -8  -2 1212.38  138.69
  -1  -8   2 1339.17  126.49
  -1  -8   2 1187.38  123.99
   1  -8  -2 1091.49  124.69
  -1  -8   2 1242.28  133.59
   1  -8  -2 1160.48  117.59
   1  -8  -2 1352.16  127.79
  -1  -8   2 1235.58  116.59
  -1   8   2 1272.57  118.59
  -1   8   2 1248.48  123.99
  -1   8   2 1238.38  122.69
   1   8  -2 1213.98  116.39
  -1   8   2 1188.88  124.89
   1   8  -2 1206.68  124.69
   1   8  -2 1197.18  120.79
   0  -8  -2 1790.62  178.88
   0  -8  -2 1822.72  169.78
   0  -8  -2 1994.40  192.28
   0  -8  -2 1789.72  179.38
   0  -8   2 1416.26  184.98
   0  -8   2 1857.11  168.68
   0  -8   2 1736.73  178.48
   0  -8   2 1939.61  179.68
   0   8   2 1811.62  177.88
   0   8  -2 1696.03  171.58
   0   8   2 1779.22  172.98
   0   8  -2 2010.00  179.28
   0   8   2 1785.12  176.88
   0   8  -2 1762.22  174.68
   0   8  -2 1793.02  175.98
   0   8   2 1808.72  176.88
  -1  -8  -2 1956.60  184.18
  -1  -8  -2 2029.60  195.78
  -1  -8  -2 1880.11  184.68
   1  -8   2 1887.21  185.58
   1  -8   2 1869.01  183.78
   1  -8   2 1748.82  184.78
   1  -8   2 1660.83  189.58
  -1   8  -2 1676.13  181.98
  -1   8  -2 1762.32  180.78
   1   8   2 1838.72  178.68
   1   8   2 1919.51  181.68
   1   8   2 2010.20  184.08
   1   8   2 1933.61  182.28
  -2  -8  -2  629.24   71.79
   2  -8   2  591.54   69.09
   2  -8   2  623.34   65.39
   2  -8   2  569.44   70.39
   2  -8   2  627.84   78.69
  -2  -8  -2  716.83   88.69
  -2  -8  -2  642.04   69.99
   2  -8   2  686.63   75.49
  -2   8  -2  690.23   70.59
   2   8   2  566.24   65.59
  -2   8  -2  629.74   69.49
   2   8   2  591.14   69.19
   2   8   2  495.95   77.19
   2   8   2  602.84   65.89
   3  -8   2  200.28   37.90
  -3  -8  -2  211.78   46.20
   3  -8   2  238.08   35.20
  -3  -8  -2  183.08   39.50
  -3  -8  -2  273.27   39.10
   3  -8   2  279.67   36.50
   3  -8   2  271.67   49.10
   3   8   2  259.57   32.50
   3   8   2  278.77   37.60
  -3   8  -2  241.58   38.60
   3   8   2  256.07   39.70
   3   8   2  138.19   45.10
  -3   8  -2  265.67   40.70
   4  -8   2  263.87   35.00
   4  -8   2  273.37   51.19
  -4  -8  -2  228.88   36.60
   4  -8   2  235.88   41.20
  -4  -8  -2  243.28   48.50
  -4  -8  -2  211.08   41.50
   4  -8   2  234.38   36.90
  -4   8  -2  232.38   39.70
  -4   8  -2  242.38   39.60
   4   8   2  170.88   48.10
   4   8   2  236.28   40.40
   5  -8   2  709.23   75.39
   5  -8   2  739.83   82.69
   5  -8   2  479.55   89.99
  -5  -8  -2  714.13   88.89
  -5  -8  -2  793.52   86.89
  -5  -8  -2  767.82   79.89
   5   8   2  640.74   95.99
   5   8   2  641.64   85.89
  -5   8  -2  731.73   85.79
  -5   8  -2  783.32   82.89
   6  -8   2   27.20   24.50
   6  -8   2   62.19   40.20
  -6  -8  -2   31.00   26.40
   6   8   2   34.90   26.80
  -6   8  -2   50.29   30.90
   6   8   2   58.49   41.20
   7  -8   2   -0.40   35.20
   7  -8   2  -18.60   21.10
  -7  -8  -2    6.60   26.70
  -7   8  -2    1.10   29.80
   7   8   2   13.70   41.40
   7   8   2  -22.70   26.70
   8  -9  -2   24.20   33.50
  -8  -9   2   -7.30   32.40
   8  -9  -2   34.90   32.10
  -8   9   2   -9.70   46.90
   8   9  -2   16.60   39.40
   8   9  -2  -37.70   27.80
  -7  -9   2  156.08   44.20
  -7  -9   2  105.79   37.50
   7  -9  -2  154.78   42.30
   7  -9  -2  207.88   44.40
   7   9  -2  115.79   45.40
   7   9  -2  209.78   41.90
  -7   9   2  154.58   43.00
  -7   9   2  190.28   54.19
  -6  -9   2   67.59   34.60
  -6  -9   2    4.90   24.40
   6  -9  -2   22.00   23.90
   6  -9  -2    0.30   28.20
   6  -9  -2   -5.30   30.90
  -6   9   2    0.10   31.10
  -6   9   2  -14.70   21.40
   6   9  -2   -3.00   30.00
   6   9  -2   11.20   20.70
   6   9  -2  -14.60   20.60
   5  -9  -2   93.09   35.90
   5  -9  -2  115.89   39.10
   5  -9  -2   50.99   25.30
  -5  -9   2  121.09   36.60
  -5  -9   2   51.99   25.20
   5   9  -2   86.09   24.90
   5   9  -2   90.09   26.60
   5   9  -2   30.60   29.10
  -5   9   2   86.29   28.40
  -5   9   2   22.80   22.50
  -4  -9   2  201.98   36.90
   4  -9  -2  164.38   20.90
  -4  -9   2  122.19   26.60
   4  -9  -2  188.28   30.80
   4  -9  -2  106.19   22.90
   4  -9  -2  168.28   45.30
   4  -9  -2   87.89   32.80
   4  -9  -2  120.09   49.50
  -4  -9   2  165.58   40.90
  -4   9   2  149.79   22.30
   4   9  -2  127.59   38.30
  -4   9   2  169.08   35.20
  -4   9   2  151.68   35.40
   4   9  -2  193.98   31.50
   4   9  -2  155.98   31.40
  -3  -9   2  253.77   35.90
   3  -9  -2  255.47   44.00
   3  -9  -2  312.37   44.10
   3  -9  -2  239.58   34.60
  -3  -9   2  189.48   44.50
   3  -9  -2  236.48   53.69
  -3  -9   2  290.47   42.50
   3  -9  -2  188.38   56.59
  -3   9   2  212.88   28.70
   3   9  -2  192.78   34.40
   3   9  -2  256.47   46.00
  -3   9   2  298.17   43.40
  -3   9   2  175.08   36.70
   3   9  -2  261.07   40.10
   2  -9  -2  132.59   45.40
   2  -9  -2   86.99   34.40
   2  -9  -2  147.19   23.60
   2  -9  -2  170.58   48.70
  -2  -9   2  138.89   33.50
   2  -9  -2  142.29   32.70
  -2  -9   2  109.89   37.60
  -2  -9   2  164.38   30.30
  -2   9   2  119.19   30.20
   2   9  -2  161.18   27.50
   2   9  -2  205.78   33.60
  -2   9   2  128.99   20.80
  -2   9   2  187.58   33.40
   2   9  -2  145.79   16.40
  -1  -9   2   49.80   23.50
   1  -9  -2   54.59   24.60
  -1  -9   2   49.30   10.20
   1  -9  -2  102.59   29.80
  -1  -9   2   52.49   34.70
   1  -9  -2   42.80   12.40
  -1  -9   2   60.69   22.20
   1  -9  -2   36.30   36.00
  -1   9   2   58.19   22.60
   1   9  -2   27.30   15.90
   1   9  -2   16.70   15.40
  -1   9   2   52.69   19.60
   1   9  -2   45.90    9.80
  -1   9   2   49.60   14.00
  -1   9   2   14.10   19.80
   0  -9   2  828.62   94.39
   0  -9  -2 1029.80  118.89
   0  -9  -2  866.11   82.19
   0  -9   2  601.34  103.69
   0  -9  -2  883.71   94.49
   0  -9   2  894.71   81.39
   0  -9   2  755.22   92.59
   0  -9  -2  944.11   96.59
   0   9   2  830.42   90.99
   0   9   2  829.82   86.09
   0   9   2  833.32   90.49
   0   9  -2  921.41   93.69
   0   9  -2  859.71   91.39
   0   9  -2  887.21   89.59
  -1  -9  -2  859.01  107.39
  -1  -9  -2  816.22   88.49
   1  -9   2  799.52   89.79
  -1  -9  -2  851.51   87.79
   1  -9   2  541.95   95.09
   1  -9   2  812.72   86.99
   1   9   2  951.30   88.89
   1   9   2  776.02   80.09
   1   9   2  744.53   83.69
  -1   9  -2  790.72   84.09
   1   9   2  724.43   84.19
  -1   9  -2  680.43   84.19
   2  -9   2   46.60   17.00
   2  -9   2   61.29   24.30
  -2  -9  -2   27.30   23.20
  -2  -9  -2   65.29   24.60
   2  -9   2  125.49   34.10
   2  -9   2  114.99   33.80
  -2  -9  -2   83.59   37.30
   2  -9   2   35.30   21.80
   2   9   2   58.99   18.30
  -2   9  -2   50.29   22.00
   2   9   2  101.79   33.20
  -2   9  -2   48.70   20.30
   2   9   2   78.89   19.20
   2   9   2   45.20   21.10
   3  -9   2  865.51   92.59
  -3  -9  -2  810.42   99.69
  -3  -9  -2  897.21   96.09
   3  -9   2  875.41   93.39
   3  -9   2 1026.60  107.69
  -3  -9  -2  968.40  108.19
  -3   9  -2  816.62   95.39
   3   9   2  889.11   90.89
  -3   9  -2  978.70   97.69
   3   9   2  935.61   94.09
   3   9   2  870.31   96.49
   3   9   2  752.92  108.49
  -4  -9  -2   45.50   27.40
   4  -9   2   74.19   30.40
  -4  -9  -2   63.69   24.90
   4  -9   2   45.50   35.30
   4  -9   2   73.49   20.30
  -4  -9  -2  142.09   37.10
   4  -9   2   38.60   22.10
   4   9   2   30.00   24.60
  -4   9  -2   77.39   27.90
  -4   9  -2   41.00   23.30
   4   9   2   41.20   14.60
   4   9   2   44.30   36.10
   5  -9   2  -28.30   18.10
  -5  -9  -2   59.79   29.40
  -5  -9  -2   44.70   27.30
  -5  -9  -2  -17.30   20.10
   5  -9   2    1.70   35.30
   5   9   2   56.69   26.00
  -5   9  -2   61.09   26.50
  -5   9  -2    5.40   22.40
   5   9   2    9.70   35.40
  -6  -9  -2  165.28   44.70
   6  -9   2  157.78   53.49
   6  -9   2  229.88   42.60
   6   9   2  220.48   44.90
   6   9   2  196.88   54.29
  -6   9  -2  271.07   64.39
  -6   9  -2  257.17   48.30
   7  -9   2  -16.80   24.70
  -7  -9  -2   -3.80   31.00
   7  -9   2   -4.50   33.40
   7   9   2    7.60   30.60
  -7   9  -2  -27.50   28.80
   7   9   2  -26.80   40.70
   8 -10  -2  537.85   77.09
  -8 -10   2  448.26   78.99
   8 -10  -2  438.86   75.69
  -8  10   2  476.75  106.19
   8  10  -2  433.36   82.59
   8  10  -2  504.25   75.19
  -7 -10   2  108.29   37.60
   7 -10  -2   89.59   32.40
   7 -10  -2   93.39   37.70
  -7 -10   2   22.40   36.10
  -7  10   2   21.70   31.40
   7  10  -2   61.89   31.50
   7  10  -2   93.49   45.40
  -7  10   2  139.19   51.69
  -6 -10   2   95.59   32.60
   6 -10  -2  115.39   32.20
   6 -10  -2   57.99   39.60
   6 -10  -2   98.59   40.60
  -6 -10   2  100.69   44.20
  -6  10   2  119.49   35.00
   6  10  -2  105.89   28.50
   6  10  -2  121.59   31.90
  -6  10   2  167.78   41.30
   6  10  -2   93.19   42.20
  -5 -10   2  639.64   90.49
  -5 -10   2  792.02   83.19
   5 -10  -2  718.03   77.49
   5 -10  -2  723.63   97.99
   5 -10  -2  822.22   95.39
  -5  10   2  729.13   90.49
  -5  10   2  576.64   83.89
   5  10  -2  614.04   79.69
   5  10  -2  714.63   77.49
   5  10  -2  418.36   84.69
  -4 -10   2   88.39   31.00
   4 -10  -2   89.09   33.50
   4 -10  -2  127.49   43.50
   4 -10  -2  119.79   27.60
  -4 -10   2  114.09   37.40
  -4 -10   2  118.19   25.40
  -4  10   2  137.79   33.20
   4  10  -2   80.29   26.20
   4  10  -2   82.09   37.80
  -4  10   2  122.99   35.10
  -3 -10   2  124.19   27.70
   3 -10  -2  123.99   34.50
   3 -10  -2  120.19   46.30
   3 -10  -2  130.49   34.40
  -3 -10   2   89.79   31.50
   3 -10  -2   88.19   47.00
   3 -10  -2   97.29   23.00
  -3 -10   2  115.09   39.80
  -3  10   2  163.18   20.00
   3  10  -2   84.29   26.20
  -3  10   2  114.19   29.30
   3  10  -2  128.09   38.50
   3  10  -2   45.90   22.90
  -3  10   2   96.99   30.80
  -2 -10   2  985.00  102.39
  -2 -10   2  787.42  103.59
   2 -10  -2  776.92  119.49
   2 -10  -2 1010.00   96.89
  -2 -10   2  907.41  117.99
   2 -10  -2 1104.89  126.29
   2 -10  -2  981.20  106.49
   2 -10  -2 1012.70  113.69
   2  10  -2  974.60  105.09
  -2  10   2  897.21  103.79
   2  10  -2 1083.29  101.59
  -2  10   2  981.30   95.39
  -2  10   2  985.40  104.19
  -1 -10   2  -28.00   32.50
   1 -10  -2    9.60    9.60
   1 -10  -2   60.19   27.10
  -1 -10   2   22.10   21.00
  -1 -10   2   13.50   22.60
   1 -10  -2    4.60   36.00
   1 -10  -2   -7.10   29.40
   1  10  -2    9.90   16.60
  -1  10   2   27.10   21.50
  -1  10   2   30.40   12.60
  -1  10   2    3.30   15.70
   1  10  -2    0.30   18.40
  -1  10   2   14.70   19.90
   0 -10   2  861.01  132.29
   0 -10   2  981.40  117.99
   0 -10  -2 1072.99  119.29
   0 -10  -2 1100.49  132.99
   0 -10   2 1243.68  121.29
   0 -10  -2 1338.17  126.19
   0  10   2 1153.38  111.49
   0  10   2 1145.39  117.79
   0  10   2 1105.79  116.49
   0  10  -2 1167.68  114.89
   0  10  -2 1132.29  118.59
   1 -10   2   11.70   22.00
  -1 -10  -2  -16.20   20.90
   1 -10   2   16.20   38.10
   1 -10   2   24.30   24.30
  -1 -10  -2   72.59   29.50
  -1 -10  -2   74.69   38.20
  -1  10  -2   26.20   18.60
  -1  10  -2   30.10   20.00
   1  10   2   13.50   22.30
   1  10   2   60.59   22.40
  -1  10  -2   30.60   18.70
   1  10   2   27.60   17.40
   1  10   2   58.59   17.30
  -2 -10  -2  165.98   36.70
   2 -10   2  145.79   33.80
   2 -10   2  149.99   32.50
  -2 -10  -2  134.39   42.20
   2 -10   2   92.49   38.20
   2 -10   2  127.69   39.10
  -2 -10  -2  190.08   37.00
   2  10   2  147.59   27.90
   2  10   2  110.89   25.40
   2  10   2  108.89   29.70
  -2  10  -2  155.18   33.00
   2  10   2  136.89   38.00
  -2  10  -2  163.08   31.30
   3 -10   2   40.60   28.70
  -3 -10  -2   35.20   23.20
  -3 -10  -2   -4.20   22.60
   3 -10   2   44.60   20.20
   3 -10   2   33.30   18.60
   3 -10   2   44.40   33.70
  -3 -10  -2   -9.20   29.10
  -3  10  -2   36.30   24.90
   3  10   2   47.10   17.20
  -3  10  -2   25.20   22.40
   3  10   2   52.49   20.60
   3  10   2   95.69   26.70
   3  10   2   33.20   33.50
   4 -10   2    8.10   17.80
  -4 -10  -2   22.90   21.50
   4 -10   2    4.10   32.80
  -4 -10  -2   25.80   26.40
   4 -10   2   27.10   30.70
  -4 -10  -2   45.60   32.40
   4 -10   2   23.30   17.20
   4  10   2   -1.40   20.50
   4  10   2   33.20   37.40
  -4  10  -2   29.30   23.10
  -4  10  -2   21.80   22.70
  -5 -10  -2   14.70   22.80
   5 -10   2  -33.60   29.80
  -5 -10  -2  -18.30   25.90
   5 -10   2  -39.80   19.20
  -5  10  -2    1.60   22.90
   5  10   2    2.10   21.00
   5  10   2    4.80   36.00
  -5  10  -2    8.20   22.80
   6 -10   2   20.70   26.10
   6 -10   2  -17.90   37.70
  -6 -10  -2   25.30   30.40
   6  10   2   14.70   40.60
  -6  10  -2   -5.90   25.60
   6  10   2   33.30   28.90
  -7 -11   2   94.99   42.90
  -7 -11   2   25.90   37.20
   7 -11  -2  197.78   47.40
   7 -11  -2  125.09   38.50
  -7  11   2  138.89   49.90
   7  11  -2   93.89   36.70
   7  11  -2   65.99   45.80
  -7  11   2  128.59   40.30
  -6 -11   2  251.07   56.19
   6 -11  -2  154.68   46.80
   6 -11  -2  239.38   44.90
  -6 -11   2  242.28   48.70
   6 -11  -2  269.57   59.09
  -6  11   2  341.37   61.29
  -6  11   2  343.87   53.39
   6  11  -2  223.88   57.99
   6  11  -2  270.17   47.30
   5 -11  -2   75.39   41.40
  -5 -11   2   91.19   33.60
   5 -11  -2   98.09   28.30
  -5 -11   2   -4.00   35.50
   5 -11  -2   77.79   37.80
   5  11  -2   10.10   34.20
   5  11  -2   54.29   27.20
  -5  11   2  103.49   35.90
  -5  11   2   75.89   31.20
   5  11  -2   94.89   28.20
  -4 -11   2  -33.50   28.60
   4 -11  -2   12.50   37.40
   4 -11  -2   -3.10   26.80
  -4 -11   2    3.80   25.00
   4 -11  -2   16.60   18.30
  -4 -11   2   -1.90   18.60
  -4  11   2  -11.00   21.50
   4  11  -2   27.70   32.50
  -4  11   2  -33.50   21.50
   4  11  -2   -8.80   18.00
   3 -11  -2  181.68   44.00
   3 -11  -2  270.57   47.40
  -3 -11   2  242.98   52.89
   3 -11  -2  210.58   33.80
  -3 -11   2  268.97   41.00
   3 -11  -2  151.78   61.29
  -3 -11   2  235.18   45.10
   3 -11  -2  226.98   58.59
   3  11  -2  243.28   49.70
  -3  11   2  261.87   45.90
  -3  11   2  219.68   43.50
   3  11  -2  273.07   44.00
   3  11  -2  226.28   38.80
  -2 -11   2  733.13   83.99
   2 -11  -2  680.13   70.79
  -2 -11   2  686.73   79.99
   2 -11  -2  773.72   94.99
  -2 -11   2  530.65   91.29
   2 -11  -2  754.72  108.49
   2 -11  -2  693.83   82.99
   2 -11  -2  588.64   97.99
  -2  11   2  626.04   84.19
  -2  11   2  566.84   82.49
  -2  11   2  722.53   70.39
   2  11  -2  755.82   81.39
  -2  11   2  659.83   77.39
   2  11  -2  697.53   76.89
   1 -11  -2   -6.00   32.40
  -1 -11   2   22.70   38.70
  -1 -11   2   32.80   25.20
   1 -11  -2    0.00   23.40
  -1 -11   2  -13.00   22.70
   1 -11  -2   75.99   44.10
  -1  11   2  -22.90   19.70
   1  11  -2   31.20   23.40
  -1  11   2   40.20   24.80
   1  11  -2    5.70   18.60
  -1  11   2   42.40   14.50
  -1  11   2   38.20   22.70
   0 -11  -2    3.20   31.30
   0 -11  -2   36.30   26.10
   0 -11   2   32.20   23.90
   0 -11  -2   51.89   38.30
   0 -11   2   61.59   29.70
   0 -11   2  -50.99   39.80
   0  11   2   10.60   13.70
   0  11   2   21.70   19.60
   0  11  -2   17.80   17.70
   0  11   2   18.20   21.20
   0  11  -2   18.70   18.80
   1 -11   2  154.78   44.90
   1 -11   2  153.58   42.50
  -1 -11  -2  224.78   47.00
  -1 -11  -2  215.58   43.70
   1 -11   2  194.68   41.40
  -1 -11  -2  308.97   62.09
   1 -11   2  262.27   60.99
  -1  11  -2  244.48   42.50
  -1  11  -2  235.78   38.70
  -1  11  -2  246.78   39.70
   1  11   2  233.88   38.50
   1  11   2  215.28   43.30
   1  11   2  258.87   42.10
   1  11   2  202.78   32.70
  -2 -11  -2  622.54   80.59
   2 -11   2  638.94   83.59
   2 -11   2  555.74   71.49
   2 -11   2  603.94   82.49
  -2 -11  -2  656.33   88.89
  -2 -11  -2  576.64   76.39
  -2  11  -2  617.64   77.59
   2  11   2  571.94   73.89
  -2  11  -2  535.95   71.09
   2  11   2  443.96   76.39
   2  11   2  555.34   67.49
   2  11   2  596.34   66.19
   3 -11   2  508.25   90.89
  -3 -11  -2  632.54   89.99
  -3 -11  -2  731.03   84.59
   3 -11   2  712.73   79.89
   3  11   2  745.43   77.49
  -3  11  -2  897.21   87.49
   3  11   2  723.23   86.99
  -3  11  -2  739.63   83.09
   3  11   2  480.95   91.09
   4 -11   2   72.29   40.50
   4 -11   2    9.10   34.00
   4 -11   2  103.89   27.50
  -4 -11  -2  123.19   39.10
  -4 -11  -2   40.10   31.60
  -4 -11  -2   59.89   29.60
  -4  11  -2  144.19   34.80
   4  11   2  103.89   28.30
  -4  11  -2  121.89   35.20
   4  11   2  136.49   45.30
   5 -11   2   81.69   47.50
  -5 -11  -2  182.78   46.20
   5 -11   2  173.18   37.90
  -5  11  -2  237.58   45.30
  -5  11  -2  176.48   40.90
   5  11   2  325.07   48.20
   5  11   2   88.09   48.30
   6 -11   2  192.58   55.69
   6 -11   2  161.88   41.20
  -6 -11  -2  189.28   48.50
  -6  11  -2  134.99   42.20
   6  11   2  168.58   43.20
   6 -12  -2  114.29   32.50
  -6 -12   2   46.90   33.80
   6 -12  -2   36.50   41.00
  -6 -12   2   74.49   44.90
   6 -12  -2   46.70   41.10
  -6  12   2   71.89   40.60
   6  12  -2  114.89   47.30
  -6  12   2   94.49   36.70
   6  12  -2   96.69   33.10
   5 -12  -2   11.80   39.50
   5 -12  -2   62.89   40.80
   5 -12  -2    6.20   21.60
  -5 -12   2  -20.30   25.10
  -5 -12   2   39.10   38.90
  -5  12   2   24.20   28.20
   5  12  -2   47.80   25.00
   5  12  -2   16.10   25.80
   5  12  -2  -12.10   32.70
  -5  12   2   52.39   30.90
   4 -12  -2 1470.55  149.09
   4 -12  -2 1536.85  172.68
  -4 -12   2 1417.66  164.38
  -4  12   2 1494.75  158.08
   4  12  -2 1583.34  153.68
   4  12  -2 1307.77  161.08
  -4  12   2 1558.14  159.08
   3 -12  -2  116.29   24.90
   3 -12  -2   82.09   37.50
   3 -12  -2  108.39   37.70
  -3 -12   2  119.39   37.00
  -3 -12   2  132.39   45.10
   3 -12  -2   79.79   50.19
  -3 -12   2  123.49   31.80
   3 -12  -2  121.39   52.29
   3  12  -2  113.09   31.70
   3  12  -2  107.69   39.50
  -3  12   2  144.09   36.90
   3  12  -2  125.59   30.30
  -3  12   2  233.48   41.90
   2 -12  -2  520.45   82.99
   2 -12  -2  467.85   72.39
   2 -12  -2  461.35   87.39
  -2 -12   2  388.46   67.59
  -2 -12   2  540.15   70.99
   2 -12  -2  519.55   98.29
  -2 -12   2  382.06   79.69
  -2  12   2  669.33   73.79
   2  12  -2  614.54   81.89
   2  12  -2  575.84   67.79
  -2  12   2  594.14   75.59
  -2  12   2  486.85   71.79
   2  12  -2  627.54   69.89
   1 -12  -2   -2.20   38.30
  -1 -12   2   57.89   29.90
   1 -12  -2   17.90   27.90
  -1 -12   2    5.20   23.80
  -1 -12   2   29.60   43.40
   1 -12  -2  -24.10   39.00
   1 -12  -2   -9.40   38.00
  -1  12   2   18.30   23.00
  -1  12   2    8.00   20.10
   1  12  -2   -5.60   20.20
  -1  12   2   -4.10   22.10
   1  12  -2   -8.50   17.00
   0 -12   2  193.58   46.60
   0 -12  -2  355.66   70.69
   0 -12  -2  345.07   56.99
   0 -12   2  328.27   56.39
   0 -12   2  306.27   72.49
   0 -12  -2  363.36   64.59
   0  12   2  286.47   41.40
   0  12  -2  328.47   48.30
   0  12   2  384.46   51.69
   0  12  -2  437.66   57.59
   0  12   2  380.66   53.19
   1 -12   2  165.88   61.19
   1 -12   2  112.29   35.30
  -1 -12  -2  187.48   51.89
   1 -12   2  193.78   45.10
  -1 -12  -2  179.48   42.00
  -1 -12  -2  153.98   47.00
   1 -12   2  136.19   40.50
   1  12   2  142.99   38.80
   1  12   2  198.08   35.30
   1  12   2  117.69   33.40
  -1  12  -2  172.68   34.10
  -1  12  -2  200.08   36.60
   1  12   2  151.88   29.30
  -1  12  -2  122.79   36.10
   2 -12   2  -32.20   30.80
  -2 -12  -2   41.80   29.40
  -2 -12  -2   50.09   31.10
   2 -12   2   -7.90   24.30
   2 -12   2   33.00   37.20
   2 -12   2   44.00   27.80
  -2 -12  -2   49.20   34.90
   2  12   2   60.69   21.60
  -2  12  -2   28.70   25.30
  -2  12  -2   43.30   26.90
  -2  12  -2   -0.60   21.90
   2  12   2   42.60   34.30
   2  12   2   22.80   25.20
   2  12   2   21.00   21.10
  -3 -12  -2   29.00   28.30
   3 -12   2   28.30   23.00
  -3 -12  -2   70.39   32.00
   3 -12   2  -18.30   29.70
   3 -12   2  -13.10   32.30
  -3 -12  -2  -20.30   29.80
   3  12   2   43.30   21.40
  -3  12  -2   29.30   28.60
  -3  12  -2   25.40   24.00
   3  12   2   76.79   40.40
   3  12   2   22.10   24.60
  -4 -12  -2  383.46   67.09
   4 -12   2  636.34   90.99
  -4 -12  -2  631.54   83.39
  -4 -12  -2  479.25   79.19
  -4  12  -2  600.54   79.99
   4  12   2  508.25   72.69
  -4  12  -2  581.24   73.59
   5 -12   2   65.49   27.50
   5 -12   2  102.19   49.40
  -5 -12  -2  106.79   40.80
  -5  12  -2   68.59   38.00
   5  12   2  161.88   38.80
  -5  12  -2   92.59   35.00
  -5 -13   2    9.80   41.40
  -5 -13   2   51.79   33.80
   5 -13  -2  -25.50   39.30
   5 -13  -2   96.59   46.00
  -5  13   2    9.50   27.30
  -5  13   2   41.50   30.30
   5  13  -2   39.00   41.90
   5  13  -2   74.79   28.30
   5  13  -2   14.40   29.40
   4 -13  -2   -9.90   39.70
  -4 -13   2   31.60   30.60
   4 -13  -2   21.70   44.20
  -4 -13   2  -27.80   34.40
   4  13  -2   48.80   36.80
  -4  13   2   37.60   28.80
  -4  13   2   63.69   35.40
   4  13  -2   69.69   27.80
  -3 -13   2  151.38   55.69
   3 -13  -2  262.87   67.19
  -3 -13   2  201.78   47.90
   3 -13  -2  101.09   43.90
  -3 -13   2  293.27   45.90
  -3  13   2  294.77   50.59
   3  13  -2  335.77   47.20
  -3  13   2  318.97   53.29
   3  13  -2  296.57   58.89
   3  13  -2  275.67   47.80
  -3  13   2  314.37   54.69
   2 -13  -2  324.17   61.49
  -2 -13   2  425.36   79.39
   2 -13  -2  492.25   81.69
   2 -13  -2  506.65   93.09
   2 -13  -2  330.17   76.39
  -2 -13   2  461.95   62.39
  -2 -13   2  261.77   57.79
   2  13  -2  420.06   57.89
   2  13  -2  398.56   69.29
  -2  13   2  446.66   63.39
  -2  13   2  445.06   65.29
   2  13  -2  495.95   65.59
  -2  13   2  428.96   64.99
  -1 -13   2  361.26   84.39
  -1 -13   2  400.16   62.49
   1 -13  -2  268.87   76.59
   1 -13  -2  395.06   64.79
   1 -13  -2  455.75   89.99
   1 -13  -2  326.07   77.19
   1  13  -2  351.46   60.19
   1  13  -2  432.76   57.29
  -1  13   2  563.74   67.09
  -1  13   2  463.75   65.09
   0 -13  -2  219.48   63.59
   0 -13   2  189.58   44.50
   0 -13   2  288.67   50.09
   0 -13  -2  245.28   64.59
   0 -13   2   22.30   61.59
   0 -13  -2  321.37   68.69
   0 -13  -2  254.77   51.49
   0  13  -2  261.57   48.80
   0  13  -2  287.57   44.20
   0  13   2  170.98   45.90
   0  13   2  275.67   46.40
   0  13   2  277.57   46.00
  -1 -13  -2   16.60   29.40
   1 -13   2   39.70   28.90
   1 -13   2   24.60   50.19
  -1 -13  -2    4.30   37.30
   1 -13   2   35.30   39.10
  -1 -13  -2   76.19   44.20
   1 -13   2   87.59   35.50
   1  13   2   40.60   25.00
   1  13   2   50.69   26.70
  -1  13  -2   25.60   25.90
   1  13   2   50.29   21.30
  -1  13  -2   -4.70   21.30
   2 -13   2   94.19   37.10
  -2 -13  -2  226.18   55.09
  -2 -13  -2  250.07   54.39
   2 -13   2  116.99   46.00
   2 -13   2  166.08   40.10
   2 -13   2  109.29   48.50
  -2 -13  -2  134.59   41.10
  -2  13  -2  230.48   42.10
  -2  13  -2  215.68   41.30
   2  13   2  173.98   36.10
  -2  13  -2  257.17   47.60
   2  13   2  240.78   43.30
  -3 -13  -2   21.60   36.10
   3 -13   2    1.70   36.80
   3 -13   2   37.80   38.20
  -3 -13  -2   40.00   34.90
  -3 -13  -2    6.80   33.80
  -3  13  -2   13.90   27.30
   3  13   2   24.80   19.20
  -3  13  -2   52.39   32.80
   3  13   2   30.70   23.50
  -4 -13  -2    1.40   31.90
  -4 -13  -2   45.90   38.60
   4 -13   2   39.80   42.60
   4 -13   2  -36.00   40.50
  -4  13  -2    9.40   26.00
  -4  13  -2   17.80   29.30
   4  13   2   16.20   27.00
  -4 -14   2   43.80   34.30
  -4 -14   2  -83.49   36.10
   4 -14  -2  102.49   55.39
   4 -14  -2   24.10   42.90
  -4  14   2  -33.10   27.20
   4  14  -2   29.10   24.80
   4  14  -2   30.50   39.20
  -4  14   2  -14.10   29.60
   3 -14  -2   99.69   57.79
  -3 -14   2    7.00   47.00
   3 -14  -2  115.29   47.90
  -3  14   2  212.88   43.30
  -3  14   2   95.79   38.30
   3  14  -2  211.48   42.90
   3  14  -2  244.28   43.10
  -3  14   2  185.88   44.40
   3  14  -2  173.18   52.29
   2 -14  -2  -45.20   29.70
   2 -14  -2   95.69   53.49
   2 -14  -2   -4.00   43.30
   2 -14  -2  -77.29   50.69
  -2 -14   2  -74.29   44.60
  -2 -14   2    8.50   30.30
  -2 -14   2    8.20   28.40
  -2  14   2  -15.90   25.10
  -2  14   2   -9.20   25.20
   2  14  -2   -6.30   21.90
   2  14  -2  -95.69   29.20
   2  14  -2    9.00   22.60
  -2  14   2   48.70   29.00
  -1 -14   2   21.00   32.30
  -1 -14   2  -45.90   54.59
   1 -14  -2   -4.90   43.70
   1 -14  -2  -11.70   45.70
   1 -14  -2   13.70   34.40
   1 -14  -2    5.50   51.39
  -1 -14   2  -17.70   24.70
  -1  14   2  -44.70   22.30
   1  14  -2    8.90   21.60
  -1  14   2   -8.70   21.90
   1  14  -2   32.80   29.20
   0 -14  -2  180.08   58.49
   0 -14   2  171.08   42.30
   0 -14  -2   75.39   50.89
   0 -14  -2   67.09   58.79
   0 -14   2   96.69   40.90
   0 -14   2   61.69   59.99
   0 -14  -2   77.29   39.10
   0  14  -2  149.88   34.80
   0  14   2  154.48   37.80
   0  14  -2  114.79   36.90
   0  14   2  100.29   33.30
   1 -14   2   12.10   50.49
  -1 -14  -2   34.60   40.90
   1 -14   2   23.10   33.20
  -1 -14  -2   42.50   38.10
   1 -14   2  -51.69   36.70
  -1 -14  -2    6.20   43.00
   1 -14   2   25.20   29.90
  -1 -14  -2   49.40   48.00
  -1  14  -2  -31.10   21.70
   1  14   2   24.00   24.80
   1  14   2   42.10   25.30
  -1  14  -2  -27.60   23.30
   2 -14   2   60.99   38.10
   2 -14   2  132.69   42.90
  -2 -14  -2   40.40   44.00
  -2 -14  -2   58.99   42.60
   2 -14   2   10.10   58.59
  -2 -14  -2   52.39   34.80
  -2  14  -2   32.70   27.10
  -2  14  -2   19.00   25.60
  -2  14  -2   59.99   33.30
   2  14   2   51.89   24.60
   2  14   2   40.00   24.00
  -3 -14  -2   71.19   45.90
  -3 -14  -2   26.80   35.50
  -3 -14  -2  145.19   49.50
   3 -14   2   71.69   43.60
   3 -14   2   77.19   48.70
  -3  14  -2   95.99   35.00
  -3  14  -2  185.58   43.20
  -3  14  -2   91.19   34.40
   3  14   2  104.49   35.70
   2 -15  -2   10.90   62.49
  -2 -15   2  165.18   40.50
   2 -15  -2   60.79   50.39
  -2 -15   2   95.59   65.59
   2  15  -2   -7.10   44.60
   2  15  -2   85.59   30.90
   2  15  -2   99.19   34.30
  -2  15   2   58.69   40.70
  -2  15   2   55.69   41.50
   1 -15  -2   19.50   49.60
  -1 -15   2  -10.80   29.20
   1 -15  -2  -17.70   59.19
  -1 -15   2  -26.20   58.59
   1 -15  -2   24.90   35.00
  -1 -15   2  -22.40   27.60
   1 -15  -2   -5.60   44.10
  -1  15   2   14.80   25.80
   1  15  -2   81.39   27.90
  -1  15   2   24.70   25.90
   1  15  -2   24.90   26.50
   0 -15  -2    9.60   45.40
   0 -15   2  -51.19   62.39
   0 -15  -2   -1.20   56.69
   0 -15   2   41.30   33.10
   0 -15  -2   15.30   35.40
   0 -15  -2   14.70   47.40
   0 -15   2   41.60   34.50
   0  15  -2   64.19   31.60
   0  15   2   15.90   29.40
   0  15   2  111.29   35.20
   0  15  -2   75.69   31.60
   1 -15   2   44.80   39.90
   1 -15   2  128.79   51.79
  -1 -15  -2  285.17   79.89
   1 -15   2   67.79   46.40
  -1 -15  -2  224.08   59.69
  -1 -15  -2  191.68   56.59
   1 -15   2  159.88   69.59
  -1 -15  -2  106.99   41.40
   1  15   2  162.18   47.80
   1  15   2  180.58   43.90
  -1  15  -2  172.18   42.60
  10   0  -3    4.20   35.10
 -10   0   3   59.59   40.40
  10   0  -3   -3.00   40.20
   9   0  -3  380.96   67.39
   9   0  -3  515.35   86.09
  -9   0   3  415.56   72.99
  -8   0   3   -5.30   27.40
   8   0  -3  -29.80   36.90
   8   0  -3  -16.50   25.00
  -8   0   3  -11.50   22.80
   7   0  -3  796.92  104.69
  -7   0   3  762.72   89.29
  -7   0   3  881.91   86.19
   7   0  -3  506.55   83.99
  -7   0   3  580.04   74.79
   7   0  -3  841.62   73.29
  -6   0   3   32.70   25.90
   6   0  -3    2.20   15.70
   6   0  -3   -0.60    8.60
  -6   0   3    0.90   12.30
   6   0  -3    5.80   30.50
   6   0  -3    0.60   21.00
  -6   0   3    6.10   21.60
   6   0  -3   12.70   11.30
  -6   0   3   -8.50    8.20
  -6   0   3   17.10   12.80
   5   0  -3  123.49   31.90
   5   0  -3  182.98   22.40
  -5   0   3  203.98   36.80
   5   0  -3  214.58   43.40
   5   0  -3  192.28   25.70
   5   0  -3  204.98   31.00
  -5   0   3  203.78   36.10
  -5   0   3  169.18   22.50
   5   0  -3  157.98   31.50
  -5   0   3  122.09   23.50
   4   0  -3    2.60   11.00
  -4   0   3    5.50   20.10
   4   0  -3  -18.40   14.80
  -4   0   3    6.80   20.00
   4   0  -3    2.80    8.50
  -4   0   3    0.90    9.70
   4   0  -3   15.70   21.80
   4   0  -3    4.00   21.40
   4   0  -3   -7.70    9.80
   4   0  -3  -11.40   22.70
  -4   0   3   21.20   13.50
  -3   0   3 6858.51  672.03
  -3   0   3 7147.58  675.33
   3   0  -3 7497.45  671.33
   3   0  -3 7295.07  676.13
   3   0  -3 7217.28  670.83
  -3   0   3 7147.18  675.63
  -3   0   3 7331.67  676.83
   3   0  -3 6713.03  674.13
  -3   0   3 7345.46  676.43
  -3   0   3 7507.95  671.53
   3   0  -3 6429.06  672.63
  -3   0   3 7843.31  672.33
   3   0  -3 6972.10  675.53
  -2   0   3    4.70   16.60
   2   0  -3   17.40   15.40
   2   0  -3    6.80   20.90
  -2   0   3  -29.20   20.40
   2   0  -3    6.10   12.70
   2   0  -3  -20.00   16.60
  -2   0   3    7.50   14.30
  -2   0   3   11.10   15.30
  -2   0   3    8.10   22.80
   2   0  -3    4.40   15.00
  -2   0   3   -7.40   15.00
   1   0  -3 9758.22  903.71
  -1   0   3 9906.81  900.81
   1   0  -3 9646.93  901.31
   1   0  -3 9830.22  902.71
  -1   0   3 9255.27  905.71
   1   0  -3 9825.22  905.71
  -1   0   3 9999.00  903.51
   1   0  -3 9393.76  905.21
   0   0  -3   -7.60    3.20
   0   0   3    1.60    8.20
   0   0   3   -7.10   10.70
   0   0  -3   -5.60    9.60
   0   0   3    4.40    5.50
   0   0  -3   -6.70   12.40
   0   0   3   -1.20    8.50
   0   0  -3  -13.40   11.40
   0   0   3   17.00   13.70
   0   0  -3    7.30    4.40
   0   0   3    6.80    8.20
   0   0  -3  -11.50   11.50
   0   0  -3   15.90    7.60
  -1   0  -3   12.30    8.20
  -1   0  -3   18.40    7.50
   1   0   3   27.80   13.90
   1   0   3   15.90    4.50
  -1   0  -3    5.80    7.50
   1   0   3    9.00    8.70
   1   0   3    9.70   14.90
  -1   0  -3   21.60   11.70
  -1   0  -3   15.00    9.60
  -1   0  -3   21.90   13.20
  -1   0  -3    4.40    8.70
   1   0   3   15.00    4.30
   1   0   3    2.50   11.40
  -2   0  -3   -5.30    8.00
   2   0   3    5.10    9.40
   2   0   3   -2.10   16.20
  -2   0  -3   -2.00    6.20
  -2   0  -3   -1.40    5.30
  -2   0  -3   -5.20    7.00
   2   0   3  -16.30   12.40
   2   0   3   -3.00   15.70
  -2   0  -3    5.00    7.70
   3   0   3   11.00   10.30
   3   0   3    7.30   14.20
  -3   0  -3    4.50    3.40
   3   0   3   -0.50   17.00
  -3   0  -3    8.10    4.30
   3   0   3    3.20   17.10
   4   0   3   16.20   14.60
   4   0   3    9.30   13.70
   4   0   3   -4.90   12.70
  -4   0  -3  -40.60   19.30
   4   0   3  -12.20   22.40
  -4   0  -3    2.30    2.60
  -4   0  -3    0.80    3.30
  -5   0  -3 3087.19  259.27
   5   0   3 2950.50  259.27
  -5   0  -3 2508.45  270.17
   5   0   3 2049.40  263.57
  -6   0  -3   -1.00   13.90
  -6   0  -3  -21.90   32.60
   6   0   3  -15.60   29.10
   6   0   3    4.70   16.30
  -7   0  -3  925.31  126.29
   7   0   3  902.31  104.99
  -7   0  -3 1154.88  124.99
  -7   0  -3 1029.00  104.69
  -8   0  -3  -32.50   34.10
  10  -1  -3   37.50   47.30
  10  -1  -3   26.30   37.20
 -10  -1   3   51.49   39.70
  10   1  -3   36.40   39.10
  10   1  -3   87.59   51.79
 -10   1   3   58.59   40.20
  -9  -1   3  156.68   49.10
   9  -1  -3  139.59   44.40
   9  -1  -3  248.68   67.59
   9   1  -3  198.08   57.79
   9   1  -3  135.09   41.00
  -9   1   3  142.09   42.60
   8  -1  -3  430.96   82.09
   8  -1  -3  369.86   65.59
  -8  -1   3  519.15   66.09
  -8  -1   3  411.86   73.29
  -8   1   3  501.85   73.89
   8   1  -3  510.55   83.19
   8   1  -3  462.35   68.29
  -8   1   3  528.65   69.79
  -7  -1   3  206.78   38.10
  -7  -1   3  141.49   29.00
  -7  -1   3  175.18   43.00
   7  -1  -3  189.08   52.19
   7  -1  -3  194.58   27.10
   7  -1  -3  118.39   37.50
  -7   1   3  230.98   26.10
   7   1  -3  147.39   46.60
  -7   1   3  220.58   42.30
  -7   1   3  210.08   46.20
   7   1  -3  136.09   35.80
   6  -1  -3  741.83   78.29
   6  -1  -3  511.05   92.59
  -6  -1   3  647.34   82.69
   6  -1  -3  812.02   86.69
  -6  -1   3  771.72   87.19
   6  -1  -3  860.41   76.79
  -6  -1   3  787.42   78.59
   6  -1  -3  643.54   76.09
  -6   1   3  578.04   74.09
  -6   1   3 1008.90   95.89
   6   1  -3  732.03   75.89
  -6   1   3  671.33   76.59
   6   1  -3  725.93   78.29
   6   1  -3  687.43   78.09
  -6   1   3  878.11   74.39
   6   1  -3  926.91   97.59
   6   1  -3  773.52   85.69
  -6   1   3 1079.19   91.79
   5  -1  -3 1754.12  194.88
  -5  -1   3 1886.51  190.38
   5  -1  -3 2031.60  187.38
   5  -1  -3 1985.10  193.78
   5  -1  -3 2230.28  193.28
   5  -1  -3 2243.88  190.08
   5  -1  -3 1616.34  199.58
  -5   1   3 2262.77  202.88
   5   1  -3 2436.96  195.88
   5   1  -3 2540.65  206.18
  -5   1   3 2382.56  200.58
  -5   1   3 1682.13  189.48
   5   1  -3 1687.73  190.88
   5   1  -3 1697.53  190.38
   5   1  -3 1770.02  194.58
   4  -1  -3 1509.35  167.98
   4  -1  -3 1580.74  164.98
   4  -1  -3 1699.73  157.78
   4  -1  -3 1441.06  164.48
   4  -1  -3 1854.61  162.18
  -4  -1   3 1404.26  160.18
   4  -1  -3 1736.63  163.38
   4  -1  -3 1994.40  160.18
  -4   1   3 1628.44  166.88
  -4   1   3 1490.75  160.48
   4   1  -3 1581.14  160.78
   4   1  -3 1747.13  169.48
  -4   1   3 1994.70  171.38
   4   1  -3 1355.56  162.18
   4   1  -3 1930.51  166.38
   4   1  -3 1820.32  165.48
   3  -1  -3 1797.62  169.28
  -3  -1   3 1609.34  162.38
   3  -1  -3 1493.55  163.28
  -3  -1   3 1469.25  163.88
   3  -1  -3 1773.02  168.28
   3  -1  -3 1461.45  163.38
   3  -1  -3 1818.12  160.18
  -3  -1   3 1921.01  168.88
  -3  -1   3 1952.30  170.18
  -3   1   3 1806.02  164.98
   3   1  -3 1546.35  165.48
  -3   1   3 1633.44  166.88
   3   1  -3 1576.34  164.48
   3   1  -3 1905.11  160.08
   3   1  -3 1623.94  156.88
   3   1  -3 1559.64  165.18
  -3   1   3 1901.71  164.88
  -3   1   3 1678.63  159.68
  -3   1   3 1458.45  163.98
  -3   1   3 1698.33  166.68
  -2  -1   3 1558.84  144.69
   2  -1  -3 1521.35  147.59
   2  -1  -3 1539.05  148.99
   2  -1  -3 1345.77  150.48
  -2  -1   3 1807.32  150.48
   2  -1  -3 1442.26  145.79
   2  -1  -3 1550.24  153.98
  -2  -1   3 1638.14  151.58
   2  -1  -3 1542.25  143.79
  -2   1   3 1310.37  147.59
  -2   1   3 1610.84  144.59
  -2   1   3 1758.02  146.99
   2   1  -3 1183.78  149.69
  -2   1   3 1437.26  150.58
   2   1  -3 1599.24  148.39
  -2   1   3 1344.97  150.78
   2   1  -3 1611.94  145.79
   2   1  -3 1542.45  147.29
   2   1  -3 1267.57  147.79
   2   1  -3 1621.84  144.29
  -2   1   3 1549.74  149.39
   1  -1  -3 1817.62  171.58
   1  -1  -3 1839.82  170.68
  -1  -1   3 1472.85  177.18
   1  -1  -3 1892.01  173.38
   1  -1  -3 1571.84  177.38
   1  -1  -3 1886.01  178.78
  -1  -1   3 1833.62  174.28
  -1  -1   3 1886.41  171.68
  -1  -1   3 1833.32  168.48
   1  -1  -3 1882.91  170.88
   1   1  -3 1802.12  172.98
  -1   1   3 1902.31  173.38
  -1   1   3 1707.63  171.78
  -1   1   3 1647.24  179.18
  -1   1   3 1533.75  177.38
   1   1  -3 2080.89  173.38
  -1   1   3 1862.11  170.78
   1   1  -3 1967.00  175.18
  -1   1   3 1856.31  171.78
   1   1  -3 1784.92  173.18
   0  -1  -3  527.15   52.99
   0  -1  -3  468.75   50.29
   0  -1  -3  532.35   59.39
   0  -1   3  580.54   52.69
   0  -1  -3  507.25   50.49
   0  -1   3  563.34   57.39
   0  -1  -3  481.75   51.39
   0  -1  -3  538.15   53.29
   0  -1  -3  594.94   63.69
   0  -1   3  475.65   50.89
   0  -1  -3  507.55   55.39
   0  -1   3  510.65   54.79
   0  -1   3  568.94   54.69
   0   1  -3  435.76   53.69
   0   1  -3  485.75   50.89
   0   1   3  519.85   50.99
   0   1   3  614.54   54.39
   0   1  -3  510.25   54.99
   0   1   3  493.55   52.19
   0   1   3  548.75   52.29
   0   1  -3  486.65   49.00
   0   1   3  532.65   54.29
  -1  -1  -3 2360.56  214.28
  -1  -1  -3 2266.17  210.88
  -1  -1  -3 2248.18  211.68
   1  -1   3 2047.40  213.08
   1  -1   3 2294.77  209.98
  -1  -1  -3 2291.37  211.78
  -1  -1  -3 2296.77  211.18
  -1  -1  -3 2579.14  213.78
   1  -1   3 2339.97  209.68
  -1  -1  -3 2362.06  220.88
  -1  -1  -3 2172.68  212.98
   1  -1   3 2251.57  210.78
   1  -1   3 2198.38  214.18
   1   1   3 2268.67  209.18
   1   1   3 2139.89  208.98
  -1   1  -3 2142.19  210.48
  -1   1  -3 2254.37  213.48
  -1   1  -3 2329.07  211.38
   1   1   3 2090.99  213.18
  -1   1  -3 2142.59  210.78
   1   1   3 2174.28  211.48
  -1   1  -3 2175.58  212.48
   1   1   3 2242.58  211.88
  -1   1  -3 2266.87  214.18
  -1   1  -3 2170.98  211.78
  -2  -1  -3    8.40   21.60
  -2  -1  -3   36.50   10.10
   2  -1   3   26.70   17.20
   2  -1   3   41.70   14.80
   2  -1   3   30.20    9.90
  -2  -1  -3   14.10    9.20
  -2  -1  -3   31.30    7.40
  -2  -1  -3   53.59    9.70
  -2  -1  -3   50.29   12.50
  -2   1  -3   14.40   14.80
  -2   1  -3    2.40   16.70
  -2   1  -3   33.90    9.20
   2   1   3   21.00   13.60
  -2   1  -3   37.40    8.50
  -2   1  -3   46.50   11.80
   2   1   3   32.20   11.60
   2   1   3   26.80   12.40
  -2   1  -3   27.70   11.80
   2   1   3   50.69   15.80
  -3  -1  -3  300.17   56.59
   3  -1   3  373.86   42.90
  -3  -1  -3  409.06   38.30
   3  -1   3  384.66   52.19
   3  -1   3  342.37   45.20
   3  -1   3  375.96   47.60
   3   1   3  430.16   49.50
   3   1   3  459.45   48.00
  -3   1  -3  451.55   42.40
   3   1   3  375.66   49.80
  -3   1  -3  233.08   50.09
   3   1   3  344.07   44.70
  -3   1  -3  420.76   39.50
   4  -1   3   -7.10   19.00
   4  -1   3   18.00   14.50
   4  -1   3   10.70   14.60
  -4  -1  -3    3.90    2.50
  -4  -1  -3  -29.10   21.10
   4   1   3    9.40   18.90
   4   1   3    6.50   14.70
   4   1   3    5.70   13.90
  -4   1  -3   -0.40    4.70
  -4   1  -3   -3.10    6.00
   4   1   3   -1.00   12.30
  -4   1  -3  -13.20   24.80
   5  -1   3  172.88   30.30
  -5  -1  -3  119.29   27.20
   5  -1   3  154.28   37.80
   5  -1   3  124.69   28.00
  -5  -1  -3  142.79   42.40
   5   1   3  154.88   32.90
  -5   1  -3  192.08   19.60
  -5   1  -3  198.78   46.90
   5   1   3  182.08   38.90
   5   1   3  209.78   30.10
  -6  -1  -3  -13.70   28.00
  -6  -1  -3   -5.00   28.50
  -6  -1  -3   -5.20   13.50
   6  -1   3   23.50   31.70
   6  -1   3    4.10   18.20
   6   1   3  -12.90   23.00
  -6   1  -3   -6.70   13.30
  -6   1  -3   49.20   34.90
   6   1   3    9.60   17.30
  -7  -1  -3  555.34   83.79
  -7  -1  -3  476.05   63.79
   7  -1   3  578.94   81.99
   7  -1   3  566.14   68.59
  -7  -1  -3  604.14   86.39
  -7   1  -3  545.05   88.99
  -7   1  -3  474.55   61.49
   8  -1   3  166.18   37.70
  -8  -1  -3  112.79   48.80
  -8   1  -3  180.98   54.29
 -10  -2   3   44.20   38.60
  10  -2  -3   16.40   48.50
  10  -2  -3   31.30   38.70
 -10   2   3   31.90   35.20
  10   2  -3   44.30   38.40
  10   2  -3   82.49   46.90
   9  -2  -3   46.60   50.99
   9  -2  -3    0.60   32.50
  -9  -2   3  107.89   42.90
   9   2  -3   65.39   32.80
   9   2  -3   94.69   44.40
  -9   2   3   99.69   43.60
  -8  -2   3  241.98   38.80
   8  -2  -3  223.78   60.89
  -8  -2   3  260.27   46.90
  -8  -2   3  265.97   55.49
   8  -2  -3  199.88   49.20
   8  -2  -3  265.17   35.10
   8   2  -3  238.78   57.49
  -8   2   3  288.77   51.79
   8   2  -3  163.18   41.60
  -8   2   3  279.27   53.69
  -7  -2   3   76.99   29.30
   7  -2  -3  111.39   23.00
  -7  -2   3  110.99   26.10
  -7  -2   3   90.39   35.90
   7  -2  -3  116.49   18.50
   7  -2  -3  108.59   43.50
   7  -2  -3   87.79   32.30
  -7   2   3  142.69   36.80
   7   2  -3  110.09   32.70
   7   2  -3  118.99   42.00
  -7   2   3   99.39   36.30
   6  -2  -3  160.38   28.80
   6  -2  -3  145.99   34.30
   6  -2  -3  200.18   26.90
   6  -2  -3  119.59   39.70
  -6  -2   3  106.09   30.40
  -6  -2   3  181.08   29.80
  -6  -2   3  103.39   29.10
   6  -2  -3  178.58   27.30
   6   2  -3  184.78   42.80
  -6   2   3  147.19   37.80
  -6   2   3  185.18   40.20
  -6   2   3  148.99   27.80
  -6   2   3   89.09   18.60
   6   2  -3  185.28   35.00
   6   2  -3  184.28   29.20
   6   2  -3  213.38   26.30
   5  -2  -3  495.55   54.19
   5  -2  -3  503.65   68.39
   5  -2  -3  486.25   54.99
   5  -2  -3  497.55   63.69
  -5  -2   3  409.86   58.39
  -5  -2   3  371.96   54.29
   5  -2  -3  523.95   57.29
   5   2  -3  427.76   58.39
   5   2  -3  572.34   54.89
  -5   2   3  683.63   76.69
   5   2  -3  614.54   59.49
   5   2  -3  370.06   56.49
  -5   2   3  352.46   60.79
   5   2  -3  546.45   70.99
  -5   2   3  466.55   46.90
  -5   2   3  466.55   54.69
   4  -2  -3    0.10   14.10
   4  -2  -3  -12.30   16.80
   4  -2  -3    0.80    5.70
  -4  -2   3    5.60   18.10
   4  -2  -3   16.00   15.30
  -4  -2   3   25.80   15.70
   4  -2  -3   10.40   19.10
   4  -2  -3  -22.50   19.40
   4  -2  -3    8.40   20.40
   4   2  -3   -4.30   13.00
  -4   2   3   14.50    5.60
  -4   2   3    7.90   13.20
  -4   2   3   15.10   18.80
   4   2  -3    3.50   14.70
   4   2  -3   15.30   17.90
   4   2  -3   11.30   14.80
   4   2  -3    9.60   21.30
  -4   2   3    1.80   21.10
   4   2  -3    7.20   16.90
   3  -2  -3   99.59   25.20
  -3  -2   3   58.29   21.80
  -3  -2   3   88.09   24.50
   3  -2  -3  112.09   28.40
   3  -2  -3   65.69   19.00
   3  -2  -3   82.39   20.90
   3  -2  -3  134.59   30.50
  -3  -2   3   77.09   21.80
   3  -2  -3  107.49   14.00
   3  -2  -3   89.99   19.30
  -3  -2   3   88.69   17.90
  -3   2   3   43.20   20.30
   3   2  -3   64.29   22.90
  -3   2   3   89.49   11.30
   3   2  -3   72.39   21.10
  -3   2   3   70.69   17.70
   3   2  -3   68.69   22.40
  -3   2   3   41.10   20.20
   3   2  -3   99.29   22.00
  -3   2   3  100.99   23.10
  -3   2   3   85.89   23.30
   3   2  -3   70.59   16.90
   3   2  -3   78.69   12.30
  -2  -2   3  705.83   66.09
   2  -2  -3  790.82   69.19
  -2  -2   3  664.93   70.39
  -2  -2   3  683.53   73.29
   2  -2  -3  704.23   69.19
   2  -2  -3  674.63   66.09
  -2  -2   3  703.83   66.59
   2  -2  -3  754.02   80.09
   2  -2  -3  648.64   76.89
  -2  -2   3  659.83   76.79
   2  -2  -3  641.84   69.89
   2   2  -3  870.91   76.79
  -2   2   3  614.74   70.29
  -2   2   3  639.24   78.29
   2   2  -3  662.13   67.39
  -2   2   3  690.13   69.49
  -2   2   3  610.74   71.69
   2   2  -3  707.33   66.99
  -2   2   3  491.25   68.79
   2   2  -3  696.73   75.09
   2   2  -3  753.02   71.59
  -2   2   3  693.83   66.79
   2   2  -3  715.73   72.59
  -1  -2   3  841.02   84.09
  -1  -2   3  781.02   77.49
   1  -2  -3  774.52   77.19
   1  -2  -3  786.62   78.99
   1  -2  -3  817.52   77.59
   1  -2  -3  835.52   74.59
   1  -2  -3  790.52   91.09
   1  -2  -3  773.62   86.19
  -1  -2   3  781.22   83.29
  -1  -2   3  704.43   86.89
  -1  -2   3  824.62   79.29
   1   2  -3  798.62   74.69
  -1   2   3  773.92   77.89
  -1   2   3  830.82   78.09
   1   2  -3  963.10   85.19
  -1   2   3  746.63   78.69
  -1   2   3  761.32   89.69
  -1   2   3  563.54   82.89
   1   2  -3  887.61   79.39
   1   2  -3  663.53   83.49
  -1   2   3  791.12   77.59
   0  -2  -3 1031.50  117.79
   0  -2   3  993.90  106.09
   0  -2  -3 1125.99  103.39
   0  -2   3 1186.38  103.19
   0  -2  -3 1052.79  105.69
   0  -2   3 1131.09  103.79
   0  -2  -3 1019.70  104.59
   0  -2  -3 1012.10  105.69
   0  -2  -3 1050.19  111.19
   0  -2   3 1073.49  105.49
   0  -2  -3 1114.19  105.29
   0  -2   3 1129.69  107.89
   0   2  -3 1303.47  110.49
   0   2   3 1087.99  105.19
   0   2   3  856.21  109.89
   0   2  -3 1106.99  102.39
   0   2  -3 1069.69  107.89
   0   2  -3 1283.87  108.89
   0   2   3 1142.29  116.79
   0   2  -3 1374.46  112.49
   0   2   3 1018.70  106.19
   0   2   3 1079.19  105.19
   0   2  -3  957.10  105.59
   0   2   3 1073.79  104.69
  -1  -2  -3 4177.48  383.26
   1  -2   3 4530.25  380.66
  -1  -2  -3 3734.83  384.16
  -1  -2  -3 4173.38  381.96
   1  -2   3 3888.51  382.96
  -1  -2  -3 3711.43  383.16
  -1  -2  -3 3634.84  380.76
  -1  -2  -3 4010.40  393.06
   1  -2   3 3445.86  382.66
   1  -2   3 4115.29  383.86
   1  -2   3 4376.56  380.06
  -1  -2  -3 4112.09  381.46
  -1  -2  -3 4234.18  382.36
   1   2   3 4088.69  379.66
  -1   2  -3 4200.08  381.96
   1   2   3 4369.26  379.56
   1   2   3 4221.88  380.76
   1   2   3 4288.47  382.06
  -1   2  -3 4054.19  379.86
  -1   2  -3 4369.06  384.76
  -1   2  -3 3869.11  381.96
  -1   2  -3 3705.93  381.16
  -1   2  -3 4612.94  384.26
   1   2   3 3786.12  382.96
  -1   2  -3 4139.19  383.76
   1   2   3 4078.09  381.96
  -2  -2  -3    0.60   12.50
  -2  -2  -3    4.20   23.60
  -2  -2  -3   29.50    8.10
   2  -2   3   53.69   17.80
   2  -2   3   28.70   14.00
  -2  -2  -3   27.10   14.00
  -2  -2  -3   32.10   10.70
   2  -2   3   44.50    9.90
  -2   2  -3   32.00   14.70
  -2   2  -3   32.90   13.00
  -2   2  -3   55.29    9.50
   2   2   3   32.30   11.70
  -2   2  -3   35.00   12.20
  -2   2  -3   29.70    9.30
   2   2   3   22.70   11.40
   2   2   3   34.70   16.00
   2   2   3   40.70   13.40
  -3  -2  -3 2058.49  266.67
  -3  -2  -3 2742.53  254.77
   3  -2   3 2695.63  258.07
   3  -2   3 2757.62  258.77
   3  -2   3 2825.52  256.07
  -3  -2  -3 2572.64  253.67
   3  -2   3 2983.20  263.47
   3   2   3 2661.93  259.77
  -3   2  -3 2957.30  255.27
   3   2   3 2628.24  258.87
   3   2   3 2714.13  259.87
  -3   2  -3 2665.33  255.37
   3   2   3 2820.92  258.37
  -3   2  -3 2839.52  262.97
   4  -2   3   48.70   19.10
  -4  -2  -3   48.70   18.90
  -4  -2  -3   63.69   10.40
  -4  -2  -3   66.89   10.20
   4  -2   3   89.29   29.00
   4  -2   3   90.89   20.80
  -4  -2  -3   49.60   31.10
   4   2   3   43.80   18.70
   4   2   3   88.09   24.90
  -4   2  -3   89.39   13.40
   4   2   3   72.99   19.10
  -4   2  -3   44.20   25.40
  -4   2  -3   79.09   12.70
  -5  -2  -3  239.58   54.09
   5  -2   3  299.57   39.10
  -5  -2  -3  278.17   37.70
   5  -2   3  194.98   36.00
   5  -2   3  200.68   45.30
   5   2   3  254.87   44.50
  -5   2  -3  287.17   29.10
  -5   2  -3  160.88   48.00
   5   2   3  193.88   39.10
   6  -2   3  122.59   43.20
   6  -2   3  292.87   40.90
  -6  -2  -3  255.57   54.59
   6  -2   3  260.47   41.10
  -6  -2  -3  257.77   38.80
  -6   2  -3  197.68   53.39
   6   2   3  265.47   46.90
  -6   2  -3  288.37   36.50
   6   2   3  247.28   47.10
   7  -2   3   -2.30   18.80
   7  -2   3   -7.40   31.90
  -7  -2  -3   50.09   35.30
  -7  -2  -3    2.00   16.40
  -7  -2  -3   -4.70   26.60
  -7   2  -3   71.89   41.50
   7   2   3  -23.50   26.60
   8  -2   3  600.14   82.79
   8  -2   3  528.85   73.69
  -8  -2  -3  479.95   83.09
  -8   2  -3  676.23   99.19
 -10  -3   3  355.26   70.79
  10  -3  -3  355.56   86.29
  10  -3  -3  229.88   59.09
  10   3  -3  280.67   66.99
  10   3  -3  269.77   57.09
 -10   3   3  429.46   75.59
  -9  -3   3   95.09   41.00
   9  -3  -3   54.49   50.79
   9  -3  -3   57.09   39.30
  -9   3   3  134.59   47.10
   9   3  -3   66.29   35.20
   9   3  -3   44.20   40.00
  -8  -3   3  478.95   79.09
   8  -3  -3  401.16   83.39
   8  -3  -3  574.34   60.29
   8  -3  -3  609.54   79.89
  -8  -3   3  565.24   67.69
  -8  -3   3  326.87   65.39
   8   3  -3  618.94   87.79
  -8   3   3  629.54   86.99
   8   3  -3  560.24   71.49
  -8   3   3  493.45   74.59
  -7  -3   3  119.99   31.50
   7  -3  -3  160.98   39.80
  -7  -3   3  157.88   34.90
   7  -3  -3  162.18   47.70
   7  -3  -3  212.88   27.50
  -7  -3   3   79.29   32.40
   7  -3  -3  203.78   31.10
   7   3  -3  184.38   47.00
  -7   3   3  314.67   56.29
  -7   3   3   90.79   34.70
   7   3  -3  157.98   35.30
   6  -3  -3  304.37   54.09
   6  -3  -3  293.27   42.40
   6  -3  -3  215.58   46.20
  -6  -3   3  280.37   42.50
   6  -3  -3  294.37   39.30
  -6  -3   3  323.37   47.50
   6  -3  -3  331.87   43.60
  -6   3   3  239.68   48.00
   6   3  -3  269.07   43.20
   6   3  -3  382.56   59.69
   6   3  -3  300.77   36.60
   6   3  -3  259.37   45.10
  -6   3   3  281.57   54.89
   6   3  -3  365.46   42.80
   5  -3  -3 1463.25  135.09
   5  -3  -3 1488.35  141.19
   5  -3  -3 1357.36  138.49
   5  -3  -3 1326.97  138.19
  -5  -3   3 1373.36  134.89
   5  -3  -3 1561.14  136.69
  -5  -3   3 1460.55  136.39
   5   3  -3 1420.56  135.79
   5   3  -3 1409.36  133.39
   5   3  -3 1097.39  133.19
   5   3  -3 1194.68  134.39
  -5   3   3  905.41  139.79
  -5   3   3 1562.64  139.79
   5   3  -3 1147.69  141.09
   4  -3  -3   74.69   19.60
   4  -3  -3  104.99   28.60
   4  -3  -3   65.39   22.30
   4  -3  -3   84.49   22.90
  -4  -3   3   92.39   22.00
  -4  -3   3   65.69   20.70
   4  -3  -3   62.59   26.20
   4  -3  -3   81.19   20.80
   4   3  -3   89.59   19.80
  -4   3   3   74.99   22.10
   4   3  -3   62.89   26.00
  -4   3   3   77.69   22.10
  -4   3   3   74.39   26.50
   4   3  -3   59.49   20.10
   4   3  -3   57.09   20.10
   4   3  -3   79.29   21.90
   3  -3  -3  799.82   99.79
  -3  -3   3  975.30   89.49
   3  -3  -3 1043.00   96.19
  -3  -3   3  928.11   97.29
  -3  -3   3 1002.90   93.99
  -3  -3   3  848.42   98.69
   3  -3  -3  966.30   94.89
   3  -3  -3  999.70  104.29
   3  -3  -3  973.00   99.79
  -3   3   3 1018.70   98.49
   3   3  -3  949.31   93.69
   3   3  -3  864.91   93.09
   3   3  -3 1075.99   98.79
   3   3  -3  926.01   96.89
  -3   3   3 1018.40   95.09
  -3   3   3  886.11   99.69
   3   3  -3  858.01   99.19
  -3   3   3  923.41   96.49
   2  -3  -3  516.55   48.60
  -2  -3   3  415.46   59.59
   2  -3  -3  539.55   55.99
   2  -3  -3  516.95   52.19
   2  -3  -3  436.46   50.99
  -2  -3   3  476.45   48.00
  -2  -3   3  478.65   47.90
  -2  -3   3  497.25   52.09
   2  -3  -3  489.45   47.40
  -2  -3   3  524.35   53.39
   2  -3  -3  510.95   67.29
   2  -3  -3  409.26   57.09
   2   3  -3  546.25   55.69
  -2   3   3  449.26   52.09
   2   3  -3  520.15   61.39
  -2   3   3  467.45   51.69
   2   3  -3  404.96   49.90
   2   3  -3  478.25   48.40
  -2   3   3  479.75   54.59
  -2   3   3  458.35   50.09
   2   3  -3  460.45   52.79
  -2   3   3  413.66   61.29
  -2   3   3  512.25   49.30
  -2   3   3  452.25   48.20
   1  -3  -3   37.80   19.60
   1  -3  -3    1.60    9.20
   1  -3  -3   21.70    9.30
   1  -3  -3    9.20    9.20
  -1  -3   3    9.30   20.50
  -1  -3   3   29.50   26.70
  -1  -3   3   -1.10   14.40
  -1  -3   3   19.20   11.50
  -1  -3   3   10.90    6.60
  -1  -3   3    9.10    9.90
   1  -3  -3   18.10   28.50
   1  -3  -3    5.70   10.40
  -1   3   3   -2.00    9.80
   1   3  -3    8.80   11.80
   1   3  -3    6.70   14.90
  -1   3   3  -13.00   10.50
  -1   3   3    7.00   14.90
  -1   3   3    3.80    5.50
  -1   3   3   -4.00    9.40
  -1   3   3   37.90   25.20
  -1   3   3   13.70   11.40
   1   3  -3   21.20   12.60
   1   3  -3   12.50   20.60
   1   3  -3    3.20    5.60
   0  -3   3 1053.39  115.09
   0  -3   3 1155.88  116.49
   0  -3  -3 1245.78  115.99
   0  -3  -3 1173.58  115.69
   0  -3  -3 1216.18  115.09
   0  -3   3 1282.87  112.79
   0  -3  -3 1368.06  119.49
   0  -3  -3 1222.48  115.49
   0  -3   3 1229.88  113.29
   0  -3   3 1318.77  119.59
   0  -3   3 1199.68  119.29
   0  -3  -3 1045.40  131.39
   0   3  -3 1262.37  118.39
   0   3   3  975.40  126.09
   0   3  -3 1189.98  112.99
   0   3  -3 1474.45  119.39
   0   3   3 1138.09  114.99
   0   3   3 1131.69  115.49
   0   3   3 1207.08  115.29
   0   3  -3 1198.58  114.69
   0   3   3  979.40  119.49
   0   3   3 1182.58  116.29
   0   3   3 1233.38  115.29
   0   3  -3 1121.99  115.89
   0   3  -3 1061.19  122.09
   1  -3   3   54.99    9.40
   1  -3   3   86.59   23.00
   1  -3   3   37.50   15.90
   1  -3   3   49.50   16.70
  -1  -3  -3   62.99   13.80
   1  -3   3   78.49   12.70
  -1  -3  -3   86.19   36.50
  -1  -3  -3   85.79   18.70
  -1  -3  -3   82.89   18.20
  -1  -3  -3   78.69   14.20
   1  -3   3   67.99   16.40
  -1  -3  -3   67.79   13.40
  -1   3  -3  107.39   21.60
   1   3   3   51.99   11.20
   1   3   3   50.89   14.80
   1   3   3   52.79   17.40
  -1   3  -3   63.19   14.60
   1   3   3   87.99   15.80
  -1   3  -3  103.39   17.60
   1   3   3   68.19   11.90
   1   3   3   37.80   26.30
  -1   3  -3   29.60   22.50
  -1   3  -3   71.79   10.30
  -1   3  -3   70.99   11.70
   1   3   3   77.59   18.10
   2  -3   3  171.08   29.70
  -2  -3  -3  140.19   41.50
   2  -3   3  188.48   24.60
  -2  -3  -3  224.38   26.50
   2  -3   3  108.39   29.00
  -2  -3  -3  128.19   30.60
   2  -3   3  198.88   28.10
  -2  -3  -3  228.48   30.40
   2  -3   3  191.38   20.60
   2  -3   3  203.98   22.00
  -2  -3  -3  212.98   23.00
   2  -3   3  220.28   27.80
  -2  -3  -3  224.38   24.60
   2   3   3  212.98   27.60
  -2   3  -3  199.78   26.10
  -2   3  -3  167.98   21.30
  -2   3  -3  199.88   39.10
   2   3   3  165.38   25.20
  -2   3  -3  193.58   24.90
  -2   3  -3  204.88   25.90
   2   3   3  191.18   27.90
  -2   3  -3  116.29   27.30
   3  -3   3   22.00   18.60
   3  -3   3   45.80   15.10
  -3  -3  -3   36.30   10.80
  -3  -3  -3   43.30    9.70
  -3  -3  -3    0.60   26.20
  -3  -3  -3   34.90   16.10
   3  -3   3   27.80   14.10
  -3   3  -3   33.20   11.10
   3   3   3   28.10   14.50
  -3   3  -3   41.60   14.90
  -3   3  -3   26.30    8.70
   3   3   3   43.10   14.50
  -3   3  -3   35.60   11.20
   3   3   3   25.60   14.20
  -4  -3  -3  886.41   99.09
  -4  -3  -3  956.60   92.19
   4  -3   3  898.91   96.89
   4  -3   3  834.92   97.09
  -4  -3  -3  801.72  116.69
  -4  -3  -3  928.21   92.09
   4  -3   3  987.60  105.29
  -4   3  -3 1087.19   94.39
   4   3   3  931.51   97.99
   4   3   3  945.61   99.69
   4   3   3  994.10  101.19
  -4   3  -3 1124.29  104.39
   5  -3   3   70.19   32.90
   5  -3   3   87.49   22.50
   5  -3   3  140.29   27.30
  -5  -3  -3   34.40   32.60
  -5  -3  -3   86.09   23.50
  -5   3  -3   72.89   31.80
  -5   3  -3  125.79   18.70
   5   3   3   89.79   29.40
   5   3   3   91.59   27.60
   6  -3   3  860.41  124.19
  -6  -3  -3 1153.78  127.09
  -6  -3  -3 1106.49  111.39
   6  -3   3 1109.79  110.49
   6  -3   3 1002.80  111.39
  -6   3  -3  841.22  125.89
   6   3   3 1262.17  121.39
   6   3   3 1048.90  118.49
   7  -3   3  427.26   60.39
   7  -3   3  596.84   77.59
  -7  -3  -3  446.96   58.49
  -7   3  -3  317.57   72.19
   7   3   3  543.15   75.99
   7   3   3  366.36   66.99
  -8  -3  -3   25.30   22.90
   8  -3   3   23.10   34.50
  -8  -3  -3  111.79   41.20
   8  -3   3   23.00   24.40
  -8   3  -3   92.49   47.40
   8   3   3   19.50   37.60
 -10  -4   3  243.38   61.29
  10  -4  -3  168.98   54.49
 -10   4   3  373.46   72.79
  10   4  -3  268.77   69.19
  -9  -4   3  385.06   75.79
   9  -4  -3  353.26   68.59
   9   4  -3  473.35   79.69
  -9   4   3  506.95   84.39
   9   4  -3  520.15   68.79
  -8  -4   3  -16.20   22.50
  -8  -4   3   32.80   32.30
  -8  -4   3   -6.90   24.30
   8  -4  -3    5.00   18.20
   8  -4  -3  -24.30   35.30
   8  -4  -3  -29.90   28.30
   8   4  -3  -11.30   23.20
   8   4  -3    5.00   29.50
  -8   4   3  -19.30   34.70
  -8   4   3   11.40   30.30
   7  -4  -3  292.27   52.99
  -7  -4   3  263.27   46.70
   7  -4  -3  336.87   42.30
   7  -4  -3  263.57   58.49
  -7  -4   3  312.07   47.70
   7  -4  -3  322.77   45.00
   7   4  -3  327.07   33.30
   7   4  -3  221.88   47.70
  -7   4   3  227.68   48.50
  -7   4   3  334.57   64.39
   7   4  -3  251.47   56.59
   7   4  -3  253.37   44.70
   6  -4  -3  602.84   65.09
  -6  -4   3  527.75   66.49
   6  -4  -3  598.84   77.59
   6  -4  -3  569.74   75.19
   6  -4  -3  621.84   69.19
  -6  -4   3  600.14   66.89
   6   4  -3  503.85   68.79
   6   4  -3  509.15   65.39
   6   4  -3  508.15   61.79
  -6   4   3  599.34   68.89
   6   4  -3  532.25   79.09
  -6   4   3  392.66   76.19
   6   4  -3  561.94   60.29
   5  -4  -3  246.28   45.20
   5  -4  -3  329.77   46.20
   5  -4  -3  263.17   39.90
   5  -4  -3  342.07   45.70
   5  -4  -3  255.87   39.60
  -5  -4   3  348.17   43.50
  -5  -4   3  233.58   39.90
   5  -4  -3  332.47   43.80
   5   4  -3  189.58   44.40
   5   4  -3  217.78   36.60
  -5   4   3  158.48   43.90
   5   4  -3  219.58   38.70
   5   4  -3  210.88   38.10
  -5   4   3  302.17   42.60
   5   4  -3  282.37   37.50
   4  -4  -3  228.58   37.90
   4  -4  -3  230.18   36.10
   4  -4  -3  192.38   38.90
  -4  -4   3  209.58   34.30
   4  -4  -3  160.98   29.70
  -4  -4   3  263.27   35.10
   4  -4  -3  227.68   36.70
   4   4  -3  194.78   30.70
   4   4  -3  231.78   33.30
   4   4  -3  146.89   35.70
  -4   4   3  228.38   37.80
   4   4  -3  222.68   33.00
   4   4  -3  168.68   22.30
  -4   4   3  213.28   33.10
   4   4  -3  219.48   30.30
  -3  -4   3 1262.57  116.49
  -3  -4   3 1144.99  113.29
   3  -4  -3 1254.77  129.29
   3  -4  -3 1304.77  114.99
   3  -4  -3 1201.58  121.89
  -3  -4   3 1170.48  120.09
   3  -4  -3 1186.38  112.09
   3  -4  -3 1094.19  122.79
  -3  -4   3 1049.99  122.09
   3   4  -3 1514.65  131.89
  -3   4   3 1139.39  119.99
   3   4  -3 1127.29  116.29
   3   4  -3 1211.58  119.59
  -3   4   3 1238.58  119.89
   3   4  -3 1196.88  122.99
  -3   4   3 1223.68  117.19
   3   4  -3 1158.28  118.09
  -2  -4   3  -14.30   19.90
  -2  -4   3   23.80   15.20
   2  -4  -3    3.90   10.20
   2  -4  -3  -25.20   26.00
   2  -4  -3    4.40   21.70
   2  -4  -3    3.70   16.40
   2  -4  -3    6.40    6.50
  -2  -4   3   -3.70    7.50
  -2  -4   3   -3.00    7.80
  -2   4   3   11.60   11.30
   2   4  -3   12.90   15.30
  -2   4   3   -7.30   11.60
  -2   4   3    2.50    7.30
   2   4  -3   -9.60    7.70
  -2   4   3    2.20   12.80
  -1  -4   3  652.83   62.59
  -1  -4   3  564.44   76.29
  -1  -4   3  618.64   63.99
   1  -4  -3  606.04   64.59
   1  -4  -3  592.74   62.79
   1  -4  -3  669.13   65.29
  -1  -4   3  630.84   66.09
   1  -4  -3  608.04   67.99
   1  -4  -3  552.24   83.49
   1  -4  -3  590.44   62.79
  -1  -4   3  587.94   64.99
  -1   4   3  601.54   63.29
  -1   4   3  715.73   65.29
   1   4  -3  657.63   61.59
   1   4  -3  634.94   67.79
   1   4  -3  573.14   65.19
  -1   4   3  622.84   65.59
  -1   4   3  670.73   67.89
  -1   4   3  650.73   59.89
   0  -4  -3  439.26   45.80
   0  -4  -3  338.57   66.29
   0  -4   3  422.56   45.50
   0  -4   3  452.25   54.19
   0  -4   3  463.75   41.20
   0  -4   3  414.56   48.40
   0  -4   3  339.27   56.09
   0  -4   3  414.56   43.50
   0  -4   3  351.56   46.40
   0  -4  -3  431.96   45.70
   0  -4  -3  394.46   46.90
   0  -4  -3  443.26   48.80
   0   4   3  486.15   50.29
   0   4  -3  463.45   43.70
   0   4   3  423.76   45.40
   0   4  -3  380.56   46.20
   0   4  -3  413.16   44.20
   0   4   3  429.06   42.00
   0   4  -3  539.15   51.49
   0   4   3  376.56   46.20
   0   4   3  386.66   45.60
   0   4   3  362.56   44.50
   1  -4   3 2656.73  250.67
   1  -4   3 2680.63  254.27
  -1  -4  -3 2646.14  256.57
   1  -4   3 2527.05  256.37
   1  -4   3 2736.43  254.67
  -1  -4  -3 2741.23  255.97
   1  -4   3 2990.50  258.57
   1  -4   3 2601.84  257.07
  -1  -4  -3 2687.03  255.37
   1   4   3 2649.83  255.37
  -1   4  -3 2657.63  255.37
   1   4   3 2704.73  253.67
   1   4   3 2636.04  254.77
  -1   4  -3 2717.23  253.57
   1   4   3 2760.12  253.37
  -2  -4  -3 3224.58  279.37
   2  -4   3 2848.62  282.27
  -2  -4  -3 2832.82  283.37
   2  -4   3 2854.71  281.37
  -2  -4  -3 3004.90  281.27
   2  -4   3 2734.63  284.57
   2  -4   3 3156.68  279.37
   2  -4   3 2879.21  284.87
  -2  -4  -3 3292.57  286.77
  -2  -4  -3 3109.29  281.17
   2   4   3 3135.89  283.17
  -2   4  -3 2939.01  277.37
   2   4   3 3043.80  281.47
  -2   4  -3 2845.42  281.17
  -2   4  -3 3040.50  281.17
   2   4   3 2830.82  281.77
   2   4   3 2791.02  277.07
  -3  -4  -3 1086.69  114.99
   3  -4   3 1206.18  118.89
  -3  -4  -3 1115.09  109.79
  -3  -4  -3 1061.19  131.69
   3  -4   3 1094.39  112.99
   3  -4   3 1162.18  112.99
  -3  -4  -3 1004.40  110.29
   3   4   3 1139.09  114.69
  -3   4  -3 1244.48  114.19
   3   4   3 1147.99  113.79
  -3   4  -3 1149.58  108.09
  -3   4  -3 1216.78  111.89
   3   4   3 1137.19  114.49
   4  -4   3 1141.49  126.59
  -4  -4  -3 1171.98  142.39
   4  -4   3 1357.56  127.09
   4  -4   3 1316.57  134.69
  -4  -4  -3 1285.47  122.69
  -4  -4  -3 1216.38  128.59
   4   4   3 1227.28  127.49
  -4   4  -3 1382.36  130.09
   4   4   3 1327.67  130.19
   4   4   3 1295.27  129.99
  -4   4  -3 1278.67  121.99
  -4   4  -3 1209.18  123.89
   5  -4   3  163.88   31.80
  -5  -4  -3  114.39   41.90
   5  -4   3  193.88   29.90
  -5  -4  -3  165.38   31.60
   5  -4   3  129.99   37.30
   5   4   3   70.59   30.20
  -5   4  -3  225.78   40.90
  -5   4  -3  169.18   26.20
   5   4   3  213.78   37.30
  -6  -4  -3   18.60   19.40
   6  -4   3   -3.50   19.10
   6  -4   3    4.10   16.80
   6  -4   3  -20.90   28.70
  -6  -4  -3   -7.50   29.20
   6   4   3   18.90   26.10
  -6   4  -3   34.20   30.40
   6   4   3   -2.20   25.50
   7  -4   3    7.70   22.70
   7  -4   3   31.40   35.50
  -7  -4  -3   26.00   20.70
  -7   4  -3   53.49   43.50
   7   4   3  -16.60   25.90
   7   4   3   43.40   30.20
  -8  -4  -3  -16.30   20.90
   8  -4   3   24.50   23.10
  -8  -4  -3   49.80   35.40
   8  -4   3   41.20   34.30
  -8   4  -3   75.69   45.40
   8   4   3   19.60   37.80
   9  -5  -3 1084.49  137.59
  -9  -5   3  735.63  133.49
  -9   5   3 1473.15  149.49
   9   5  -3 1359.16  141.09
   8  -5  -3  105.49   29.00
  -8  -5   3  112.49   35.10
  -8  -5   3  100.79   33.70
   8  -5  -3   66.49   36.80
   8   5  -3  127.29   32.70
   8   5  -3  141.79   38.20
  -8   5   3  100.69   37.00
  -8   5   3  110.99   49.00
   8   5  -3  107.99   41.80
   7  -5  -3 2165.78  208.18
  -7  -5   3 2054.09  209.38
   7  -5  -3 2062.19  204.68
  -7  -5   3 2026.70  209.28
   7  -5  -3 2201.88  214.08
   7   5  -3 2080.49  210.28
  -7   5   3 2149.39  212.78
   7   5  -3 2223.18  205.88
   7   5  -3 2076.29  218.78
   7   5  -3 2128.79  199.88
  -7   5   3 1776.72  221.18
   6  -5  -3   29.10   28.70
  -6  -5   3   40.30   25.70
  -6  -5   3   62.99   23.40
   6  -5  -3   54.59   22.00
   6  -5  -3   42.20   23.40
   6   5  -3    7.60   18.20
   6   5  -3   25.50   23.80
  -6   5   3   17.10   22.00
   6   5  -3   40.80   31.10
  -6   5   3   63.69   35.70
   6   5  -3   44.00   21.70
   5  -5  -3   10.00   22.30
   5  -5  -3  124.99   31.10
   5  -5  -3   31.70   21.60
   5  -5  -3   41.20   29.30
  -5  -5   3   44.90   19.20
  -5  -5   3   62.89   23.90
   5   5  -3   21.50   17.40
   5   5  -3   14.10   19.50
   5   5  -3   14.10   24.10
  -5   5   3   35.70   28.20
   5   5  -3    9.40   16.70
  -5   5   3    7.20   17.70
   5   5  -3   10.00   13.90
   4  -5  -3  520.75   62.29
   4  -5  -3  451.45   66.99
  -4  -5   3  465.95   44.30
   4  -5  -3  516.55   60.49
  -4  -5   3  369.06   56.79
   4  -5  -3  416.76   42.80
  -4  -5   3  422.96   56.19
   4  -5  -3  484.65   60.49
   4   5  -3  438.76   51.09
  -4   5   3  462.55   59.49
   4   5  -3  507.85   52.89
  -4   5   3  462.85   53.69
   4   5  -3  482.35   53.49
   4   5  -3  450.15   48.80
   4   5  -3  424.46   62.19
  -3  -5   3  104.79   23.90
  -3  -5   3  124.29   29.00
   3  -5  -3   81.79   11.10
  -3  -5   3  101.69   14.60
   3  -5  -3  117.59   35.80
   3  -5  -3  103.09   17.10
   3  -5  -3  130.49   25.90
   3  -5  -3  113.29   25.60
  -3   5   3   76.99   21.60
  -3   5   3   55.39   15.60
   3   5  -3   96.59   22.30
  -3   5   3   84.09   17.00
   3   5  -3   91.49   17.50
   3   5  -3  126.19   28.40
   3   5  -3   68.79   21.10
  -3   5   3   60.79   20.40
   2  -5  -3   -5.50   10.80
  -2  -5   3    5.70    9.00
   2  -5  -3   -4.00   16.20
   2  -5  -3   -3.70    6.60
  -2  -5   3   -4.40   14.10
  -2  -5   3    1.50    9.10
   2  -5  -3  -19.50   27.60
  -2  -5   3  -14.80   21.10
   2  -5  -3    0.30   16.10
  -2  -5   3    6.90    9.40
   2   5  -3   -7.90   10.60
  -2   5   3   -4.00    9.10
  -2   5   3   13.50   14.10
  -2   5   3    3.70    7.30
   2   5  -3   10.80    9.60
  -2   5   3    2.30   12.30
   2   5  -3    6.20   16.50
   1  -5  -3 3699.33  345.67
   1  -5  -3 3807.52  343.37
   1  -5  -3 3588.04  341.17
  -1  -5   3 3668.73  341.47
  -1  -5   3 3648.73  344.87
   1  -5  -3 3076.09  355.06
  -1  -5   3 3534.75  342.07
  -1  -5   3 3362.46  350.56
   1   5  -3 3235.18  345.17
   1   5  -3 3795.22  340.37
  -1   5   3 3711.53  341.37
  -1   5   3 3623.34  343.67
   1   5  -3 3825.42  349.17
   1   5  -3 3785.02  344.37
  -1   5   3 3702.93  343.97
   1   5  -3 3763.62  340.47
   0  -5   3 1081.19   93.89
   0  -5   3  866.81  108.79
   0  -5  -3 1061.59  101.79
   0  -5  -3  701.53  117.09
   0  -5   3 1051.69  101.79
   0  -5   3 1077.49   97.89
   0  -5   3  984.60  100.19
   0  -5  -3  931.51   99.99
   0  -5   3 1064.59  105.69
   0   5  -3 1001.50   97.49
   0   5   3 1050.19  100.69
   0   5  -3 1007.70   97.29
   0   5   3  982.80  101.79
   0   5  -3  987.20  100.39
   0   5   3  969.60   98.89
   0   5   3 1000.10   99.39
   0   5   3 1069.29   98.69
   0   5   3  827.52   97.69
   1  -5   3 1784.82  175.58
  -1  -5  -3 1267.67  187.58
  -1  -5  -3 1869.61  175.68
   1  -5   3 1995.50  176.68
   1  -5   3 1752.92  172.78
  -1  -5  -3 1896.41  174.98
   1  -5   3 1772.42  172.68
   1  -5   3 1746.43  175.68
  -1   5  -3 1788.02  172.08
  -1   5  -3 1813.12  174.48
   1   5   3 1678.03  172.68
   1   5   3 1921.01  173.18
   1   5   3 1800.42  172.38
   1   5   3 1857.31  176.48
   1   5   3 1885.21  174.28
  -2  -5  -3   21.20   13.30
   2  -5   3   71.79   22.70
   2  -5   3   38.70   19.20
  -2  -5  -3   21.70    8.40
   2  -5   3   37.60   11.30
  -2  -5  -3   25.00   35.00
   2  -5   3   39.40   15.90
  -2  -5  -3   46.40   17.80
   2  -5   3   20.30   13.10
  -2  -5  -3    0.60   15.40
  -2   5  -3   24.60   13.20
   2   5   3   28.10    8.70
   2   5   3   18.90   14.80
   2   5   3   18.20   14.20
   2   5   3   37.50   15.40
  -2   5  -3   23.30   12.80
   2   5   3   27.50   14.00
   3  -5   3  970.00  103.99
   3  -5   3  965.20   97.99
   3  -5   3  934.41   97.39
  -3  -5  -3  987.40   95.89
  -3  -5  -3  884.21  115.09
   3  -5   3  956.20   91.99
  -3  -5  -3  928.41  100.09
  -3  -5  -3 1047.40   93.09
   3  -5   3  717.33   95.19
  -3   5  -3  999.60   97.99
  -3   5  -3  979.40   90.99
   3   5   3 1031.30   99.99
   3   5   3  882.31   97.59
   3   5   3 1009.00   99.89
  -3   5  -3 1037.80   97.39
  -4  -5  -3   47.20   35.30
  -4  -5  -3   43.20   23.00
   4  -5   3  111.49   24.30
   4  -5   3   85.49   20.60
  -4  -5  -3   93.19   18.30
   4  -5   3   34.90   25.50
  -4   5  -3   87.39   20.20
   4   5   3   61.29   24.10
  -4   5  -3   83.09   22.40
   4   5   3   85.29   24.60
   4   5   3   83.69   23.20
   5  -5   3  964.40   98.99
  -5  -5  -3  799.72  113.89
   5  -5   3  928.41   95.39
  -5  -5  -3  916.81   99.39
   5  -5   3  707.93  106.89
  -5   5  -3 1133.99  103.59
   5   5   3 1002.40  104.09
   5   5   3  863.21  100.69
  -5   5  -3  869.71   93.69
   6  -5   3  110.39   39.00
  -6  -5  -3   46.80   33.80
   6  -5   3  108.59   24.30
   6  -5   3  109.99   29.40
  -6  -5  -3   47.70   27.10
   6   5   3  129.49   37.50
  -6   5  -3  140.89   39.00
   6   5   3  171.68   38.20
   7  -5   3   45.60   39.80
   7  -5   3   28.70   23.90
  -7  -5  -3   37.40   26.00
   7   5   3  -17.00   31.50
  -7   5  -3   12.40   36.00
   7   5   3   18.10   28.20
  -8  -5  -3  200.88   39.80
   8  -5   3  222.98   42.50
   8  -5   3  226.98   56.89
   8   5   3  158.68   52.59
   8   5   3  180.58   48.00
  -8   5  -3  160.88   57.09
   9  -6  -3   72.29   43.20
  -9  -6   3   38.70   35.50
  -9   6   3  115.79   54.29
   9   6  -3   30.40   38.10
  -8  -6   3    6.60   29.80
   8  -6  -3  -18.30   34.00
  -8  -6   3    7.60   26.30
   8  -6  -3   18.50   23.40
   8   6  -3   -3.50   35.10
   8   6  -3    7.10   31.60
  -8   6   3  -12.90   40.70
  -8   6   3   -9.90   28.20
   7  -6  -3  435.96   58.29
  -7  -6   3  420.06   60.69
   7  -6  -3  440.56   60.29
   7  -6  -3  476.45   68.19
  -7  -6   3  423.16   62.09
   7   6  -3  409.76   70.69
  -7   6   3  168.58   64.49
   7   6  -3  414.16   62.79
   7   6  -3  438.56   52.09
  -7   6   3  531.75   67.19
   7   6  -3  488.15   54.59
  -6  -6   3    1.00   25.60
  -6  -6   3  -23.90   19.50
   6  -6  -3   22.50   26.60
   6  -6  -3  -19.90   22.10
   6  -6  -3  -15.80   19.60
  -6   6   3   47.50   34.90
   6   6  -3  -25.00   25.40
   6   6  -3  -16.40   17.50
   6   6  -3    5.40   20.00
   6   6  -3    7.80   15.30
  -6   6   3    4.40   19.90
  -5  -6   3  726.43   83.59
   5  -6  -3  646.14   93.59
   5  -6  -3  728.83   81.99
   5  -6  -3  766.02   83.69
  -5  -6   3  692.93   67.49
  -5  -6   3  726.23   79.59
   5  -6  -3  737.93   86.19
   5   6  -3  758.22   69.29
  -5   6   3  842.02   89.19
   5   6  -3  613.44   73.49
  -5   6   3  630.54   78.49
   5   6  -3  520.05   87.39
   5   6  -3  702.43   77.59
   5   6  -3  737.63   78.89
   4  -6  -3  602.24   72.29
   4  -6  -3  623.24   58.79
  -4  -6   3  619.54   69.79
  -4  -6   3  568.44   58.99
  -4  -6   3  606.54   74.69
   4  -6  -3  553.94   83.49
   4  -6  -3  680.53   79.29
   4  -6  -3  570.84   69.49
   4   6  -3  527.05   63.79
   4   6  -3  559.94   76.39
  -4   6   3  560.54   67.09
   4   6  -3  610.24   64.99
  -4   6   3  622.94   63.99
   4   6  -3  522.25   62.69
  -4   6   3  683.33   71.79
   4   6  -3  614.84   66.49
   3  -6  -3  635.14   72.29
   3  -6  -3  602.54   67.19
   3  -6  -3  617.14   88.39
  -3  -6   3  615.94   71.19
   3  -6  -3  638.64   61.79
  -3  -6   3  651.23   64.59
  -3  -6   3  617.24   78.69
   3  -6  -3  683.33   70.99
  -3   6   3  606.84   70.69
   3   6  -3  649.24   73.69
   3   6  -3  723.83   75.89
  -3   6   3  694.43   65.89
  -3   6   3  657.73   70.39
  -3   6   3  597.64   65.69
   3   6  -3  593.74   65.89
   2  -6  -3 2976.00  254.27
   2  -6  -3 3045.90  255.27
   2  -6  -3 2601.54  256.37
   2  -6  -3 2218.48  265.67
  -2  -6   3 2447.85  260.07
  -2  -6   3 2719.13  250.47
  -2  -6   3 2621.34  255.97
  -2  -6   3 2683.63  251.67
   2  -6  -3 2665.23  250.07
   2   6  -3 2703.73  251.27
  -2   6   3 2570.74  254.87
  -2   6   3 2583.34  250.27
  -2   6   3 2627.04  255.07
  -2   6   3 2733.83  251.17
   2   6  -3 2510.65  254.37
  -1  -6   3  554.24   52.69
  -1  -6   3  569.14   59.89
   1  -6  -3  665.63   61.09
   1  -6  -3  436.16   77.59
   1  -6  -3  507.25   61.19
  -1  -6   3  419.66   69.79
  -1  -6   3  542.15   58.49
   1  -6  -3  581.64   56.59
   1  -6  -3  537.45   59.19
  -1  -6   3  470.45   59.79
  -1   6   3  522.25   55.39
  -1   6   3  484.45   58.29
  -1   6   3  501.65   59.29
   1   6  -3  535.55   59.39
   1   6  -3  550.24   55.39
   1   6  -3  535.05   54.09
   0  -6   3  735.63  114.89
   0  -6  -3  896.01  122.59
   0  -6   3 1057.09  111.19
   0  -6  -3  784.22  103.59
   0  -6   3 1052.29   97.59
   0  -6  -3 1018.10  106.49
   0  -6  -3 1147.59  106.99
   0  -6   3 1011.50  102.89
   0  -6   3 1021.30  105.49
   0  -6   3 1093.29   97.59
   0  -6   3 1146.49  107.39
   0   6   3 1021.30  104.39
   0   6  -3 1047.40  105.89
   0   6  -3 1004.70  102.69
   0   6   3 1004.20  102.69
   0   6   3 1052.29  104.59
   0   6   3 1129.49  106.39
   0   6   3 1235.88  104.59
  -1  -6  -3 1076.99  102.59
   1  -6   3 1048.30  103.69
  -1  -6  -3 1103.99  103.99
   1  -6   3 1039.80  103.89
   1  -6   3  934.21  103.69
   1  -6   3 1105.19  111.19
  -1  -6  -3  827.82  123.19
   1   6   3 1028.20  101.29
   1   6   3  818.52  101.19
  -1   6  -3  970.90   98.89
   1   6   3  964.50   99.59
   1   6   3 1097.59  103.99
  -1   6  -3 1008.90  101.59
   1   6   3  975.90   99.39
   2  -6   3  531.55   62.39
  -2  -6  -3  638.44   90.49
   2  -6   3  620.34   60.39
  -2  -6  -3  571.64   56.09
   2  -6   3  518.45   68.79
  -2  -6  -3  537.35   64.69
  -2  -6  -3  594.84   62.89
   2  -6   3  636.84   66.69
   2   6   3  422.96   62.89
   2   6   3  545.45   61.99
   2   6   3  567.94   64.69
  -2   6  -3  603.34   63.39
   2   6   3  564.44   61.99
   2   6   3  596.14   58.49
  -2   6  -3  599.44   61.89
   3  -6   3  977.10   98.19
   3  -6   3  805.32   93.39
  -3  -6  -3  972.50   98.59
  -3  -6  -3  864.21   88.09
   3  -6   3  921.11   90.09
   3  -6   3  952.30  102.19
  -3  -6  -3 1013.60  116.69
  -3  -6  -3  860.51   93.39
   3  -6   3  958.50   94.89
   3   6   3  882.21   94.69
  -3   6  -3 1004.90   94.99
   3   6   3  899.61   97.39
   3   6   3  862.71   96.09
  -3   6  -3  962.30   94.59
   4  -6   3 1393.36  136.69
  -4  -6  -3 1382.56  141.29
  -4  -6  -3 1269.87  134.79
   4  -6   3 1394.66  146.89
  -4  -6  -3 1359.36  153.98
   4  -6   3 1338.87  137.59
  -4   6  -3 1322.87  138.19
  -4   6  -3 1385.06  137.19
   4   6   3 1467.45  139.49
   4   6   3 1385.26  140.59
   4   6   3 1465.95  142.39
   5  -6   3  125.19   24.80
  -5  -6  -3   63.19   27.90
   5  -6   3   93.89   26.60
   5  -6   3   88.59   36.20
  -5  -6  -3   46.20   35.00
  -5   6  -3  111.59   25.00
   5   6   3   93.09   31.50
   5   6   3   62.09   27.20
  -5   6  -3  124.89   31.00
   6  -6   3  364.16   71.19
  -6  -6  -3  509.05   66.09
   6  -6   3  379.66   59.89
  -6  -6  -3  457.15   70.99
   6  -6   3  422.96   55.09
  -6   6  -3  509.85   70.39
   6   6   3  457.85   67.99
   6   6   3  552.94   72.59
   7  -6   3  240.48   43.40
   7  -6   3  148.89   52.59
  -7  -6  -3  218.58   43.70
   7   6   3  203.08   51.19
  -7   6  -3  192.58   50.89
   7   6   3  296.77   53.89
  -8  -6  -3   17.50   29.20
   8  -6   3   -6.00   41.60
   8   6   3   57.39   39.90
   8   6   3  -55.89   36.20
  -8   6  -3    0.60   39.80
   9  -7  -3   83.69   47.40
  -9  -7   3    0.40   34.50
   9  -7  -3   19.40   37.00
   9   7  -3   63.19   42.50
  -9   7   3   64.19   53.79
   9   7  -3   98.59   38.00
  -8  -7   3   13.20   32.70
   8  -7  -3   58.79   27.80
   8  -7  -3   37.00   35.10
  -8   7   3  109.29   36.30
   8   7  -3   42.00   32.50
  -8   7   3   77.19   52.39
   8   7  -3   99.29   42.10
   7  -7  -3  272.17   48.20
  -7  -7   3  242.68   45.40
  -7  -7   3  307.97   53.89
   7  -7  -3  259.47   51.49
   7  -7  -3  278.87   49.30
   7   7  -3  182.48   43.50
   7   7  -3  290.87   58.79
  -7   7   3  195.78   60.09
  -7   7   3  258.67   47.60
  -6  -7   3   19.40   23.30
  -6  -7   3   33.90   28.70
   6  -7  -3    4.90   28.00
   6  -7  -3   43.00   26.30
   6  -7  -3   19.70   24.80
   6   7  -3   -7.70   19.20
   6   7  -3   20.00   12.50
  -6   7   3    9.00   20.60
   6   7  -3  -17.20   20.10
   6   7  -3   14.70   27.30
  -6   7   3   -9.80   22.00
   5  -7  -3 1497.05  147.99
  -5  -7   3 1241.58  149.59
  -5  -7   3 1415.06  135.59
   5  -7  -3 1521.45  151.08
   5  -7  -3 1587.44  149.79
  -5  -7   3 1348.17  146.19
   5  -7  -3 1478.55  159.28
  -5   7   3 1438.26  151.18
  -5   7   3 1348.07  145.19
  -5   7   3 1579.64  142.29
   5   7  -3 1012.80  148.99
   5   7  -3 1473.95  144.79
   5   7  -3 1549.64  138.09
   5   7  -3 1391.56  143.79
   4  -7  -3   23.00   11.60
   4  -7  -3   45.00   22.30
   4  -7  -3   24.40   28.20
  -4  -7   3   73.09   29.80
  -4  -7   3   34.70   12.00
  -4  -7   3   17.00   19.80
   4  -7  -3   32.50   24.30
   4  -7  -3   24.80   32.40
  -4   7   3   23.50   14.50
   4   7  -3   11.20   23.50
  -4   7   3   29.70   20.10
   4   7  -3   28.70   13.70
   4   7  -3    9.40   17.20
  -4   7   3   41.70   22.40
   4   7  -3   27.40   19.70
   4   7  -3    3.20   14.40
   3  -7  -3 1425.16  167.88
  -3  -7   3 1809.72  169.48
   3  -7  -3 1652.73  165.38
  -3  -7   3 1698.83  162.48
   3  -7  -3 1674.03  159.58
   3  -7  -3 1760.92  165.68
  -3  -7   3 1583.84  172.28
   3  -7  -3 1680.83  184.18
   3   7  -3 1715.23  163.78
  -3   7   3 1781.32  168.38
  -3   7   3 1619.54  167.68
   3   7  -3 1593.84  165.68
  -3   7   3 1736.03  162.08
   3   7  -3 1926.01  173.18
  -2  -7   3   -6.20   16.90
   2  -7  -3   -9.30   13.00
   2  -7  -3    6.60    8.90
   2  -7  -3   20.70   17.20
   2  -7  -3   10.30   18.90
   2  -7  -3  -22.60   30.80
  -2  -7   3    7.00    8.20
  -2  -7   3   16.60   13.30
  -2  -7   3    2.30   23.10
  -2   7   3   14.80   15.20
  -2   7   3  -13.00    8.60
   2   7  -3   -7.80    6.30
  -2   7   3   -3.70    8.10
  -2   7   3   -8.30   15.40
   2   7  -3   -6.00   12.60
   2   7  -3    4.30   12.00
  -1  -7   3  161.88   18.10
   1  -7  -3  177.78   32.50
   1  -7  -3  106.59   42.60
   1  -7  -3  120.19   26.10
  -1  -7   3  128.59   25.20
  -1  -7   3   82.59   35.70
   1  -7  -3  128.59   22.60
  -1  -7   3  131.69   28.70
  -1   7   3  151.58   24.80
   1   7  -3  177.58   20.90
   1   7  -3  126.69   22.00
  -1   7   3  112.19   26.30
  -1   7   3  169.68   28.20
  -1   7   3  131.59   21.50
   1   7  -3  163.78   29.10
   0  -7   3   47.60   19.20
   0  -7   3   36.00   31.40
   0  -7  -3   24.70   19.60
   0  -7  -3  -11.30   34.30
   0  -7  -3   61.19   15.30
   0  -7  -3   17.10   18.90
   0  -7   3   40.70   19.00
   0   7   3   37.90   13.90
   0   7  -3   37.10   18.70
   0   7  -3   73.79   16.10
   0   7  -3   42.70   14.60
   0   7   3   47.20   16.60
   0   7   3   52.09   17.30
   0   7   3   72.09   19.50
   0   7   3   62.69   19.00
   1  -7   3   72.69   21.60
  -1  -7  -3   67.69   21.60
   1  -7   3   69.19   23.50
  -1  -7  -3   31.60   19.40
   1  -7   3   58.49   23.10
   1  -7   3   28.60   28.70
  -1  -7  -3   65.49   16.00
  -1  -7  -3   89.99   41.40
   1   7   3   53.89   16.40
   1   7   3   83.39   20.90
   1   7   3   25.60   21.00
   1   7   3   49.70   16.90
  -1   7  -3   60.29   18.80
  -1   7  -3   52.79   16.60
  -2  -7  -3  195.28   33.20
  -2  -7  -3  248.28   54.69
   2  -7   3  211.78   38.50
  -2  -7  -3  201.08   21.70
  -2  -7  -3  174.38   33.60
   2  -7   3  271.27   36.30
   2  -7   3  184.18   33.70
   2   7   3  139.09   31.80
   2   7   3  173.98   34.50
  -2   7  -3  247.88   33.20
   2   7   3  240.68   33.70
   2   7   3  205.08   28.10
   2   7   3  230.08   32.50
  -2   7  -3  194.78   33.50
  -3  -7  -3   28.30   17.10
  -3  -7  -3   54.89   34.90
   3  -7   3   13.50   21.80
   3  -7   3   16.10   16.50
  -3  -7  -3  -11.60   17.30
   3  -7   3   -3.70   15.00
   3  -7   3   31.60   26.10
  -3   7  -3   -8.20   14.00
  -3   7  -3   17.90   17.10
   3   7   3    2.20   16.80
   3   7   3  -17.70   11.60
   3   7   3   21.80   17.00
   3   7   3   11.90   20.30
   4  -7   3   26.10   15.40
   4  -7   3   40.80   20.00
  -4  -7  -3   95.69   37.50
   4  -7   3   43.40   20.00
   4  -7   3   39.10   31.20
  -4  -7  -3   71.79   20.30
  -4  -7  -3   53.19   25.90
   4   7   3   51.29   25.70
   4   7   3   62.99   23.10
   4   7   3   81.59   24.70
  -4   7  -3   63.59   22.30
  -4   7  -3   88.89   22.70
   5  -7   3   46.60   20.60
  -5  -7  -3   83.49   35.10
   5  -7   3   63.59   24.30
   5  -7   3   60.59   33.50
  -5  -7  -3   99.79   30.30
   5   7   3   79.19   29.50
   5   7   3   40.40   29.00
  -5   7  -3   47.80   22.00
  -5   7  -3  100.69   27.20
   6  -7   3  151.28   52.09
  -6  -7  -3  322.37   52.09
   6  -7   3  259.57   47.60
  -6   7  -3  314.47   52.99
   6   7   3  265.57   55.29
   6   7   3  382.66   57.19
  -7  -7  -3   -5.40   24.00
   7  -7   3   99.79   44.30
   7  -7   3   45.10   27.60
   7   7   3   -3.10   31.20
  -7   7  -3   32.90   37.70
   7   7   3    8.40   36.00
  -9  -8   3   88.29   45.80
   9  -8  -3   27.80   31.50
   9   8  -3   50.59   38.40
   9   8  -3  134.79   50.99
   8  -8  -3   63.39   32.10
   8  -8  -3   57.59   38.50
  -8  -8   3   30.30   37.80
  -8   8   3   17.80   46.30
  -8   8   3   55.89   36.90
   8   8  -3  -31.60   28.20
   8   8  -3    9.70   35.80
   7  -8  -3   20.90   29.00
   7  -8  -3  -24.60   28.20
  -7  -8   3   29.40   30.90
  -7  -8   3   11.30   25.20
   7  -8  -3  -29.50   27.60
   7   8  -3   13.00   23.20
  -7   8   3  -14.60   25.50
   7   8  -3   26.00   31.90
  -7   8   3   -9.40   39.50
  -6  -8   3   69.19   28.90
   6  -8  -3  109.99   35.80
  -6  -8   3   94.99   36.10
   6  -8  -3   52.09   28.00
   6  -8  -3   46.10   29.90
   6   8  -3   97.39   28.40
  -6   8   3   74.69   25.70
   6   8  -3   45.50   33.80
   6   8  -3   54.19   25.80
  -6   8   3   57.19   27.60
  -6   8   3   65.69   32.30
  -5  -8   3   45.70   29.80
  -5  -8   3   65.69   25.20
  -5  -8   3    6.20   17.80
   5  -8  -3  -24.30   22.90
   5  -8  -3    6.00   22.50
   5  -8  -3   19.40   35.30
   5  -8  -3   18.30   29.40
  -5   8   3   58.69   24.90
  -5   8   3   27.30   15.90
   5   8  -3   40.00   32.70
  -5   8   3   69.09   29.70
   5   8  -3   14.10   21.60
   5   8  -3   38.80   19.50
   4  -8  -3  325.27   66.09
  -4  -8   3  348.17   56.39
  -4  -8   3  297.67   49.30
   4  -8  -3  333.47   40.40
   4  -8  -3  367.06   54.29
   4  -8  -3  447.46   62.99
   4  -8  -3  374.26   48.30
  -4  -8   3  374.06   41.30
   4  -8  -3  329.17   33.70
   4   8  -3  326.97   44.40
  -4   8   3  316.97   39.90
  -4   8   3  273.57   47.60
   4   8  -3  303.87   54.29
   4   8  -3  328.67   36.30
  -4   8   3  337.07   50.29
   4   8  -3  254.97   45.20
   3  -8  -3    0.70   20.20
   3  -8  -3   10.00    7.90
  -3  -8   3   22.60   29.80
   3  -8  -3   -0.20   34.00
   3  -8  -3   18.00   20.00
   3  -8  -3   -0.80   15.20
  -3  -8   3    4.30   13.20
  -3  -8   3   11.70   21.60
   3   8  -3   -7.70   12.80
  -3   8   3  -17.60   15.70
  -3   8   3    5.40   12.10
  -3   8   3    5.40   17.90
   3   8  -3    0.10    5.70
   3   8  -3    8.40   21.20
   3   8  -3  -15.60   13.50
   2  -8  -3 2203.88  211.08
  -2  -8   3 1704.63  215.68
   2  -8  -3 2230.78  205.68
   2  -8  -3 1878.21  224.78
   2  -8  -3 2181.18  212.58
  -2  -8   3 2095.99  211.28
  -2  -8   3 2174.28  207.08
  -2   8   3 2218.08  207.48
  -2   8   3 1920.91  209.38
   2   8  -3 2158.38  206.08
  -2   8   3 2298.87  211.18
   2   8  -3 2262.37  210.68
  -2   8   3 2144.99  204.38
   2   8  -3 2223.78  201.88
   1  -8  -3  123.19   46.40
  -1  -8   3   53.09   20.10
   1  -8  -3   40.00   23.60
  -1  -8   3   81.49   11.90
  -1  -8   3   37.10   35.50
   1  -8  -3  100.39   16.70
   1  -8  -3   88.99   25.50
  -1  -8   3   41.50   22.20
  -1   8   3   65.29   16.60
  -1   8   3   60.59   20.40
   1   8  -3   86.79   24.00
  -1   8   3   63.99   20.70
   1   8  -3   72.89   17.30
   1   8  -3   73.49   13.90
  -1   8   3   73.69   22.50
   0  -8  -3 1233.58  154.58
   0  -8   3 1448.16  139.29
   0  -8   3 1377.96  138.59
   0  -8  -3 1405.16  139.49
   0  -8  -3 1527.35  139.89
   0  -8   3  835.82  145.99
   0  -8  -3 1391.76  130.09
   0   8   3 1304.37  136.39
   0   8   3 1330.97  136.19
   0   8  -3 1324.47  137.89
   0   8  -3 1272.77  133.39
   0   8   3 1570.24  136.49
   0   8  -3 1364.76  134.79
   0   8   3 1405.06  133.69
   1  -8   3  587.84   70.19
   1  -8   3  568.44   70.09
  -1  -8  -3  578.54   65.89
   1  -8   3  576.34   78.39
  -1  -8  -3  578.14   53.99
  -1  -8  -3  525.25   68.19
   1  -8   3  495.75   64.59
  -1  -8  -3  759.92   98.89
   1   8   3  548.65   61.19
  -1   8  -3  619.34   65.19
   1   8   3  609.34   62.59
   1   8   3  319.87   63.69
  -1   8  -3  563.44   61.79
   1   8   3  560.44   61.59
  -2  -8  -3   28.10   22.20
   2  -8   3   40.60   19.10
  -2  -8  -3   -5.80   16.60
   2  -8   3    7.80   22.00
  -2  -8  -3   43.90   38.20
   2  -8   3   -2.10   22.80
   2   8   3   21.70   15.50
   2   8   3   51.79   21.70
   2   8   3   26.20   18.50
  -2   8  -3   34.20   18.60
   2   8   3   33.50   14.90
   2   8   3   25.70   23.80
  -2   8  -3   31.40   17.50
  -3  -8  -3  114.59   39.90
  -3  -8  -3   41.50   20.30
  -3  -8  -3   38.20   22.60
   3  -8   3   51.29   20.40
   3  -8   3   66.99   27.10
   3  -8   3   61.39   28.50
   3  -8   3   49.50   18.50
   3   8   3   17.20   24.00
   3   8   3   -2.30   17.70
  -3   8  -3   56.09   23.10
   3   8   3   65.59   20.50
  -3   8  -3   41.60   18.80
   3   8   3   42.40   12.20
   4  -8   3   39.70   22.70
   4  -8   3   44.40   21.20
  -4  -8  -3   46.70   20.40
   4  -8   3   50.69   20.00
  -4  -8  -3   22.90   24.70
  -4  -8  -3   93.59   37.90
   4  -8   3   36.10   32.90
  -4   8  -3   41.30   22.40
   4   8   3   64.79   23.90
   4   8   3   54.99   27.50
  -4   8  -3   44.90   21.30
   4   8   3   50.49   23.90
  -5  -8  -3   27.90   31.30
   5  -8   3   20.10   17.40
   5  -8   3   16.90   21.70
  -5  -8  -3   30.90   27.30
   5  -8   3   18.60   35.30
   5   8   3   13.00   23.20
  -5   8  -3   28.00   19.80
   5   8   3   45.30   29.50
  -5   8  -3    1.90   20.50
  -6  -8  -3  623.04   85.19
   6  -8   3  453.65   87.59
   6  -8   3  752.52   83.69
   6   8   3  753.92   94.39
   6   8   3  618.14   86.89
   7  -8   3  171.68   40.00
   7  -8   3  144.39   51.39
  -7  -8  -3   83.89   37.40
  -7   8  -3  101.79   38.90
   7   8   3   91.79   43.40
   7   8   3  167.18   44.20
   8  -9  -3   -8.40   30.70
  -8  -9   3   17.50   36.30
   8  -9  -3  -16.50   34.50
   8   9  -3  -16.30   30.20
  -8   9   3  -57.79   42.80
   8   9  -3   46.90   40.30
  -8   9   3   32.20   36.70
   7  -9  -3   -5.60   32.50
   7  -9  -3  -10.20   27.00
  -7  -9   3   33.20   34.80
  -7  -9   3   16.90   25.90
   7  -9  -3  -20.40   28.60
   7   9  -3   59.69   37.50
  -7   9   3    6.50   31.70
  -7   9   3   16.80   28.00
   7   9  -3   -0.90   28.20
  -6  -9   3  400.16   68.69
  -6  -9   3  466.55   63.79
   6  -9  -3  545.45   71.69
   6  -9  -3  445.86   61.79
   6  -9  -3  450.65   67.29
  -6   9   3  431.56   71.19
   6   9  -3  292.47   52.39
   6   9  -3  264.17   63.79
   6   9  -3  444.16   59.79
  -6   9   3  478.85   64.79
  -5  -9   3  756.72   97.89
   5  -9  -3  735.33   96.49
   5  -9  -3  734.23  110.09
   5  -9  -3  737.83   88.09
  -5  -9   3  900.81   90.69
   5  -9  -3  842.12  100.19
   5   9  -3  746.23   83.29
   5   9  -3  575.84   95.59
  -5   9   3  677.53   85.99
  -5   9   3  793.02   92.49
   5   9  -3  770.42   83.89
  -5   9   3  727.83   77.19
   4  -9  -3 2138.99  194.08
   4  -9  -3 1734.53  213.78
   4  -9  -3 2487.55  210.28
  -4  -9   3 2012.50  189.68
   4  -9  -3 2100.29  200.68
  -4  -9   3 1703.13  200.18
   4  -9  -3 1960.00  190.08
  -4  -9   3 1976.10  197.78
  -4   9   3 2071.99  198.88
   4   9  -3 1957.20  202.28
   4   9  -3 1823.22  194.48
   4   9  -3 1845.92  191.78
  -4   9   3 1937.41  196.88
  -4   9   3 1900.61  187.98
   3  -9  -3  738.83   77.29
  -3  -9   3  577.34   67.89
   3  -9  -3  865.91   97.19
   3  -9  -3  626.54   80.49
  -3  -9   3  605.74   74.99
  -3  -9   3  653.63   86.09
   3  -9  -3  640.84   98.99
   3  -9  -3  573.44   68.69
  -3   9   3  569.14   76.09
  -3   9   3  727.83   75.79
   3   9  -3  629.54   69.29
   3   9  -3  691.83   85.49
  -3   9   3  538.45   64.49
   3   9  -3  629.44   72.29
   2  -9  -3   57.79   47.00
  -2  -9   3  130.89   26.70
   2  -9  -3  154.18   36.20
   2  -9  -3  170.78   25.60
   2  -9  -3  109.69   34.20
  -2  -9   3  146.09   43.20
  -2  -9   3  201.48   37.20
   2   9  -3  103.29   29.30
  -2   9   3  153.48   32.30
  -2   9   3  142.39   31.00
   2   9  -3  166.78   26.60
  -2   9   3  199.78   25.20
  -1  -9   3  205.28   37.80
   1  -9  -3  159.38   36.60
   1  -9  -3  216.28   40.50
  -1  -9   3  132.49   47.70
  -1  -9   3  231.48   35.90
   1  -9  -3  252.37   62.19
  -1  -9   3  195.78   23.20
   1  -9  -3  182.78   26.10
  -1   9   3  229.78   29.90
   1   9  -3  224.78   28.50
  -1   9   3  198.18   37.00
   1   9  -3  194.68   30.00
  -1   9   3  229.78   36.40
  -1   9   3  172.18   34.00
   1   9  -3  197.28   36.40
   0  -9  -3  809.32   92.89
   0  -9   3  703.23  106.79
   0  -9   3  840.22   90.99
   0  -9  -3  774.32   90.69
   0  -9   3  838.42   90.59
   0  -9  -3  887.01  117.69
   0  -9  -3  822.02   79.49
   0   9  -3  773.42   88.29
   0   9   3  854.01   84.89
   0   9   3  923.21   88.99
   0   9   3  806.42   88.69
   0   9   3  785.92   87.29
   0   9  -3  805.72   84.89
  -1  -9  -3   34.60   25.40
   1  -9   3   49.00   25.60
  -1  -9  -3   56.89   25.30
  -1  -9  -3  121.39   48.20
   1  -9   3   44.50   36.90
   1  -9   3   56.19   24.20
   1  -9   3   68.39   27.50
   1   9   3   61.99   25.70
   1   9   3   94.19   21.70
  -1   9  -3   44.30   18.40
   1   9   3   58.59   20.80
  -1   9  -3   82.49   24.50
   1   9   3   59.99   19.10
  -2  -9  -3   26.30   21.70
   2  -9   3   47.70   23.20
  -2  -9  -3   65.79   25.50
   2  -9   3   22.00   20.10
   2  -9   3   20.10   26.20
  -2  -9  -3   72.69   41.40
   2   9   3   26.80   26.20
  -2   9  -3   41.30   19.70
   2   9   3   45.40   20.90
   2   9   3   49.70   17.50
   2   9   3    3.40   15.50
  -2   9  -3   38.20   21.10
   3  -9   3  168.28   33.40
   3  -9   3  229.58   41.10
  -3  -9  -3  139.19   50.39
  -3  -9  -3  205.28   37.20
   3  -9   3  229.98   46.20
  -3  -9  -3  138.39   36.10
  -3   9  -3  214.28   37.50
   3   9   3  205.98   35.40
   3   9   3  182.78   33.20
  -3   9  -3  170.38   33.90
   3   9   3  130.59   38.30
   3   9   3  211.68   28.50
   4  -9   3  124.59   38.20
  -4  -9  -3  118.09   37.70
   4  -9   3  121.69   44.00
   4  -9   3  272.67   37.40
  -4  -9  -3  198.98   50.69
   4  -9   3  281.77   39.60
  -4  -9  -3  203.58   37.80
   4   9   3  293.87   42.40
  -4   9  -3  175.08   37.10
  -4   9  -3  246.28   41.30
   4   9   3  212.98   43.30
   4   9   3  222.78   38.70
   5  -9   3    7.40   19.70
  -5  -9  -3   53.99   28.90
  -5  -9  -3   23.30   30.60
   5  -9   3   38.90   37.30
  -5   9  -3   16.20   21.50
  -5   9  -3   11.80   22.20
   5   9   3  -39.30   18.70
   5   9   3   30.80   29.60
   6  -9   3    6.90   23.40
  -6  -9  -3  -38.30   27.20
   6  -9   3   52.19   39.40
  -6   9  -3   -1.30   27.60
   6   9   3   46.70   35.90
   6   9   3   17.90   29.10
   8 -10  -3   11.60   34.00
   8 -10  -3  -29.70   29.40
  -8 -10   3   29.30   42.40
   8  10  -3   82.39   41.50
  -8  10   3 -100.09   48.80
   8  10  -3   -3.90   31.60
  -8  10   3    1.60   34.90
  -7 -10   3  155.78   41.40
  -7 -10   3  148.59   49.40
   7 -10  -3  195.68   46.40
   7 -10  -3  169.18   49.60
   7 -10  -3  267.77   52.59
   7  10  -3  278.87   60.69
  -7  10   3  228.08   51.39
   7  10  -3  221.98   44.80
  -7  10   3  206.48   57.99
   6 -10  -3  515.15   75.89
  -6 -10   3  409.66   65.39
  -6 -10   3  557.54   80.39
   6 -10  -3  432.56   71.69
   6 -10  -3  512.55   67.89
  -6  10   3  483.85   76.69
   6  10  -3  386.46   60.69
   6  10  -3  330.47   71.39
   6  10  -3  530.55   66.89
  -6  10   3  550.74   72.09
  -5 -10   3  147.89   37.20
  -5 -10   3  130.09   46.20
   5 -10  -3   89.19   39.40
   5 -10  -3   63.69   39.90
   5 -10  -3  157.98   33.40
   5  10  -3   80.29   29.70
  -5  10   3  107.89   34.40
  -5  10   3  144.09   38.90
   5  10  -3  163.38   31.10
   5  10  -3  141.59   43.30
  -4 -10   3   -1.10   15.90
  -4 -10   3    3.00   24.30
   4 -10  -3  -26.10   24.50
   4 -10  -3  -11.20   17.40
   4 -10  -3  -17.50   35.10
   4 -10  -3    3.10   36.60
  -4 -10   3   12.00   30.70
   4  10  -3   11.30   29.10
  -4  10   3  -16.20   21.70
  -4  10   3  -10.70   19.30
  -4  10   3   22.50   13.10
   4  10  -3   24.60   19.70
   3 -10  -3 1178.88  109.59
  -3 -10   3  827.12  115.89
   3 -10  -3 1020.60  127.49
  -3 -10   3  971.30  100.59
  -3 -10   3 1035.70  108.59
   3 -10  -3  858.91   98.19
   3 -10  -3  933.61  108.29
   3 -10  -3  956.40  134.69
  -3  10   3  977.30   96.09
  -3  10   3  965.50  105.89
   3  10  -3  934.11  103.99
  -3  10   3  939.31  106.19
   3  10  -3  948.51  100.49
   3  10  -3  974.90  111.69
   2 -10  -3  761.82   91.19
  -2 -10   3  789.92   85.79
   2 -10  -3  744.13   96.59
   2 -10  -3  726.33  114.29
   2 -10  -3  789.62   80.89
  -2 -10   3  809.82   91.49
  -2 -10   3  648.54  100.09
  -2  10   3  772.42   87.79
   2  10  -3  843.42   89.49
  -2  10   3  749.62   79.89
   2  10  -3  826.02   84.69
  -2  10   3  794.22   89.69
  -2  10   3  824.92   88.99
   1 -10  -3 1204.88  143.29
  -1 -10   3 1166.58  122.39
  -1 -10   3  800.62  134.09
   1 -10  -3 1146.09  110.59
   1 -10  -3 1019.70  121.09
   1 -10  -3 1350.16  127.09
  -1 -10   3 1249.97  119.59
  -1  10   3 1058.99  118.59
  -1  10   3 1186.38  121.69
   1  10  -3 1114.09  115.59
  -1  10   3 1187.48  119.59
  -1  10   3 1134.49  113.39
   1  10  -3 1133.29  120.99
   0 -10  -3   61.49   29.10
   0 -10  -3   43.50   43.80
   0 -10  -3   59.89   25.60
   0 -10   3   58.29   26.70
   0 -10   3   14.30   22.00
   0 -10   3   -4.50   42.70
   0  10   3  107.49   24.00
   0  10   3   40.70   20.20
   0  10   3   38.50   21.70
   0  10  -3   79.49   26.30
   0  10   3   51.79   17.30
   0  10  -3   30.80   18.80
   1 -10   3   35.70   35.10
   1 -10   3    3.70   26.50
  -1 -10  -3   10.40   22.70
  -1 -10  -3   20.10   23.90
  -1 -10  -3   69.39   43.40
   1 -10   3   21.40   21.70
   1 -10   3   29.70   24.20
   1  10   3   37.10   20.50
   1  10   3    9.30   15.70
  -1  10  -3   12.10   19.70
  -1  10  -3   16.00   18.80
  -1  10  -3   21.00   18.60
   1  10   3   33.40   25.50
   1  10   3   29.70   16.70
  -2 -10  -3 1012.70  110.49
  -2 -10  -3  975.70  107.79
   2 -10   3 1001.10  112.49
   2 -10   3  960.00  109.79
   2 -10   3  873.91  105.29
  -2 -10  -3 1151.28  128.99
   2  10   3 1015.90  103.49
   2  10   3 1032.90  103.19
  -2  10  -3  987.70  105.59
  -2  10  -3 1040.00  107.99
   2  10   3  898.41  105.59
  -3 -10  -3   45.70   28.00
   3 -10   3   21.90   28.30
   3 -10   3    3.70   28.60
  -3 -10  -3  -28.10   31.60
  -3 -10  -3   42.00   24.00
   3 -10   3   20.10   19.50
   3  10   3   22.20   18.70
   3  10   3   -4.40   25.50
   3  10   3   -6.20   19.20
  -3  10  -3    8.80   21.50
   3  10   3    5.70   13.30
  -3  10  -3   25.70   19.90
   4 -10   3  -14.60   30.50
   4 -10   3   43.30   20.00
  -4 -10  -3   48.70   33.90
  -4 -10  -3    3.00   22.50
   4 -10   3  -29.20   28.60
  -4 -10  -3   29.30   28.50
  -4  10  -3  -23.80   21.20
   4  10   3    0.40   20.20
  -4  10  -3  -13.50   21.50
   4  10   3   21.10   29.10
   4  10   3   29.10   23.40
   5 -10   3  475.55   85.69
  -5 -10  -3  631.44   83.49
   5  10   3  624.34   80.39
  -5  10  -3  504.25   74.39
  -5  10  -3  613.04   79.69
   6 -10   3  165.98   54.09
  -6 -10  -3  152.38   46.70
  -6  10  -3  258.27   48.80
   6  10   3  129.79   40.90
   7 -11  -3   41.20   32.70
  -7 -11   3   16.90   43.10
  -7 -11   3    8.10   30.60
   7 -11  -3   43.60   36.80
   7  11  -3   17.50   38.50
   7  11  -3   87.89   33.60
  -7  11   3   76.59   35.80
  -7  11   3   95.29   48.30
  -6 -11   3  299.87   61.39
   6 -11  -3  238.58   56.09
   6 -11  -3  389.26   55.59
   6 -11  -3  291.67   60.39
  -6 -11   3  188.38   47.60
   6  11  -3  282.27   48.40
   6  11  -3  267.17   46.40
   6  11  -3  208.18   57.49
  -6  11   3  424.46   59.49
  -6  11   3  203.38   55.89
   5 -11  -3  135.29   32.30
  -5 -11   3   38.80   38.40
  -5 -11   3   68.69   32.60
   5 -11  -3   51.29   37.90
   5 -11  -3   90.89   42.60
   5  11  -3   60.99   27.10
  -5  11   3  120.49   35.00
  -5  11   3   85.69   31.50
   5  11  -3   98.59   28.30
   5  11  -3   63.89   38.50
   4 -11  -3   21.40   32.60
   4 -11  -3   33.50   20.10
  -4 -11   3   27.50   27.50
  -4 -11   3   23.40   35.40
  -4 -11   3   34.80   19.10
   4 -11  -3   -1.60   33.50
   4 -11  -3  -27.30   41.10
   4  11  -3   28.00   20.10
  -4  11   3   -1.70   24.70
  -4  11   3   40.50   26.70
   4  11  -3   11.30   30.70
   3 -11  -3  199.48   56.29
   3 -11  -3  150.58   42.90
  -3 -11   3  232.48   35.80
   3 -11  -3  277.47   47.00
  -3 -11   3  161.38   50.39
  -3 -11   3  202.18   42.50
   3 -11  -3  174.68   30.70
   3 -11  -3   64.49   51.69
  -3  11   3  188.98   29.20
  -3  11   3  184.38   39.20
   3  11  -3  199.08   34.20
   3  11  -3  155.78   47.60
  -3  11   3  231.48   42.70
   3  11  -3  127.59   35.00
   2 -11  -3  209.88   54.09
   2 -11  -3  293.87   75.99
   2 -11  -3  304.57   38.30
   2 -11  -3  306.87   53.69
  -2 -11   3  236.08   61.89
  -2 -11   3  301.27   52.19
  -2 -11   3  297.67   45.50
   2  11  -3  340.27   45.00
  -2  11   3  340.17   40.30
   2  11  -3  334.07   51.99
  -2  11   3  343.07   51.39
  -2  11   3  293.27   49.90
  -2  11   3  310.97   48.60
   1 -11  -3   34.90   34.10
   1 -11  -3   15.20   46.10
  -1 -11   3   34.50   42.80
  -1 -11   3   74.89   25.40
  -1 -11   3   51.79   26.20
   1 -11  -3   55.69   30.60
   1  11  -3   46.90   20.60
  -1  11   3   58.79   26.30
  -1  11   3   66.79   18.60
  -1  11   3   18.60   22.10
   1  11  -3   74.39   27.20
  -1  11   3   57.49   23.60
   0 -11   3  447.46   92.49
   0 -11   3  643.04   79.49
   0 -11  -3  632.24   84.19
   0 -11  -3  771.62  108.49
   0 -11   3  709.13   83.09
   0 -11  -3  760.62   90.39
   0  11   3  664.33   70.89
   0  11   3  671.23   80.89
   0  11  -3  606.54   72.09
   0  11   3  688.23   77.99
   0  11  -3  619.24   81.89
   0  11   3  624.54   74.89
   1 -11   3  145.99   49.30
   1 -11   3  141.09   37.30
   1 -11   3  123.49   33.80
  -1 -11  -3  211.28   40.30
  -1 -11  -3  165.88   40.40
   1 -11   3   99.29   38.30
  -1 -11  -3  170.58   53.09
   1  11   3  144.79   32.40
  -1  11  -3   75.69   30.50
   1  11   3  181.08   28.20
  -1  11  -3  113.99   29.80
   1  11   3  111.59   35.70
   1  11   3  154.58   31.30
  -1  11  -3  119.49   27.80
  -2 -11  -3   21.40   30.50
  -2 -11  -3   59.59   39.60
   2 -11   3   84.59   35.70
   2 -11   3   38.10   31.90
   2 -11   3   57.69   25.80
   2 -11   3   30.40   26.20
  -2 -11  -3   51.79   31.00
   2  11   3   62.39   22.50
   2  11   3   93.39   32.30
   2  11   3   31.80   20.80
   2  11   3   61.19   25.00
  -2  11  -3   40.90   23.50
  -2  11  -3   51.89   25.30
  -3 -11  -3  140.19   38.40
   3 -11   3  226.78   48.30
  -3 -11  -3  169.58   50.99
  -3 -11  -3  140.59   37.90
   3 -11   3  118.29   30.20
   3 -11   3   74.39   35.40
   3  11   3  134.99   31.80
  -3  11  -3  142.49   36.90
   3  11   3  137.19   26.70
   3  11   3  181.58   32.80
  -3  11  -3  178.28   34.70
   4 -11   3  303.07   66.49
  -4 -11  -3  347.77   65.59
  -4 -11  -3  416.76   65.89
  -4 -11  -3  441.26   61.49
   4  11   3  319.17   56.39
  -4  11  -3  314.57   54.39
  -4  11  -3  432.36   63.09
   5 -11   3  385.16   74.89
  -5 -11  -3  512.85   73.79
  -5  11  -3  427.36   67.69
   5  11   3  444.06   67.09
  -5  11  -3  357.76   60.29
   6 -12  -3    0.90   26.00
   6 -12  -3   21.50   35.30
  -6 -12   3    1.00   39.10
   6 -12  -3  -25.10   36.60
  -6 -12   3  -27.80   30.50
   6  12  -3   20.70   41.70
   6  12  -3   30.50   31.10
  -6  12   3   35.20   30.70
   6  12  -3   23.30   29.80
  -6  12   3   29.10   37.70
   5 -12  -3  108.89   47.40
   5 -12  -3  100.59   29.50
  -5 -12   3  104.59   46.30
   5 -12  -3   76.69   44.80
  -5 -12   3  128.99   38.60
  -5  12   3   70.59   34.40
   5  12  -3   72.39   31.70
   5  12  -3   55.19   41.70
  -5  12   3  135.49   40.50
   5  12  -3   75.69   28.80
  -4 -12   3  -26.80   25.00
   4 -12  -3   20.80   52.09
  -4 -12   3   -7.90   33.50
   4 -12  -3   27.60   19.60
   4 -12  -3  -63.69   35.20
   4 -12  -3   -3.40   35.30
  -4  12   3   23.20   27.20
   4  12  -3   -6.10   21.10
   4  12  -3   48.10   37.90
  -4  12   3   23.00   27.10
   3 -12  -3   62.89   46.50
  -3 -12   3   53.89   33.00
   3 -12  -3   91.69   36.90
  -3 -12   3   28.20   37.90
   3 -12  -3   75.69   38.70
  -3 -12   3   78.29   24.50
   3 -12  -3   80.59   57.59
   3  12  -3   44.90   38.60
   3  12  -3   79.79   25.50
   3  12  -3   64.29   28.10
  -3  12   3   85.99   31.60
  -3  12   3   90.99   32.90
   2 -12  -3  -45.10   26.10
  -2 -12   3    5.20   20.50
  -2 -12   3    3.90   40.50
  -2 -12   3   46.70   31.30
   2 -12  -3   41.30   39.60
   2 -12  -3  -11.20   46.60
   2 -12  -3  -11.60   43.80
   2  12  -3   18.10   19.40
  -2  12   3   -2.50   20.30
  -2  12   3   25.10   25.70
   2  12  -3    2.40   23.70
  -2  12   3  -14.00   16.70
   1 -12  -3  129.09   56.89
  -1 -12   3   35.50   47.30
  -1 -12   3   46.50   29.50
   1 -12  -3   62.89   33.80
   1 -12  -3   68.89   43.60
  -1 -12   3   80.79   28.90
  -1  12   3   98.69   30.80
   1  12  -3  106.69   25.00
  -1  12   3   90.39   20.70
  -1  12   3   65.79   27.90
   1  12  -3   63.59   27.70
   0 -12  -3   99.99   36.90
   0 -12   3   -8.30   49.90
   0 -12  -3   15.60   47.70
   0 -12   3  108.49   32.60
   0 -12  -3   47.10   35.10
   0 -12   3   31.60   28.40
   0  12   3   49.70   22.90
   0  12  -3   55.59   29.00
   0  12   3  102.29   22.30
   0  12   3   43.90   23.40
   0  12  -3   77.29   24.50
  -1 -12  -3  512.85   76.19
  -1 -12  -3  488.95   85.49
  -1 -12  -3  533.45   72.39
   1 -12   3  527.45   71.89
   1 -12   3  436.96   82.79
   1 -12   3  338.07   62.89
   1 -12   3  541.55   73.29
   1  12   3  462.75   62.49
   1  12   3  384.06   63.19
  -1  12  -3  438.86   60.09
  -1  12  -3  498.15   68.99
   1  12   3  519.85   59.29
  -2 -12  -3   43.00   38.30
  -2 -12  -3   -9.50   26.10
  -2 -12  -3   -5.40   27.80
   2 -12   3   24.00   30.40
   2 -12   3   -9.80   23.40
   2 -12   3   39.90   31.30
   2 -12   3    2.10   33.50
   2  12   3  -14.60   21.90
  -2  12  -3   42.30   22.50
  -2  12  -3   -8.80   21.30
   2  12   3   20.70   20.90
   2  12   3   -1.00   18.90
  -2  12  -3    0.40   25.20
   3 -12   3  893.91  126.99
   3 -12   3  995.00  112.09
  -3 -12  -3 1027.50  119.49
  -3 -12  -3 1275.57  131.99
  -3 -12  -3 1201.48  124.69
   3  12   3  932.81  111.29
  -3  12  -3 1131.39  115.69
   3  12   3  995.80  116.29
  -3  12  -3 1080.99  118.29
  -4 -12  -3   31.10   38.10
   4 -12   3  -11.30   35.80
  -4 -12  -3  -39.50   29.10
  -4 -12  -3  -18.50   28.30
   4  12   3    2.40   24.70
  -4  12  -3   20.50   29.30
  -4  12  -3   26.50   26.00
  -5  12  -3  188.48   43.90
  -5  12  -3  231.48   50.69
  -5 -13   3   25.80   36.40
  -5 -13   3    3.50   41.30
   5 -13  -3  -14.10   40.30
   5 -13  -3   65.29   47.00
   5  13  -3   63.99   29.90
  -5  13   3   34.50   31.80
  -5  13   3   64.99   33.10
   5  13  -3   29.60   37.40
   5  13  -3   22.00   30.00
   4 -13  -3  -59.49   39.30
  -4 -13   3  -26.60   36.50
   4 -13  -3   -9.30   35.30
  -4 -13   3  -17.40   27.40
  -4  13   3   -7.40   25.70
  -4  13   3   15.30   27.10
   4  13  -3  -18.80   36.70
   4  13  -3   21.80   22.80
  -3 -13   3   56.99   48.30
  -3 -13   3   45.50   25.80
   3 -13  -3   41.30   34.70
   3 -13  -3  -32.10   45.00
  -3 -13   3   19.10   31.70
   3 -13  -3   -5.60   54.59
  -3  13   3   30.10   28.10
  -3  13   3    8.40   27.60
   3  13  -3    1.10   34.50
  -3  13   3  -22.60   24.20
   3  13  -3   -4.10   22.60
   3  13  -3  -10.30   22.70
   2 -13  -3  106.49   40.60
   2 -13  -3  272.77   75.49
   2 -13  -3  152.58   60.89
  -2 -13   3  167.98   37.70
  -2 -13   3   77.09   38.20
   2 -13  -3  152.98   54.99
  -2 -13   3   28.60   52.79
  -2  13   3  223.18   44.10
  -2  13   3  123.39   36.90
   2  13  -3  181.08   40.10
   2  13  -3  147.69   32.90
  -2  13   3  178.78   39.70
  -1 -13   3  -19.10   25.70
   1 -13  -3    4.00   31.10
  -1 -13   3  -15.50   22.90
   1 -13  -3  -32.60   46.20
   1 -13  -3  -11.80   45.10
  -1 -13   3   -4.10   52.49
   1 -13  -3  -28.70   36.40
  -1  13   3   18.50   22.70
  -1  13   3  -19.10   23.00
   1  13  -3   21.40   24.20
   1  13  -3    7.00   21.00
   0 -13   3  638.54   80.09
   0 -13  -3  534.75   79.99
   0 -13   3  483.25   91.69
   0 -13  -3  685.43  106.19
   0 -13   3  409.26   73.49
   0 -13   3  525.05  104.59
   0 -13  -3  667.33   94.89
   0  13  -3  632.14   73.29
   0  13   3  646.64   79.29
   0  13   3  547.55   76.49
   0  13  -3  722.43   85.29
   1 -13   3    1.90   48.90
   1 -13   3   37.80   31.20
   1 -13   3  132.99   38.40
  -1 -13  -3  134.69   53.69
   1 -13   3   64.19   38.90
  -1 -13  -3   95.79   44.30
  -1 -13  -3   93.39   37.50
   1  13   3   77.39   30.60
   1  13   3  133.19   33.50
   1  13   3   80.49   25.70
  -1  13  -3   44.00   31.70
  -1  13  -3  147.09   31.50
   2 -13   3   31.00   28.70
  -2 -13  -3   22.90   29.60
  -2 -13  -3   15.40   31.80
  -2 -13  -3    1.00   37.80
   2 -13   3   72.49   41.40
   2 -13   3   82.29   35.50
   2 -13   3   10.30   31.80
  -2  13  -3   -8.70   23.30
   2  13   3   35.20   27.70
   2  13   3   32.10   23.10
   2  13   3   47.90   25.20
  -2  13  -3   19.10   30.80
  -2  13  -3   39.20   27.30
   3 -13   3   21.20   38.90
  -3 -13  -3   37.00   33.00
   3 -13   3   21.20   36.00
  -3 -13  -3    8.00   40.70
  -3 -13  -3   36.90   35.30
  -3  13  -3   56.89   32.50
   3  13   3   75.69   32.80
  -3  13  -3   66.09   29.40
  -4 -13  -3  161.18   45.40
  -4  13  -3  350.36   53.39
  -4  13  -3  208.48   49.70
  -4 -14   3  -61.69   40.90
   4 -14  -3   17.80   47.30
   4 -14  -3  -34.30   38.90
  -4 -14   3   43.80   35.90
  -4  14   3   -6.00   30.20
  -4  14   3  -27.30   25.40
  -4  14   3   16.30   33.80
   4  14  -3  -13.50   23.20
   4  14  -3   29.60   44.90
   3 -14  -3   37.50   41.70
  -3 -14   3   -1.30   32.80
  -3 -14   3  -26.10   44.50
   3 -14  -3   28.00   56.39
   3 -14  -3   49.60   46.60
   3  14  -3   49.60   28.20
   3  14  -3    9.30   29.70
  -3  14   3   22.40   30.60
   3  14  -3   33.30   41.70
  -3  14   3   66.09   33.60
  -3  14   3   29.40   29.50
   2 -14  -3  332.87   81.79
   2 -14  -3  330.77   85.09
   2 -14  -3  184.38   53.59
  -2 -14   3  212.68   66.79
  -2 -14   3  343.17   52.99
  -2  14   3  261.27   52.59
  -2  14   3  197.18   48.60
   2  14  -3  331.17   67.09
   2  14  -3  317.27   56.79
   2  14  -3  393.36   52.29
  -2  14   3  305.77   54.89
   1 -14  -3  121.89   61.59
  -1 -14   3  122.89   64.59
  -1 -14   3  109.59   38.80
   1 -14  -3  135.49   62.39
  -1 -14   3  170.68   42.00
   1 -14  -3  203.68   69.09
   1 -14  -3  166.78   44.80
  -1  14   3  160.48   40.90
  -1  14   3  105.49   35.30
   1  14  -3  125.99   37.40
   1  14  -3  178.08   36.20
   0 -14   3   24.80   32.50
   0 -14   3   50.69   49.70
   0 -14  -3  148.99   57.79
   0 -14  -3   51.39   37.20
   0 -14  -3   94.49   59.29
   0 -14   3  123.59   37.40
   0 -14   3    7.80   59.19
   0  14   3   70.79   31.70
   0  14  -3  112.79   30.50
   0  14   3   98.59   33.00
   0  14  -3   66.79   31.10
   1 -14   3  365.86   65.89
  -1 -14  -3  332.37   64.59
  -1 -14  -3  390.46   77.19
   1 -14   3  284.97   62.29
   1 -14   3  215.28   55.99
  -1 -14  -3  633.24   87.59
   1 -14   3  290.77   75.79
   1  14   3  368.26   58.89
  -1  14  -3  379.56   55.49
   1  14   3  435.66   60.99
  -1  14  -3  523.25   69.69
   2 -14   3  856.91  116.79
  -2 -14  -3  948.01  111.69
  -2 -14  -3 1113.89  127.99
  -2 -14  -3  801.02  122.69
   2 -14   3  723.63  119.99
   2  14   3  846.72  101.09
  -2  14  -3  945.21  104.99
  -2  14  -3  922.21  111.29
   2  14   3 1051.59  109.19
   1 -15  -3  -32.60   57.49
  -1 -15   3   76.89   34.20
   1 -15  -3   69.79   60.69
  -1 -15   3   13.30   69.19
   1 -15  -3  150.98   77.39
  -1  15   3  101.79   34.20
   1  15  -3   95.19   31.40
   0 -15   3  316.97   82.19
   0 -15   3  431.96   68.19
   0 -15   3  392.96   92.69
   0 -15  -3  340.17   85.69
   0 -15  -3  481.55   94.69
   0 -15  -3  279.17   82.39
   0  15   3  473.45   66.89
   0  15  -3  318.47   54.09
  10   0  -4  187.38   54.29
  10   0  -4  231.98   60.29
 -10   0   4  217.48   54.89
   9   0  -4   -3.90   37.80
  -9   0   4   10.80   31.50
   9   0  -4  -19.40   31.60
  -8   0   4 1926.81  200.68
   8   0  -4 1484.65  194.28
   8   0  -4 2246.58  209.88
  -8   0   4 2044.70  194.88
  -7   0   4    3.20   20.50
   7   0  -4    2.80   27.30
   7   0  -4    5.10    6.20
  -7   0   4    1.60   13.50
   7   0  -4    3.90   30.80
  -7   0   4    5.50   25.60
   7   0  -4    7.30   18.80
   6   0  -4 2795.32  257.67
   6   0  -4 2778.62  268.57
   6   0  -4 2659.13  253.87
  -6   0   4 2855.31  262.87
   6   0  -4 2664.13  250.07
  -6   0   4 2510.15  253.57
  -6   0   4 2675.63  264.57
   6   0  -4 2739.43  259.87
   6   0  -4 2240.78  259.97
  -6   0   4 2720.93  250.37
   5   0  -4   -4.20    7.10
  -5   0   4    7.10    9.70
  -5   0   4   22.80   18.50
   5   0  -4    4.20    9.80
   5   0  -4   -0.80   22.90
   5   0  -4    3.10   11.80
   5   0  -4    1.70   20.90
  -5   0   4    3.60   14.30
   5   0  -4    4.90   21.90
   5   0  -4   -3.00   15.20
  -5   0   4  -12.30   22.70
   4   0  -4   21.00   21.20
  -4   0   4   24.50   15.10
   4   0  -4   13.10   19.00
  -4   0   4   28.00   24.70
   4   0  -4    6.70   13.60
  -4   0   4   -8.50   19.00
  -4   0   4   13.10   12.20
   4   0  -4   17.60   21.10
   4   0  -4   -0.80   12.50
  -4   0   4   13.10   15.50
   4   0  -4  -10.40   20.80
   3   0  -4    9.60   15.40
   3   0  -4    2.40   11.90
  -3   0   4   -0.60   18.80
  -3   0   4   -4.80   22.20
  -3   0   4   23.10   13.30
  -3   0   4  -27.10   15.70
   3   0  -4    2.90   17.70
  -3   0   4    3.80   21.20
   3   0  -4   16.20   21.70
   3   0  -4   15.00   19.80
  -2   0   4   37.10   12.60
  -2   0   4   27.60   17.70
   2   0  -4    8.50   13.10
   2   0  -4   60.59   18.00
   2   0  -4   30.30   14.70
   2   0  -4   30.90   12.70
   2   0  -4   49.70   15.70
   2   0  -4   14.90   18.90
   2   0  -4    9.60   21.20
  -2   0   4   49.99   25.60
   2   0  -4   31.80   13.20
  -2   0   4   10.50   24.30
   1   0  -4   14.70   13.60
  -1   0   4  -25.90   13.30
  -1   0   4   -2.60    4.30
  -1   0   4    0.50    4.60
   1   0  -4   27.70   17.40
   1   0  -4   -1.70    5.90
   1   0  -4   -4.70   17.10
  -1   0   4   10.40   10.00
  -1   0   4   28.40   17.50
   1   0  -4    6.50   10.70
  -1   0   4   -6.50   12.70
   1   0  -4   -9.00   14.90
   0   0   4 1314.27  131.99
   0   0  -4 1482.65  138.19
   0   0  -4 1441.06  132.09
   0   0  -4 1313.67  131.39
   0   0  -4 1249.57  128.99
   0   0   4 1414.36  130.29
   0   0  -4 1353.76  133.09
   0   0  -4 1278.77  127.09
   0   0  -4 1322.77  126.89
   0   0   4 1457.05  128.29
   0   0   4 1309.07  129.59
   0   0   4 1319.17  129.89
   0   0  -4 1459.55  134.09
   1   0   4  -12.60   11.80
   1   0   4   -6.60    4.80
  -1   0  -4   19.20   10.40
   1   0   4   -4.40    4.50
   1   0   4   20.00   15.70
  -1   0  -4   -1.60   12.10
  -1   0  -4    3.40    6.80
   1   0   4    0.50    9.60
   1   0   4  -12.50   12.50
  -1   0  -4   -3.70    9.90
  -1   0  -4   -5.10    6.30
   2   0   4  699.93   70.89
  -2   0  -4  688.63   71.39
   2   0   4  706.23   77.69
   2   0   4  653.53   73.79
   2   0   4  782.42   77.79
  -2   0  -4  711.63   70.59
  -3   0  -4    1.30   11.40
   3   0   4  -10.60   19.20
   3   0   4    7.20   10.70
   3   0   4   15.00   15.40
   3   0   4   11.30   20.40
  -4   0  -4 2859.01  250.47
   4   0   4 2668.33  254.97
  -4   0  -4 2297.47  252.47
   4   0   4 2722.13  264.47
   4   0   4 2875.01  258.77
   5   0   4  -26.80   26.00
   5   0   4   14.20   17.60
  -5   0  -4  -69.39   26.20
  -6   0  -4 1545.45  147.39
  -6   0  -4 1361.36  166.58
  -6   0  -4 1393.46  161.78
  -7   0  -4   17.50   35.60
  -7   0  -4    2.00   16.50
  -7   0  -4   -7.00   35.90
  -8   0  -4   27.70   39.50
  10  -1  -4   59.99   50.79
 -10  -1   4   25.30   34.60
  10  -1  -4   51.79   41.60
  10   1  -4   47.90   37.00
 -10   1   4   33.80   38.90
  10   1  -4  155.58   52.39
   9  -1  -4   27.40   34.40
  -9  -1   4   39.00   32.60
   9  -1  -4   38.60   44.20
   9   1  -4   19.30   37.50
   9   1  -4   -7.90   30.10
  -9   1   4    3.70   30.90
  -8  -1   4   21.50   24.80
   8  -1  -4   41.30   41.30
   8  -1  -4  -10.50   28.30
  -8  -1   4   67.79   33.90
  -8   1   4   32.40   29.80
   8   1  -4   23.90   30.20
  -8   1   4   56.99   32.40
   8   1  -4   -9.90   30.90
  -7  -1   4  882.61  103.49
   7  -1  -4 1071.79  126.29
   7  -1  -4 1022.90   99.19
  -7  -1   4  977.90  111.29
   7  -1  -4  933.41  104.69
   7  -1  -4  910.31  115.69
  -7  -1   4 1058.29  114.29
   7   1  -4 1029.30  104.79
   7   1  -4 1164.78  123.59
  -7   1   4 1219.28  116.29
   7   1  -4  851.91  109.19
  -7   1   4 1223.88  119.29
  -6  -1   4  440.56   67.69
   6  -1  -4  553.84   58.49
  -6  -1   4  525.45   67.29
   6  -1  -4  445.46   66.29
   6  -1  -4  582.64   68.89
   6  -1  -4  552.54   77.99
  -6  -1   4  390.86   56.59
   6  -1  -4  535.15   53.39
   6  -1  -4  483.35   52.09
   6   1  -4  452.85   57.49
  -6   1   4  420.46   54.79
  -6   1   4  614.24   73.49
   6   1  -4  544.95   67.59
   6   1  -4  623.24   79.09
   6   1  -4  552.04   62.39
  -6   1   4  625.24   75.19
   5  -1  -4  764.42   74.79
  -5  -1   4  635.44   74.89
   5  -1  -4  747.83   86.29
   5  -1  -4  676.03   77.39
   5  -1  -4  736.53   87.59
   5  -1  -4  697.73   70.79
   5  -1  -4  654.43   82.19
  -5  -1   4  633.54   81.19
   5  -1  -4  797.82   72.29
  -5  -1   4  590.24   82.59
  -5   1   4  857.71   85.99
   5   1  -4  815.92   80.89
   5   1  -4  567.84   85.19
  -5   1   4  793.52   72.19
   5   1  -4  702.83   74.89
   5   1  -4  752.22   81.09
  -5   1   4  632.34   73.79
   5   1  -4  613.74   78.19
  -5   1   4  735.73   84.99
  -4  -1   4  375.26   52.59
  -4  -1   4  323.87   48.50
   4  -1  -4  556.74   58.19
   4  -1  -4  402.26   56.79
   4  -1  -4  499.35   61.79
   4  -1  -4  351.66   58.59
   4  -1  -4  389.26   44.10
   4  -1  -4  505.05   50.69
  -4  -1   4  423.56   50.99
  -4  -1   4  389.36   55.99
  -4   1   4  368.06   57.39
  -4   1   4  343.47   54.69
  -4   1   4  416.06   45.70
  -4   1   4  434.16   49.20
   4   1  -4  385.16   54.59
   4   1  -4  359.66   50.39
   4   1  -4  466.25   44.10
   4   1  -4  363.16   39.10
   4   1  -4  442.86   49.99
   4   1  -4  480.05   56.79
   4   1  -4  246.78   50.49
   3  -1  -4   36.70   23.30
  -3  -1   4   39.70   24.60
   3  -1  -4   49.00   21.60
  -3  -1   4   56.29   22.00
   3  -1  -4   72.99   30.60
   3  -1  -4   31.40   16.80
   3  -1  -4   48.60   19.10
  -3  -1   4   78.59   21.90
  -3  -1   4   38.00   24.20
   3  -1  -4   51.39   14.40
  -3  -1   4   33.00   14.90
  -3   1   4    8.50   22.70
   3   1  -4   44.90   17.50
   3   1  -4   68.09   22.10
  -3   1   4   59.89   20.60
   3   1  -4   70.99   24.90
   3   1  -4   29.80   10.90
   3   1  -4   33.70   14.20
  -3   1   4   43.80   18.60
  -3   1   4   48.80   21.30
  -3   1   4   46.90   15.90
   3   1  -4   20.80   18.70
   2  -1  -4  650.43   78.79
   2  -1  -4  696.83   79.19
  -2  -1   4  754.12   72.59
   2  -1  -4  553.14   71.49
  -2  -1   4  629.04   74.79
   2  -1  -4  745.53   69.69
   2  -1  -4  671.83   69.99
  -2  -1   4  716.73   68.39
   2  -1  -4  661.03   72.59
  -2  -1   4  793.52   81.99
  -2  -1   4  830.72   76.79
  -2   1   4  772.72   76.59
  -2   1   4  668.33   80.99
   2   1  -4  735.83   74.49
   2   1  -4  644.04   73.89
   2   1  -4  702.13   71.19
  -2   1   4  818.22   72.09
   2   1  -4  667.73   72.69
   2   1  -4  732.53   73.49
  -2   1   4  518.35   75.99
  -2   1   4  701.93   69.79
   2   1  -4  697.13   79.49
   1  -1  -4  636.24   62.99
   1  -1  -4  770.82   76.09
  -1  -1   4  660.93   69.39
   1  -1  -4  675.03   67.79
  -1  -1   4  486.75   74.49
  -1  -1   4  650.13   64.49
   1  -1  -4  607.54   64.99
   1  -1  -4  556.24   73.69
  -1  -1   4  553.94   65.89
  -1  -1   4  672.53   66.59
  -1  -1   4  664.23   60.39
   1   1  -4  735.03   70.29
   1   1  -4  641.54   74.69
  -1   1   4  652.53   66.59
   1   1  -4  609.04   66.59
   1   1  -4  714.53   68.89
   1   1  -4  652.73   67.79
  -1   1   4  641.04   62.99
  -1   1   4  600.24   65.09
  -1   1   4  663.43   62.59
  -1   1   4  627.04   66.79
  -1   1   4  739.83   73.39
   0  -1  -4  178.58   23.90
   0  -1  -4  193.48   38.30
   0  -1  -4  253.77   37.40
   0  -1  -4  236.28   29.30
   0  -1   4  206.08   31.00
   0  -1   4  251.97   27.50
   0  -1  -4  194.98   24.10
   0  -1  -4  186.48   31.00
   0  -1   4  199.58   26.00
   0  -1  -4  221.68   29.40
   0  -1   4  266.77   33.50
   0  -1  -4  188.58   26.60
   0  -1   4  204.68   30.30
   0   1   4  284.37   32.80
   0   1  -4  245.98   30.40
   0   1  -4  296.57   34.50
   0   1   4  235.08   27.00
   0   1   4  269.57   29.40
   0   1  -4  147.49   36.60
   0   1  -4  235.08   22.20
   0   1   4  210.58   27.60
   0   1   4  202.28   24.80
   0   1  -4  218.98   30.50
   1  -1   4 3195.38  297.97
  -1  -1  -4 3050.39  298.47
   1  -1   4 3074.59  296.77
  -1  -1  -4 3248.97  297.87
   1  -1   4 3105.29  296.47
  -1  -1  -4 3283.27  298.77
   1  -1   4 3092.69  300.87
   1  -1   4 3055.79  301.57
  -1  -1  -4 3385.56  301.87
  -1  -1  -4 3048.09  308.37
   1   1   4 3313.67  298.87
   1   1   4 3263.97  296.37
   1   1   4 3345.77  296.17
   1   1   4 2985.00  300.87
   1   1   4 3218.88  299.07
  -1   1  -4 3246.68  297.17
  -1   1  -4 3168.88  298.47
  -1   1  -4 2979.60  297.57
  -2  -1  -4 2523.55  227.78
   2  -1   4 2306.67  216.08
   2  -1   4 2281.27  212.68
  -2  -1  -4 2244.18  211.78
  -2  -1  -4 2507.35  214.08
   2  -1   4 2241.28  217.88
  -2  -1  -4 2394.46  215.18
  -2  -1  -4 2247.68  214.78
  -2   1  -4 1784.32  215.78
  -2   1  -4 2098.39  212.08
   2   1   4 2471.85  215.98
  -2   1  -4 2178.08  212.68
   2   1   4 2199.38  213.68
   2   1   4 2095.29  215.98
  -3  -1  -4  488.45   44.30
   3  -1   4  435.36   45.70
  -3  -1  -4  371.76   64.89
   3  -1   4  443.06   49.90
  -3  -1  -4  372.66   41.80
   3  -1   4  469.45   58.19
  -3   1  -4  291.27   54.99
   3   1   4  380.86   51.19
  -3   1  -4  391.96   42.60
   3   1   4  420.26   47.40
   3   1   4  446.56   54.69
  -3   1  -4  430.56   48.10
   4  -1   4 1244.18  123.69
  -4  -1  -4  935.21  134.89
   4  -1   4 1172.38  119.59
   4  -1   4 1289.77  130.49
  -4  -1  -4 1241.38  114.99
  -4   1  -4  926.91  129.79
   4   1   4 1222.98  124.79
  -4   1  -4 1116.09  116.39
   4   1   4 1294.77  121.29
   4   1   4 1440.86  130.39
  -4   1  -4 1312.97  116.09
   5  -1   4    8.10   17.60
   5  -1   4   37.30   31.50
  -5  -1  -4  -60.49   23.80
  -5  -1  -4  -34.20   27.70
  -5  -1  -4   -6.30   15.70
  -5   1  -4   30.80   29.50
  -6  -1  -4  178.18   31.00
  -6  -1  -4  210.38   54.39
   6  -1   4   83.59   40.70
  -6  -1  -4  182.48   47.90
  -6   1  -4  146.59   29.70
  -6   1  -4  243.18   54.19
  -7  -1  -4  -29.70   28.80
  -7  -1  -4  -10.60   16.40
  -7  -1  -4    8.30   37.90
  -7   1  -4    6.00   42.20
  -7   1  -4   17.00   19.00
  -7   1  -4   45.50   40.60
  -8  -1  -4  116.79   45.70
  -8   1  -4  114.19   51.19
 -10  -2   4  181.78   51.09
  10  -2  -4  108.99   54.19
  10  -2  -4   66.59   47.50
 -10   2   4  200.48   51.99
  10   2  -4  119.29   51.69
  10   2  -4  222.98   50.59
   9  -2  -4  755.72  118.39
   9  -2  -4  946.91  136.89
  -9  -2   4 1019.20  130.69
  -9   2   4 1162.68  125.49
   9   2  -4  947.91  120.19
   9   2  -4 1247.08  131.99
   8  -2  -4   70.69   37.50
  -8  -2   4   97.59   34.10
  -8  -2   4   40.00   23.90
  -8  -2   4  128.89   34.30
   8  -2  -4  125.19   50.79
  -8   2   4  122.69   37.50
  -8   2   4   93.19   38.50
   8   2  -4   29.40   34.60
   8   2  -4   58.39   32.30
   7  -2  -4  190.48   26.40
   7  -2  -4  147.59   33.00
  -7  -2   4  152.78   38.50
   7  -2  -4  134.99   47.40
  -7  -2   4   86.89   28.50
   7  -2  -4  152.78   40.00
  -7  -2   4  148.19   39.20
   7   2  -4  212.28   47.30
   7   2  -4  168.78   36.40
   7   2  -4  205.78   31.60
  -7   2   4  194.38   45.40
  -7   2   4   85.49   39.50
   6  -2  -4  414.86   55.09
   6  -2  -4  374.66   47.70
   6  -2  -4  431.56   44.00
  -6  -2   4  251.97   50.69
   6  -2  -4  312.27   61.59
  -6  -2   4  228.78   50.99
  -6  -2   4  349.17   48.00
   6  -2  -4  389.66   58.29
   6   2  -4  430.96   54.99
  -6   2   4  479.95   63.49
  -6   2   4  351.76   48.40
  -6   2   4  344.77   58.39
   6   2  -4  367.26   48.90
   6   2  -4  445.06   64.79
   6   2  -4  495.25   54.99
  -6   2   4  317.77   36.60
   5  -2  -4 1307.07  135.19
   5  -2  -4 1153.28  136.69
   5  -2  -4 1696.13  133.39
   5  -2  -4 1488.55  137.19
  -5  -2   4 1302.97  130.69
   5  -2  -4 1614.34  128.69
  -5  -2   4  928.41  131.39
  -5   2   4 1174.08  130.09
   5   2  -4 1017.30  130.39
   5   2  -4 1333.57  137.89
  -5   2   4 1275.07  122.79
   5   2  -4 1626.04  133.69
   5   2  -4 1349.07  132.39
  -5   2   4 1531.95  139.59
  -5   2   4  914.81  133.29
   4  -2  -4 1007.10  113.39
  -4  -2   4 1171.38  109.39
   4  -2  -4 1054.09  103.89
   4  -2  -4 1319.77  117.19
  -4  -2   4 1108.59  111.39
   4  -2  -4  946.61  114.29
   4  -2  -4 1319.47  114.19
  -4  -2   4  923.61  111.19
  -4   2   4 1004.50  113.59
   4   2  -4  966.90  110.29
   4   2  -4  906.61  111.99
   4   2  -4 1091.49  102.89
  -4   2   4 1110.19  114.59
  -4   2   4 1048.70  110.69
  -4   2   4 1142.89  103.19
   3  -2  -4  215.18   33.90
  -3  -2   4  155.38   32.80
  -3  -2   4  212.88   35.20
   3  -2  -4  139.19   28.70
  -3  -2   4  207.88   25.30
   3  -2  -4  134.69   25.30
   3  -2  -4  171.98   40.20
   3  -2  -4  154.88   33.10
   3   2  -4  220.28   32.90
  -3   2   4  188.38   33.60
   3   2  -4  201.98   31.90
   3   2  -4  174.08   23.90
  -3   2   4  158.88   22.20
   3   2  -4  124.39   20.40
  -3   2   4  207.18   30.50
   3   2  -4  213.08   32.70
  -3   2   4  189.58   34.40
  -3   2   4  191.18   29.30
  -2  -2   4  347.47   37.40
  -2  -2   4  366.96   40.60
   2  -2  -4  348.67   38.90
   2  -2  -4  279.37   39.30
  -2  -2   4  339.97   34.30
   2  -2  -4  413.06   56.49
   2  -2  -4  367.46   37.00
  -2  -2   4  438.66   54.09
  -2  -2   4  285.27   47.80
   2  -2  -4  308.37   54.39
  -2  -2   4  336.47   47.90
   2  -2  -4  341.17   53.19
   2   2  -4  311.37   45.70
  -2   2   4  359.56   52.39
  -2   2   4  356.86   42.20
   2   2  -4  353.96   42.60
  -2   2   4  366.76   39.20
   2   2  -4  358.96   54.89
  -2   2   4  367.76   39.70
  -2   2   4  298.77   48.20
  -2   2   4  340.07   39.10
   2   2  -4  305.87   39.50
   1  -2  -4 2145.49  200.48
   1  -2  -4 1983.50  209.08
   1  -2  -4 2102.79  197.78
  -1  -2   4 2133.49  203.18
  -1  -2   4 2144.19  194.98
   1  -2  -4 2114.69  198.58
  -1  -2   4 2139.39  198.98
   1  -2  -4 1828.02  196.08
  -1  -2   4 2217.28  200.38
   1   2  -4 1980.00  205.88
  -1   2   4 2178.18  199.98
  -1   2   4 2112.49  199.98
  -1   2   4 2175.78  199.08
  -1   2   4 1933.91  205.88
   1   2  -4 2167.68  200.98
  -1   2   4 2189.58  198.08
   1   2  -4 2157.38  203.98
  -1   2   4 2112.89  197.48
   1   2  -4 2194.68  201.28
  -1   2   4 1768.32  208.38
   0  -2  -4  278.67   55.19
   0  -2   4  303.27   51.89
   0  -2   4  435.76   47.50
   0  -2   4  437.36   42.20
   0  -2  -4  424.76   40.50
   0  -2  -4  420.36   44.50
   0  -2   4  424.16   44.20
   0  -2  -4  424.86   45.10
   0  -2  -4  433.46   61.89
   0  -2   4  330.77   48.30
   0  -2  -4  416.76   42.60
   0   2   4  410.66   46.30
   0   2  -4  387.56   44.80
   0   2  -4  397.76   39.40
   0   2  -4  478.45   56.59
   0   2  -4  396.56   49.40
   0   2   4  416.36   44.40
   0   2   4  406.06   43.60
   0   2   4  428.86   47.90
   0   2   4  408.06   43.00
   1  -2   4   46.60   18.70
  -1  -2  -4   44.70   25.00
   1  -2   4   96.49   21.70
  -1  -2  -4   69.09   14.80
   1  -2   4  111.09   18.20
   1  -2   4  103.09   14.60
  -1  -2  -4  139.09   36.70
  -1  -2  -4   83.59   15.10
  -1  -2  -4  121.39   17.90
   1  -2   4  107.39   14.50
  -1  -2  -4  133.79   18.00
  -1   2  -4   85.79   14.80
   1   2   4  105.89   17.80
  -1   2  -4   90.79   17.40
   1   2   4  137.99   22.90
   1   2   4   72.39   16.10
  -1   2  -4   83.59   13.10
   1   2   4  115.99   13.60
  -1   2  -4   97.99   24.20
  -1   2  -4   84.79   13.90
  -2  -2  -4  191.58   35.80
  -2  -2  -4  243.68   34.80
  -2  -2  -4  237.58   50.79
   2  -2   4  279.67   30.20
   2  -2   4  276.37   39.30
  -2  -2  -4  260.17   29.90
   2  -2   4  270.87   37.20
   2   2   4  268.57   34.70
   2   2   4  267.17   34.00
  -2   2  -4  257.17   32.40
  -2   2  -4  232.98   30.20
  -2   2  -4  268.97   32.80
  -2   2  -4  281.37   29.40
  -2   2  -4  369.56   38.40
   2   2   4  232.58   36.30
  -3  -2  -4  851.71  119.69
  -3  -2  -4 1102.79   99.29
   3  -2   4 1006.30  100.59
   3  -2   4 1045.00  105.09
   3  -2   4 1078.69  110.09
  -3  -2  -4  951.20  101.39
  -3   2  -4 1140.79  106.99
   3   2   4 1028.40  106.29
  -3   2  -4 1054.29  101.59
   3   2   4 1130.29  106.49
   3   2   4 1085.69  103.69
   3   2   4 1008.00  103.59
  -3   2  -4  910.71   99.79
   4  -2   4    1.70   23.60
   4  -2   4   26.10   18.20
  -4  -2  -4   22.40   33.40
  -4  -2  -4   20.40    8.90
  -4  -2  -4   27.20    9.40
  -4  -2  -4    1.20   15.90
   4   2   4    6.10   16.50
   4   2   4   25.70   16.90
  -4   2  -4   27.60   10.90
   4   2   4    9.80   19.80
  -4   2  -4   21.70    9.80
  -4   2  -4   -0.90   22.90
   5  -2   4  250.07   38.40
  -5  -2  -4  237.78   58.09
  -5  -2  -4  209.08   37.40
   5  -2   4  227.58   48.20
   5   2   4  243.28   37.60
   5   2   4  212.48   39.00
  -5   2  -4  231.38   48.80
   5   2   4  290.17   47.10
   6  -2   4  113.09   28.80
  -6  -2  -4   22.60   30.40
   6  -2   4  119.89   40.60
  -6  -2  -4   69.79   22.90
  -6  -2  -4  127.49   46.90
  -6   2  -4    1.00   31.70
  -7  -2  -4  -92.19   29.30
  -7  -2  -4  -27.40   29.30
  -7  -2  -4  -21.90   17.60
   7  -2   4  -75.89   30.00
  -7   2  -4   55.49   42.00
  -8  -2  -4  323.37   66.49
  -8   2  -4  391.56   80.29
  10  -3  -4   42.40   50.59
 -10  -3   4   -8.20   36.80
  10  -3  -4  -12.30   35.20
  10   3  -4   42.30   38.80
  10   3  -4   36.30   33.90
 -10   3   4   -9.80   36.10
  -9  -3   4  130.09   43.70
   9  -3  -4   67.29   48.90
   9  -3  -4    5.40   32.50
  -9   3   4   93.69   41.50
   9   3  -4   28.20   38.60
   9   3  -4   75.99   36.30
   8  -3  -4   -9.50   39.00
  -8  -3   4   19.60   27.90
   8  -3  -4    5.10   14.80
  -8  -3   4   39.70   31.70
   8  -3  -4   14.40   32.60
  -8  -3   4    6.80   23.30
   8   3  -4    6.10   29.80
  -8   3   4    8.90   31.10
   8   3  -4    4.00   28.10
  -8   3   4    0.70   31.90
   7  -3  -4  419.96   72.39
  -7  -3   4  488.45   67.59
  -7  -3   4  457.25   74.99
  -7  -3   4  417.46   70.19
   7  -3  -4  517.25   69.59
   7  -3  -4  602.04   61.89
   7  -3  -4  450.75   80.59
   7   3  -4  646.64   73.79
   7   3  -4  592.54   63.29
  -7   3   4  781.02   90.49
   7   3  -4  695.13   85.99
  -7   3   4  542.75   78.39
   6  -3  -4  195.58   29.40
   6  -3  -4  146.19   35.70
  -6  -3   4  125.99   30.10
   6  -3  -4   89.29   39.10
   6  -3  -4   88.99   36.50
  -6  -3   4   97.99   31.50
  -6   3   4  121.39   37.30
   6   3  -4  236.18   44.20
   6   3  -4  148.29   29.80
  -6   3   4  146.99   42.40
   6   3  -4  167.08   33.20
   6   3  -4  232.08   37.30
  -5  -3   4   11.10   21.80
   5  -3  -4  -14.30   21.20
  -5  -3   4   10.10   20.10
   5  -3  -4  -16.50   18.10
   5  -3  -4   36.90   23.80
   5  -3  -4   50.79   25.60
   5  -3  -4   21.70   17.00
   5   3  -4  -23.10   16.70
  -5   3   4  -17.30   19.80
  -5   3   4    4.20   18.90
   5   3  -4   17.20   18.50
   5   3  -4    2.90   23.60
   5   3  -4   15.60   15.90
   4  -3  -4 1459.15  141.59
   4  -3  -4 1605.74  138.39
  -4  -3   4 1313.27  138.29
   4  -3  -4 1235.48  129.49
  -4  -3   4 1158.38  136.89
   4  -3  -4 1233.88  140.79
   4  -3  -4 1641.34  143.59
  -4   3   4 1098.19  136.59
   4   3  -4 1443.86  129.29
   4   3  -4 1410.16  134.19
  -4   3   4 1478.95  139.89
   4   3  -4 1418.56  129.89
   4   3  -4 1255.27  139.79
  -4   3   4 1405.56  140.39
   4   3  -4 1319.87  137.19
  -3  -3   4 4479.75  410.56
   3  -3  -4 4015.20  421.26
   3  -3  -4 4748.92  424.06
  -3  -3   4 4444.46  412.46
  -3  -3   4 4233.18  419.36
  -3  -3   4 4291.37  418.46
   3  -3  -4 4395.56  410.76
   3  -3  -4 4503.55  413.96
   3   3  -4 4668.13  418.96
  -3   3   4 4310.67  417.26
   3   3  -4 4448.75  412.76
   3   3  -4 4449.65  417.36
   3   3  -4 4308.97  411.56
  -3   3   4 4475.55  411.36
  -3   3   4 4273.37  415.96
  -2  -3   4 1433.86  124.19
  -2  -3   4 1200.68  134.19
   2  -3  -4 1168.68  135.69
   2  -3  -4 1222.78  125.09
   2  -3  -4 1307.97  127.69
   2  -3  -4 1242.38  139.79
  -2  -3   4 1294.07  125.69
  -2  -3   4 1283.17  132.69
   2  -3  -4 1400.96  124.39
  -2  -3   4 1629.64  139.89
  -2   3   4 1385.46  127.59
  -2   3   4 1384.46  126.69
  -2   3   4 1299.57  129.39
  -2   3   4 1285.37  127.69
   2   3  -4 1303.77  124.29
   2   3  -4 1133.19  127.39
  -2   3   4 1321.47  126.69
   2   3  -4 1290.37  130.09
   1  -3  -4 2425.46  263.17
  -1  -3   4 2499.85  259.07
  -1  -3   4 2581.64  251.37
   1  -3  -4 2698.73  257.77
   1  -3  -4 2730.73  250.07
  -1  -3   4 2653.63  255.77
  -1  -3   4 2686.73  247.08
   1  -3  -4 2741.63  249.88
  -1  -3   4 2541.15  249.78
  -1  -3   4 2597.64  255.77
  -1   3   4 2717.73  250.77
  -1   3   4 2611.84  250.07
   1   3  -4 2752.92  252.87
  -1   3   4 2577.84  249.18
   1   3  -4 2638.44  246.28
  -1   3   4 2733.93  250.17
  -1   3   4 2636.24  251.27
   0  -3  -4  548.85   62.79
   0  -3   4  605.84   52.89
   0  -3   4  317.77   61.69
   0  -3   4  536.95   52.59
   0  -3   4  490.35   56.59
   0  -3   4  528.25   55.19
   0  -3  -4  479.65   76.19
   0  -3  -4  548.45   54.69
   0  -3   4  557.64   60.69
   0   3   4  528.35   55.49
   0   3   4  582.14   55.09
   0   3   4  545.65   55.09
   0   3   4  504.15   56.89
   0   3   4  437.66   63.39
   0   3  -4  539.65   51.09
   0   3  -4  493.25   56.29
   1  -3   4   25.60   18.60
  -1  -3  -4   -1.00    9.50
   1  -3   4    3.20    7.70
  -1  -3  -4    5.40   17.00
  -1  -3  -4  -28.60   28.70
   1  -3   4    7.00    6.30
  -1  -3  -4   -3.20   13.70
  -1  -3  -4   19.70    9.60
   1  -3   4   -5.40   12.40
   1  -3   4    5.30   11.20
  -1   3  -4    7.30    6.20
   1   3   4   -0.70   11.10
  -1   3  -4    7.90   10.20
  -1   3  -4  -17.00    6.10
   1   3   4    7.40    9.90
   1   3   4   12.60   14.70
   1   3   4   16.30    7.60
  -1   3  -4   18.10   10.70
   1   3   4    5.10    9.00
  -2  -3  -4 1181.38  154.68
   2  -3   4 1383.86  134.99
   2  -3   4 1513.95  133.69
   2  -3   4 1436.46  133.19
  -2  -3  -4 1424.86  136.59
   2  -3   4 1343.37  139.39
  -2  -3  -4 1422.56  138.59
   2  -3   4 1392.26  141.99
  -2   3  -4 1412.86  134.79
  -2   3  -4 1450.95  137.69
   2   3   4 1452.85  139.09
   2   3   4 1377.46  140.69
  -2   3  -4 1435.16  139.29
  -2   3  -4 1359.86  136.39
   2   3   4 1449.85  138.89
   2   3   4 1450.65  137.19
  -3  -3  -4   88.89   16.00
   3  -3   4   79.59   15.80
   3  -3   4   95.99   23.70
  -3  -3  -4   18.80   33.90
   3  -3   4  113.49   28.80
  -3  -3  -4   72.49   22.40
  -3  -3  -4   91.99   17.80
   3   3   4   77.49   19.50
  -3   3  -4   95.99   19.80
   3   3   4   91.29   20.60
  -3   3  -4  108.29   18.10
   3   3   4   87.99   23.00
  -3   3  -4  108.39   17.30
  -4  -3  -4 1291.77  131.59
   4  -3   4 1294.87  137.99
   4  -3   4 1227.98  129.79
  -4  -3  -4  935.21  150.18
  -4  -3  -4 1275.67  124.29
  -4   3  -4 1370.76  126.09
   4   3   4 1307.17  133.09
   4   3   4 1344.57  130.79
  -4   3  -4 1375.46  133.19
   4   3   4 1284.07  129.89
  -5  -3  -4  807.92  109.89
  -5  -3  -4  688.43   81.99
   5  -3   4  695.43   80.19
   5  -3   4  725.33   95.39
   5   3   4  775.92   91.29
   5   3   4  749.23   80.99
   5   3   4  717.23   83.29
  -5   3  -4  715.03   85.79
  -6  -3  -4   52.09   22.50
   6  -3   4   36.40   33.40
  -6  -3  -4   16.60   38.30
   6  -3   4   58.29   23.80
   6   3   4   22.30   28.50
   6   3   4   73.99   29.10
  -6   3  -4   56.69   33.70
  -7  -3  -4  221.48   37.10
  -7  -3  -4   72.99   40.20
   7  -3   4  208.38   52.89
  -7   3  -4  205.08   52.49
  -8  -3  -4   41.70   25.50
   8  -3   4  -13.20   38.60
  -8  -3  -4   11.50   34.90
  -8   3  -4    6.20   45.20
  10  -4  -4  109.79   45.30
 -10  -4   4   83.39   42.90
 -10   4   4   57.69   45.00
  10   4  -4   70.19   39.90
   9  -4  -4    1.30   35.80
  -9  -4   4   30.20   33.50
   9  -4  -4  -59.99   39.60
   9   4  -4   35.00   38.50
   9   4  -4   12.00   30.60
  -9   4   4   14.90   36.10
   8  -4  -4    1.40   16.40
   8  -4  -4    8.80   40.30
  -8  -4   4   40.40   32.30
  -8  -4   4   -2.60   20.80
   8  -4  -4   -6.70   28.60
  -8  -4   4   -8.10   26.10
   8   4  -4  -32.00   24.10
   8   4  -4   15.70   31.00
  -8   4   4    8.10   34.70
  -8   4   4  -42.30   29.70
   7  -4  -4   46.00   27.80
  -7  -4   4   61.29   28.50
   7  -4  -4   -7.40   31.50
   7  -4  -4   83.09   23.10
  -7  -4   4   29.30   28.50
   7  -4  -4   -7.70   31.40
   7   4  -4   34.10   20.00
  -7   4   4   60.79   39.30
   7   4  -4   62.39   26.90
  -7   4   4   70.49   36.80
   7   4  -4   88.29   36.00
   6  -4  -4   84.89   33.80
   6  -4  -4   79.29   24.20
  -6  -4   4  108.09   30.80
   6  -4  -4   99.49   29.90
   6  -4  -4   59.29   29.90
  -6  -4   4   88.29   28.00
  -6   4   4  121.39   36.30
   6   4  -4   60.29   34.00
   6   4  -4   64.69   26.10
   6   4  -4   97.49   27.10
  -6   4   4   50.19   29.70
   6   4  -4   69.29   25.20
   5  -4  -4 1488.05  161.28
   5  -4  -4 1274.67  160.08
  -5  -4   4 1398.56  157.78
  -5  -4   4 1661.93  159.98
   5  -4  -4 1700.53  159.98
   5  -4  -4 1775.22  163.68
   5  -4  -4 1747.83  157.78
  -5   4   4 1593.64  160.38
   5   4  -4 1749.72  156.68
   5   4  -4 1597.24  155.68
  -5   4   4 1362.66  162.88
   5   4  -4 1424.96  157.38
   4  -4  -4  282.57   49.80
   4  -4  -4  406.16   56.89
   4  -4  -4  325.77   41.40
  -4  -4   4  339.47   47.30
   4  -4  -4  226.48   46.70
  -4  -4   4  264.67   45.70
   4  -4  -4  309.07   33.90
   4   4  -4  252.57   47.30
  -4   4   4  318.07   45.60
   4   4  -4  307.47   44.70
   4   4  -4  291.27   38.60
   4   4  -4  337.87   35.90
  -4   4   4  338.97   48.00
  -3  -4   4  826.12   83.29
   3  -4  -4  895.91   81.29
  -3  -4   4  846.12   81.59
   3  -4  -4  759.92   92.89
   3  -4  -4  832.62   94.09
   3  -4  -4  933.41  100.59
  -3  -4   4  783.62   95.39
  -3  -4   4  824.22   90.19
   3   4  -4  865.81   83.99
   3   4  -4  926.61   92.89
  -3   4   4  841.02   88.69
  -3   4   4  765.12   84.29
   3   4  -4  818.42   88.49
  -3   4   4  876.51   87.49
  -3   4   4  875.61   86.49
  -2  -4   4  514.55   64.29
   2  -4  -4  492.45   59.59
  -2  -4   4  441.26   52.59
   2  -4  -4  620.14   73.59
  -2  -4   4  477.35   45.40
   2  -4  -4  375.76   43.80
  -2  -4   4  452.75   43.70
   2   4  -4  448.66   43.80
   2   4  -4  355.56   49.10
  -2   4   4  445.06   47.20
  -2   4   4  441.66   49.60
  -2   4   4  344.87   43.60
  -2   4   4  457.55   48.80
  -1  -4   4  330.07   60.19
  -1  -4   4  438.56   59.09
   1  -4  -4  533.95   60.49
   1  -4  -4  450.45   46.90
  -1  -4   4  463.65   44.30
   1  -4  -4  505.65   72.99
  -1  -4   4  425.76   47.50
  -1  -4   4  424.76   55.49
  -1   4   4  474.65   49.20
  -1   4   4  482.25   49.40
   1   4  -4  374.76   48.80
  -1   4   4  412.46   47.40
   1   4  -4  419.66   42.90
   1   4  -4  449.95   51.39
  -1   4   4  385.76   46.50
  -1   4   4  408.96   55.49
   0  -4  -4  660.43   68.49
   0  -4   4  627.34   68.09
   0  -4   4  612.54   59.39
   0  -4   4  539.95   62.29
   0  -4   4  621.24   58.29
   0  -4   4  674.33   69.29
   0  -4  -4  569.74   88.39
   0  -4   4  549.05   62.99
   0   4   4  548.55   61.59
   0   4   4  607.14   62.29
   0   4  -4  587.14   58.79
   0   4  -4  606.94   63.79
   0   4   4  607.84   62.19
  -1  -4  -4 1101.79   97.99
  -1  -4  -4  949.60  128.69
  -1  -4  -4  954.50  101.69
   1  -4   4 1011.00  102.19
  -1  -4  -4  985.70  101.39
   1  -4   4  993.70   98.19
   1  -4   4  958.30  102.09
   1  -4   4  750.22  104.19
   1  -4   4  896.51  100.29
   1  -4   4 1036.80   95.29
   1   4   4 1002.30   96.09
   1   4   4  931.71   98.99
  -1   4  -4 1106.49   97.09
  -1   4  -4 1010.80  100.29
   1   4   4  966.50   99.79
   1   4   4 1120.49   97.79
  -2  -4  -4 1219.98  131.09
   2  -4   4 1413.36  124.79
   2  -4   4 1345.47  130.79
  -2  -4  -4 1365.76  129.29
  -2  -4  -4 1271.97  133.69
   2  -4   4 1314.97  132.99
  -2  -4  -4  827.42  148.69
   2  -4   4 1345.37  129.59
   2  -4   4 1336.67  125.29
   2   4   4 1364.46  130.29
  -2   4  -4 1300.37  124.49
  -2   4  -4 1348.97  129.09
   2   4   4 1335.27  129.69
   2   4   4 1300.27  127.29
  -2   4  -4 1414.26  127.49
  -2   4  -4 1064.29  132.19
  -3  -4  -4   35.30   20.00
  -3  -4  -4    4.10   12.30
  -3  -4  -4  -22.20   31.20
   3  -4   4    6.50   15.50
   3  -4   4    1.30   19.30
   3   4   4   12.80   14.80
  -3   4  -4   10.90    7.80
   3   4   4   24.20   15.10
   3   4   4   13.60   13.20
  -3   4  -4   16.00   12.40
  -3   4  -4   30.40   13.30
   4  -4   4  201.38   32.40
  -4  -4  -4  131.09   50.19
  -4  -4  -4  144.89   23.00
   4  -4   4  138.79   36.00
  -4  -4  -4   94.59   28.10
   4   4   4  156.28   29.60
   4   4   4  151.88   31.70
  -4   4  -4  145.69   28.90
   4   4   4  140.79   28.70
  -4   4  -4  177.28   26.20
   5  -4   4   28.20   18.50
   5  -4   4   24.70   29.00
  -5  -4  -4  -28.60   30.30
  -5  -4  -4   25.40   22.00
  -5   4  -4   23.80   22.50
   5   4   4    4.50   17.60
   5   4   4  -15.30   17.10
   5   4   4   -3.60   21.40
  -6  -4  -4   46.00   41.10
   6  -4   4   64.99   39.60
   6  -4   4  103.59   26.60
  -6  -4  -4   95.59   28.10
  -6   4  -4  207.38   39.70
   6   4   4  112.59   35.40
   6   4   4  110.79   33.10
  -7  -4  -4  335.37   51.99
   7  -4   4  363.96   49.50
   7  -4   4  339.77   64.59
  -7   4  -4  480.95   72.79
   7   4   4  236.08   53.69
   7   4   4  247.48   56.19
   8  -4   4  292.67   61.39
  -8  -4  -4  221.78   55.39
  -8  -4  -4  260.57   45.00
  -8   4  -4  170.18   64.89
 -10  -5   4   44.40   47.30
  -9  -5   4   21.40   45.40
  -9  -5   4   62.89   34.80
   9  -5  -4   25.40   36.20
  -9   5   4   15.70   39.10
   9   5  -4   -3.00   35.00
  -8  -5   4   59.19   32.60
  -8  -5   4   85.99   34.00
   8  -5  -4  113.79   27.90
   8  -5  -4   99.19   44.30
   8   5  -4   77.59   37.00
   8   5  -4   99.09   33.30
  -8   5   4   91.59   38.60
  -8   5   4  157.28   51.89
   7  -5  -4   -8.90   31.80
   7  -5  -4   -1.60   19.40
  -7  -5   4   12.10   24.40
   7  -5  -4   16.70   26.20
  -7  -5   4   22.30   25.10
   7   5  -4   -0.80   21.20
   7   5  -4   14.10   19.90
   7   5  -4    4.20   23.90
  -7   5   4   29.40   38.60
   7   5  -4   -5.40   28.50
  -7   5   4   -0.30   29.00
  -6  -5   4   11.50   23.40
   6  -5  -4   13.50   24.90
   6  -5  -4   -7.10   17.60
   6  -5  -4  -25.40   26.00
   6  -5  -4   -9.90   21.70
  -6  -5   4   53.39   26.40
  -6   5   4    6.00   30.40
   6   5  -4   15.70   21.70
  -6   5   4  -23.90   23.00
   6   5  -4   21.80   20.40
   6   5  -4  -15.30   18.20
   6   5  -4   18.30   29.70
   5  -5  -4  331.27   55.89
   5  -5  -4  347.47   50.59
  -5  -5   4  290.57   51.19
  -5  -5   4  342.37   52.69
   5  -5  -4  396.56   60.69
   5  -5  -4  366.06   56.89
  -5   5   4  300.67   50.79
   5   5  -4  353.86   59.29
   5   5  -4  431.16   49.00
  -5   5   4  400.06   59.39
   5   5  -4  432.66   55.29
   5   5  -4  360.86   48.10
   4  -5  -4   59.29   13.10
   4  -5  -4   36.50   28.00
  -4  -5   4   41.20    8.30
  -4  -5   4   30.90   25.00
   4  -5  -4   68.79   27.20
  -4  -5   4   13.80   20.00
   4  -5  -4   69.49   31.40
  -4   5   4   33.50   20.30
   4   5  -4   51.89   21.50
  -4   5   4   83.89   24.90
   4   5  -4   63.39   16.50
   4   5  -4   44.70   25.20
   4   5  -4   63.39   16.00
   3  -5  -4  116.29   16.00
   3  -5  -4  142.29   39.90
  -3  -5   4  147.79   18.50
   3  -5  -4  144.99   22.70
  -3  -5   4  111.59   32.70
   3  -5  -4  119.39   28.40
  -3  -5   4  173.98   31.30
   3  -5  -4  101.39   31.10
  -3  -5   4  120.49   19.80
   3   5  -4  104.39   26.20
  -3   5   4  158.18   27.70
  -3   5   4   94.99   20.40
  -3   5   4  148.49   21.50
   3   5  -4  113.29   25.80
   3   5  -4  127.69   20.40
  -3   5   4  115.89   25.10
   3   5  -4  137.39   30.60
   2  -5  -4 3549.04  334.57
   2  -5  -4 3808.02  342.67
  -2  -5   4 3643.44  335.67
   2  -5  -4 3732.93  343.37
  -2  -5   4 3591.14  340.87
   2  -5  -4 4001.60  338.07
   2  -5  -4 3702.33  353.26
  -2  -5   4 3278.97  345.27
  -2  -5   4 3537.75  335.27
  -2   5   4 3590.94  333.47
   2   5  -4 3117.29  338.07
  -2   5   4 3413.66  338.77
   2   5  -4 3509.35  334.07
  -2   5   4 3654.13  336.17
  -2   5   4 3413.66  338.17
  -1  -5   4   24.90   24.60
  -1  -5   4   12.50   16.40
  -1  -5   4    5.30   11.30
  -1  -5   4   -8.50    7.60
   1  -5  -4    5.90   14.30
  -1  -5   4   32.30   31.20
   1  -5  -4   -0.90   17.60
   1  -5  -4   33.20   35.00
  -1   5   4   -5.60   10.00
  -1   5   4   -2.30   12.10
  -1   5   4   11.20   12.70
  -1   5   4  -18.60   10.10
   1   5  -4   -1.40   13.10
   1   5  -4   14.00    7.60
   0  -5   4 3218.68  286.97
   0  -5   4 3053.19  292.27
   0  -5  -4 2625.14  302.27
   0  -5   4 2937.91  279.87
   0  -5   4 3012.80  287.47
   0  -5  -4 3151.88  285.77
   0  -5   4 3028.80  283.47
   0  -5  -4 3194.78  284.57
   0  -5   4 3109.59  277.57
   0   5  -4 2799.02  283.47
   0   5   4 2948.30  282.17
   0   5   4 2816.02  281.47
   0   5  -4 3093.19  279.87
   0   5   4 2858.01  282.07
   0   5   4 2648.54  286.07
   1  -5   4   31.10   17.60
  -1  -5  -4   29.80   40.60
   1  -5   4   45.40   13.50
  -1  -5  -4   53.69   18.20
   1  -5   4   50.19    6.80
   1  -5   4   49.40   19.00
   1  -5   4   45.20   15.20
   1  -5   4   48.70   23.30
  -1  -5  -4   52.69   17.70
   1   5   4   30.20   12.00
   1   5   4   41.80    9.60
   1   5   4   -7.90   17.80
  -1   5  -4   46.10   16.10
   1   5   4   21.10   14.10
  -1   5  -4   34.10   11.30
   1   5   4   32.60   15.40
  -2  -5  -4    5.00    9.70
   2  -5   4   24.20   21.60
  -2  -5  -4   13.30   14.60
  -2  -5  -4   27.50   17.50
   2  -5   4   36.50   19.40
   2  -5   4   47.90   19.40
  -2  -5  -4  -13.40   14.70
   2  -5   4   12.20    8.30
  -2  -5  -4   -0.50   39.20
   2  -5   4    8.80   14.90
   2   5   4   -0.90    5.70
   2   5   4   10.60   14.00
  -2   5  -4    0.80   13.20
   2   5   4   42.00   15.80
   2   5   4   21.10   10.90
   2   5   4   15.80    6.50
  -2   5  -4   29.10   11.80
  -3  -5  -4  793.02   86.79
   3  -5   4  823.52   74.19
  -3  -5  -4  568.34  106.89
   3  -5   4  720.53   82.69
  -3  -5  -4  870.91   81.49
   3  -5   4  808.72   89.59
   3   5   4  674.03   81.39
  -3   5  -4  714.73   81.39
  -3   5  -4  772.92   75.79
   3   5   4  850.51   84.99
   3   5   4  802.92   81.89
  -3   5  -4  773.12   81.39
   4  -5   4   23.30   19.00
  -4  -5  -4   33.20   38.70
  -4  -5  -4   33.60   14.70
  -4  -5  -4   38.30   21.20
   4  -5   4   37.50   27.40
   4   5   4   42.50   20.20
   4   5   4   35.20   21.30
   4   5   4   32.60   18.00
  -4   5  -4   48.90   19.10
  -4   5  -4   28.90   16.10
   5  -5   4   45.50   35.00
  -5  -5  -4   17.10   21.80
   5  -5   4   14.30   19.00
  -5  -5  -4   13.40   33.60
   5   5   4   52.39   24.70
   5   5   4   -4.40   18.90
  -5   5  -4   52.79   23.40
   5   5   4  -21.20   17.00
  -6  -5  -4  774.72   84.89
   6  -5   4  463.85   91.29
   6  -5   4  812.12   81.49
  -6  -5  -4  559.64   96.39
  -6   5  -4  824.82   89.79
   6   5   4  659.83   90.69
   6   5   4  725.33   86.29
   7  -5   4   78.59   44.50
  -7  -5  -4   49.60   28.40
   7   5   4   57.49   34.20
   7   5   4   56.69   31.90
  -7   5  -4   33.60   35.20
  -9  -6   4   -8.70   34.10
  -9  -6   4    1.90   33.40
   9  -6  -4   94.69   43.80
   9   6  -4   45.40   36.90
  -9   6   4   64.69   50.89
  -8  -6   4  145.19   41.10
   8  -6  -4  161.38   34.80
   8  -6  -4   86.09   42.30
  -8  -6   4   34.30   35.50
  -8   6   4  171.28   50.79
   8   6  -4  136.39   47.10
   8   6  -4  149.88   37.20
  -8   6   4  211.08   47.80
   7  -6  -4  571.54   83.59
  -7  -6   4  510.95   75.49
   7  -6  -4  622.44   78.09
  -7  -6   4  501.35   74.09
   7  -6  -4  575.24   71.29
   7   6  -4  607.84   69.69
  -7   6   4  340.67   81.19
  -7   6   4  759.02   80.29
   7   6  -4  549.74   73.99
   7   6  -4  517.55   83.39
   7   6  -4  578.04   66.59
   6  -6  -4   -1.20   25.60
  -6  -6   4    1.80   24.90
   6  -6  -4   22.90   22.00
   6  -6  -4    5.50   29.20
  -6  -6   4  -37.30   18.70
   6  -6  -4   -3.60   28.80
   6   6  -4   -7.00   20.20
   6   6  -4   -0.80   22.50
   6   6  -4   22.30   19.10
   6   6  -4   -3.30   25.80
  -6   6   4  -10.40   22.20
  -6   6   4  -18.50   22.00
   5  -6  -4 1768.72  178.38
  -5  -6   4 1491.75  176.78
  -5  -6   4 1862.61  176.88
   5  -6  -4 1724.73  178.48
   5  -6  -4 1983.10  186.18
   5  -6  -4 1947.31  176.98
   5   6  -4 1374.66  177.58
   5   6  -4 1476.45  164.18
   5   6  -4 2089.79  170.98
   5   6  -4 1753.52  174.48
  -5   6   4 1750.52  179.48
   5   6  -4 1765.82  171.08
  -5   6   4 1919.81  176.38
   4  -6  -4 1110.39  116.29
   4  -6  -4 1113.39  104.29
  -4  -6   4  903.71  114.09
  -4  -6   4  933.21  101.19
   4  -6  -4 1197.98  127.29
   4  -6  -4  999.40  114.29
  -4  -6   4 1010.70  111.79
   4   6  -4 1140.79  106.59
  -4   6   4 1104.69  111.69
   4   6  -4 1096.39  110.49
  -4   6   4  973.60  110.19
  -4   6   4 1182.58  107.69
   4   6  -4  955.30  114.89
   4   6  -4 1178.88  108.39
  -3  -6   4  148.39   31.40
   3  -6  -4  192.78   46.80
   3  -6  -4  139.59   32.20
  -3  -6   4  146.59   36.70
  -3  -6   4  146.69   20.60
   3  -6  -4  141.69   18.10
   3  -6  -4  144.79   25.30
   3  -6  -4  107.49   30.90
  -3   6   4  141.89   28.60
   3   6  -4  107.59   29.80
  -3   6   4  113.39   22.60
   3   6  -4  153.18   29.30
  -3   6   4  140.89   21.70
   3   6  -4  152.68   23.40
  -3   6   4  146.09   27.40
   3   6  -4  168.98   34.40
  -2  -6   4  312.97   39.70
  -2  -6   4  302.47   47.20
   2  -6  -4  355.86   51.59
   2  -6  -4  339.17   65.29
   2  -6  -4  331.07   37.60
   2  -6  -4  307.67   48.20
   2  -6  -4  386.76   44.90
  -2  -6   4  396.26   59.09
  -2   6   4  309.17   40.00
  -2   6   4  329.97   44.90
   2   6  -4  327.97   45.00
   2   6  -4  351.46   37.10
  -2   6   4  342.97   35.70
  -2   6   4  367.86   46.60
   1  -6  -4   29.50   22.30
   1  -6  -4   92.69   24.60
  -1  -6   4   23.30   11.80
  -1  -6   4   99.29   35.50
   1  -6  -4   30.50   39.20
  -1  -6   4   36.10   15.30
   1  -6  -4   53.99   18.80
  -1  -6   4   45.10   28.40
  -1  -6   4   32.40   18.40
  -1   6   4   65.99   15.80
  -1   6   4   40.40    7.10
   1   6  -4   53.29   12.00
  -1   6   4   53.19   17.20
  -1   6   4   39.80   10.40
  -1   6   4   27.30   17.00
   1   6  -4   44.50   18.20
  -1   6   4   20.70   14.90
   0  -6   4  875.91   78.79
   0  -6   4  736.73   82.79
   0  -6   4  844.72  103.39
   0  -6   4  744.73   86.39
   0  -6   4  856.71   94.39
   0  -6  -4  835.82   88.79
   0  -6  -4  812.42   88.39
   0  -6   4  900.31   90.19
   0  -6  -4  661.13  111.59
   0   6   4  913.21   85.29
   0   6   4  759.12   85.39
   0   6   4  865.61   85.59
   0   6   4  886.61   79.79
   0   6  -4  752.92   86.79
   0   6  -4  859.51   83.29
  -1  -6  -4  179.88   57.49
   1  -6   4  158.98   30.20
  -1  -6  -4  140.29   28.60
   1  -6   4  148.79   24.70
  -1  -6  -4  148.39   29.00
   1  -6   4  162.48   32.90
   1  -6   4  151.98   30.40
  -1   6  -4  162.48   28.00
   1   6   4   96.59   28.60
   1   6   4  179.58   20.90
   1   6   4  145.09   23.60
   1   6   4  175.98   28.00
  -1   6  -4  167.48   22.90
   1   6   4  119.69   24.40
  -2  -6  -4   67.49   21.70
  -2  -6  -4   46.90   20.90
  -2  -6  -4   68.59   13.60
   2  -6   4  107.19   29.90
   2  -6   4   47.80   24.30
   2  -6   4   84.29   15.20
  -2  -6  -4  109.99   52.19
   2  -6   4   73.89   23.20
  -2   6  -4   84.59   18.40
   2   6   4   67.89   20.80
   2   6   4   24.00   17.10
   2   6   4   73.59   15.90
   2   6   4   64.59   12.80
  -2   6  -4   58.99   18.90
   2   6   4   52.19   19.00
  -3  -6  -4   23.90   15.60
  -3  -6  -4   13.30   19.10
   3  -6   4    4.00   21.10
   3  -6   4   -7.50   13.50
   3  -6   4   -8.90   14.40
  -3  -6  -4   34.00   40.70
   3   6   4   -0.90   17.30
  -3   6  -4   15.20   14.40
   3   6   4   -1.60   15.40
  -3   6  -4   20.20   17.00
   3   6   4    5.40   13.10
  -4  -6  -4  516.15   65.19
  -4  -6  -4  431.66   80.59
   4  -6   4  598.44   73.79
   4  -6   4  481.75   59.49
  -4  -6  -4  407.96   52.99
  -4   6  -4  438.26   57.29
   4   6   4  502.65   63.49
  -4   6  -4  498.75   56.79
   4   6   4  492.45   61.79
   4   6   4  478.05   57.39
  -5  -6  -4  385.86   86.59
   5  -6   4  632.74   90.09
   5  -6   4  680.33   73.99
  -5  -6  -4  628.94   80.99
  -5   6  -4  673.93   76.39
   5   6   4  712.93   83.99
   5   6   4  650.73   78.89
   5   6   4  680.83   77.29
   6  -6   4  133.69   29.90
   6  -6   4   72.69   41.20
  -6  -6  -4  113.79   36.20
  -6  -6  -4  111.59   45.40
  -6   6  -4  160.28   38.10
   6   6   4  114.09   36.00
   6   6   4  126.39   36.50
  -7  -6  -4  454.05   62.39
   7  -6   4  331.47   69.59
   7   6   4  324.77   62.29
  -7   6  -4  432.06   63.99
   7   6   4  245.88   54.79
  -9  -7   4  -38.40   34.60
   9  -7  -4  -46.50   39.10
   9   7  -4   52.19   40.80
  -9   7   4   26.70   48.00
  -8  -7   4  112.29   42.40
   8  -7  -4  148.09   36.90
   8  -7  -4  191.58   49.30
  -8  -7   4  129.89   38.70
   8   7  -4  135.19   40.70
  -8   7   4  166.08   49.10
  -8   7   4  146.49   57.39
   8   7  -4  111.19   45.80
   7  -7  -4  351.36   64.09
  -7  -7   4  439.76   63.29
  -7  -7   4  373.96   62.99
   7  -7  -4  456.45   60.49
   7  -7  -4  582.84   70.29
  -7   7   4  403.86   64.19
   7   7  -4  443.06   60.59
   7   7  -4  229.78   49.80
  -7   7   4  415.96   76.09
   7   7  -4  420.36   71.09
  -6  -7   4  927.21  115.29
   6  -7  -4 1185.58  118.79
  -6  -7   4 1017.60  112.19
   6  -7  -4 1069.69  111.99
   6  -7  -4 1027.90  122.19
   6  -7  -4 1155.18  124.59
   6   7  -4  890.91  107.49
   6   7  -4  943.61  109.59
  -6   7   4 1039.50  128.19
   6   7  -4  867.01  123.89
  -6   7   4 1106.89  113.89
   6   7  -4 1035.30  104.09
   5  -7  -4   -3.60   26.80
   5  -7  -4   14.80   25.80
   5  -7  -4   16.00   31.20
  -5  -7   4   -7.60   20.80
   5  -7  -4  -23.20   23.00
  -5  -7   4  -30.30   24.80
   5   7  -4    2.50   15.80
   5   7  -4  -26.80   24.20
   5   7  -4  -10.90   21.30
  -5   7   4  -16.70   22.40
  -5   7   4   -9.20   17.20
  -5   7   4    1.40   20.10
   5   7  -4   16.60   15.40
   4  -7  -4   96.99   31.60
   4  -7  -4  116.49   20.80
   4  -7  -4   68.79   40.90
   4  -7  -4   84.39   10.60
  -4  -7   4   61.69   31.00
  -4  -7   4   75.49   15.30
  -4  -7   4  134.39   30.10
   4  -7  -4   98.19   31.10
   4   7  -4   77.39   31.80
  -4   7   4   79.19   20.70
   4   7  -4   85.19   25.30
   4   7  -4  136.99   28.50
  -4   7   4   95.99   26.60
   4   7  -4   61.49   19.00
  -4   7   4  116.39   26.80
  -3  -7   4 1417.06  143.39
   3  -7  -4 1330.67  132.59
  -3  -7   4 1420.16  135.09
  -3  -7   4 1184.58  146.59
   3  -7  -4 1465.35  145.49
   3  -7  -4 1316.27  138.59
   3  -7  -4 1590.64  143.69
   3  -7  -4 1659.43  161.48
   3   7  -4 1357.46  135.69
  -3   7   4 1332.57  135.39
   3   7  -4 1544.35  146.89
  -3   7   4 1301.87  140.49
  -3   7   4 1244.98  140.29
  -3   7   4 1493.85  135.29
   2  -7  -4   43.20   22.20
   2  -7  -4   23.20   35.20
  -2  -7   4   79.19   24.60
  -2  -7   4   57.99   12.90
  -2  -7   4   69.29   33.70
   2  -7  -4   51.09   25.00
   2  -7  -4   85.89   23.10
  -2  -7   4   48.90   16.40
  -2   7   4   44.90   18.60
  -2   7   4   45.30   11.00
   2   7  -4   62.89   14.80
  -2   7   4   30.00   18.10
  -2   7   4   71.59   16.40
   2   7  -4   63.79   20.90
   1  -7  -4  210.08   38.10
   1  -7  -4  208.08   35.20
   1  -7  -4  173.18   55.99
  -1  -7   4  212.28   23.20
  -1  -7   4  131.09   28.50
   1  -7  -4  230.68   36.00
  -1  -7   4  298.57   53.29
  -1  -7   4  197.88   35.80
   1   7  -4  197.08   34.10
  -1   7   4  208.58   29.20
   1   7  -4  209.48   27.60
  -1   7   4  192.68   33.20
  -1   7   4  192.18   32.90
  -1   7   4  206.98   32.80
  -1   7   4  228.78   23.10
   0  -7   4  494.65   78.69
   0  -7  -4  425.96   88.69
   0  -7  -4  625.14   66.19
   0  -7  -4  434.06   63.79
   0  -7  -4  590.74   66.19
   0  -7   4  661.73   67.39
   0  -7   4  661.53   76.19
   0  -7   4  509.25   63.09
   0   7  -4  582.04   64.89
   0   7   4  517.85   57.79
   0   7  -4  526.25   58.69
   0   7  -4  593.54   60.39
   0   7   4  584.74   63.19
   0   7   4  619.54   61.19
   0   7   4  573.24   62.49
  -1  -7  -4  111.49   27.50
   1  -7   4   90.49   26.70
   1  -7   4  126.79   27.90
  -1  -7  -4   42.60   52.39
  -1  -7  -4   95.99   25.20
   1  -7   4  125.49   29.60
  -1   7  -4  118.59   25.20
   1   7   4  104.19   17.40
   1   7   4   95.09   20.20
  -1   7  -4  106.39   20.30
   1   7   4   88.59   21.20
   1   7   4   62.29   22.20
  -2  -7  -4 1664.73  165.28
   2  -7   4 1657.03  167.08
   2  -7   4 1603.74  163.08
  -2  -7  -4 1672.23  163.68
   2  -7   4 1874.11  169.18
  -2  -7  -4 1542.95  190.58
   2   7   4 1524.25  162.68
  -2   7  -4 1599.74  160.28
   2   7   4 1615.94  159.08
   2   7   4 1511.15  161.18
   2   7   4 1683.03  157.88
  -2   7  -4 1736.53  163.78
   3  -7   4   -5.20   21.40
  -3  -7  -4   20.90   20.60
  -3  -7  -4   26.10   18.90
   3  -7   4   -1.70   23.90
   3  -7   4   20.80   17.10
  -3  -7  -4   68.89   47.10
   3   7   4   44.30   19.20
   3   7   4   10.90   18.50
  -3   7  -4   31.20   15.70
  -3   7  -4   17.60   16.80
   3   7   4   20.60   14.90
   4  -7   4  171.98   44.20
  -4  -7  -4  212.28   41.80
  -4  -7  -4  157.28   31.50
  -4  -7  -4  157.08   54.69
   4  -7   4  217.18   36.30
  -4   7  -4  215.18   35.80
   4   7   4  214.58   36.40
   4   7   4  272.07   39.50
   4   7   4  209.08   40.00
  -4   7  -4  253.87   38.00
  -5  -7  -4  270.57   48.60
   5  -7   4  208.48   38.90
  -5  -7  -4  282.37   60.89
   5  -7   4  216.18   52.49
  -5   7  -4  241.78   41.70
   5   7   4  271.47   45.10
   5   7   4  298.07   48.00
   5   7   4  225.38   43.00
  -6  -7  -4    2.20   27.40
   6  -7   4    0.60   34.20
  -6   7  -4   20.00   26.50
   6   7   4   -9.60   24.20
   6   7   4  -13.50   24.60
   7  -7   4   27.70   43.70
  -7  -7  -4   16.60   27.20
   7   7   4  -19.60   32.60
  -9  -8   4  917.91  118.49
   9  -8  -4 1117.09  164.58
   9   8  -4  746.23  109.69
   9   8  -4  860.01  120.59
   8  -8  -4  262.07   61.39
  -8  -8   4  236.38   56.89
  -8  -8   4  287.87   54.69
   8  -8  -4  341.07   52.49
  -8   8   4  321.07   59.79
  -8   8   4  184.28   67.99
   8   8  -4  372.76   57.09
   8   8  -4  327.87   64.69
  -7  -8   4  538.95   80.89
  -7  -8   4  491.45   74.89
   7  -8  -4  610.04   84.49
   7  -8  -4  638.84   85.39
   7  -8  -4  601.04   75.59
  -7   8   4  633.74   83.29
   7   8  -4  506.85   85.59
  -7   8   4  602.34   76.69
   7   8  -4  551.14   74.99
  -7   8   4  373.66   79.69
   6  -8  -4   58.29   28.70
   6  -8  -4    6.00   33.80
   6  -8  -4   32.50   34.50
   6  -8  -4   -2.90   31.10
  -6  -8   4  -52.19   25.30
  -6  -8   4   -0.60   22.90
  -6   8   4    5.90   32.90
  -6   8   4   51.19   27.30
   6   8  -4   14.80   25.20
  -6   8   4  -30.80   20.00
   6   8  -4   66.59   34.70
   6   8  -4   -3.40   18.10
  -5  -8   4   22.30   26.60
  -5  -8   4   88.09   35.20
   5  -8  -4  126.19   47.50
   5  -8  -4   66.39   32.80
   5  -8  -4  102.59   36.50
   5  -8  -4  135.39   38.80
  -5   8   4   90.69   29.10
   5   8  -4   86.79   19.30
  -5   8   4   78.69   28.70
  -5   8   4   50.89   20.30
   5   8  -4   40.40   20.30
   5   8  -4   60.19   27.70
   5   8  -4   64.79   35.20
  -4  -8   4   40.30   13.90
   4  -8  -4   21.50   28.10
   4  -8  -4   55.29   18.10
  -4  -8   4   30.20   30.30
  -4  -8   4   39.10   26.30
   4  -8  -4   28.00   37.80
   4  -8  -4   25.30   22.70
  -4   8   4   65.79   25.50
   4   8  -4   81.79   32.00
   4   8  -4   26.20   20.60
  -4   8   4   55.69   17.60
   4   8  -4   21.50   14.60
  -4   8   4   36.90   24.60
   4   8  -4   33.60   16.20
   3  -8  -4  -10.50   21.70
  -3  -8   4    6.90   13.50
   3  -8  -4    4.90   19.60
  -3  -8   4   -6.40   20.50
   3  -8  -4   35.90   42.60
   3  -8  -4   20.50    9.10
   3  -8  -4   35.80   22.20
  -3  -8   4   -0.50   28.10
   3   8  -4    0.90   22.40
   3   8  -4   19.80   14.20
   3   8  -4   13.80    8.60
  -3   8   4  -19.10   16.80
  -3   8   4    9.00   19.40
  -3   8   4    3.70   13.40
   2  -8  -4  206.08   38.30
   2  -8  -4  226.78   59.69
  -2  -8   4  195.68   49.40
  -2  -8   4  264.57   42.80
  -2  -8   4  199.08   32.50
   2  -8  -4  215.38   35.20
  -2  -8   4  205.18   26.70
   2  -8  -4  218.48   39.90
  -2   8   4  223.88   26.90
  -2   8   4  289.87   33.30
  -2   8   4  187.88   34.60
   2   8  -4  209.58   37.60
  -2   8   4  240.38   38.90
   2   8  -4  206.18   30.90
  -1  -8   4  803.72   84.39
   1  -8  -4  826.42   87.99
   1  -8  -4  640.74  109.89
   1  -8  -4  732.03   88.39
  -1  -8   4  808.52   76.29
   1  -8  -4  857.51   84.09
  -1  -8   4  657.63  102.39
  -1  -8   4  711.83   87.09
   1   8  -4  774.52   86.79
  -1   8   4  799.62   82.19
  -1   8   4  894.11   86.39
   1   8  -4  814.52   80.99
  -1   8   4  705.83   86.09
  -1   8   4  860.21   85.59
   0  -8   4   38.30   29.20
   0  -8  -4   37.70   23.30
   0  -8   4  -15.50   32.40
   0  -8  -4   32.70   22.40
   0  -8  -4   26.60   16.20
   0  -8   4   13.30   18.30
   0  -8  -4   52.09   46.40
   0  -8   4    0.30   19.80
   0   8   4   10.70   14.20
   0   8  -4   21.60   18.30
   0   8  -4   47.30   15.80
   0   8   4   29.40   18.10
   0   8   4   28.30   15.20
   0   8   4   29.30   17.50
   1  -8   4  255.27   43.00
  -1  -8  -4  197.58   64.09
   1  -8   4  173.68   38.30
  -1  -8  -4  255.07   35.30
   1  -8   4  297.47   44.20
  -1  -8  -4  273.57   44.00
  -1  -8  -4  262.37   42.60
   1   8   4  286.27   37.70
   1   8   4  309.27   35.60
   1   8   4  204.58   36.20
  -1   8  -4  279.97   36.20
   1   8   4  242.38   35.70
  -1   8  -4  231.68   40.80
  -2  -8  -4  394.16   78.99
   2  -8   4  426.86   59.69
  -2  -8  -4  392.66   55.99
  -2  -8  -4  396.96   54.99
   2  -8   4  357.86   56.29
   2  -8   4  394.56   52.49
  -2   8  -4  461.05   48.10
   2   8   4  331.37   48.50
   2   8   4  365.76   45.90
   2   8   4  359.26   52.29
  -2   8  -4  405.16   54.69
   2   8   4  372.26   44.40
  -3  -8  -4  536.15   68.09
   3  -8   4  460.95   69.59
   3  -8   4  524.25   62.69
   3  -8   4  406.36   64.39
  -3  -8  -4  601.24   62.39
  -3  -8  -4  437.56   84.69
  -3   8  -4  401.36   57.59
   3   8   4  441.96   60.09
   3   8   4  417.16   61.99
   3   8   4  541.75   57.49
  -3   8  -4  519.25   61.39
   4  -8   4  109.09   37.20
   4  -8   4   73.99   24.80
  -4  -8  -4  123.39   26.00
  -4  -8  -4   82.49   42.90
  -4  -8  -4  117.09   31.70
   4   8   4   98.89   28.20
  -4   8  -4  104.09   26.40
   4   8   4   83.59   25.80
  -4   8  -4   74.99   25.70
   4   8   4  153.38   32.90
   5  -8   4  735.83   82.99
  -5  -8  -4  695.73  101.39
  -5  -8  -4  686.13   92.29
   5  -8   4  706.13  101.69
   5   8   4  648.54   90.69
  -5   8  -4  733.03   85.79
   5   8   4  834.92   87.39
   5   8   4  782.02   86.89
   6  -8   4   39.50   40.40
  -6  -8  -4    7.80   26.50
   6   8   4  -28.00   24.70
  -6   8  -4   18.40   27.00
   8  -9  -4   39.70   30.40
  -8  -9   4   18.30   30.70
   8  -9  -4  -36.20   31.40
  -8  -9   4  -27.10   39.00
  -8   9   4   23.40   36.10
  -8   9   4   67.49   51.79
   8   9  -4   10.60   28.50
   8   9  -4   42.90   41.90
  -7  -9   4  261.27   57.19
   7  -9  -4  289.07   53.89
  -7  -9   4  299.37   53.19
   7  -9  -4  328.27   52.09
   7  -9  -4  223.58   54.29
  -7   9   4  246.28   65.69
   7   9  -4  147.09   42.10
   7   9  -4  141.39   52.19
  -7   9   4  320.57   57.29
   7   9  -4  304.47   49.10
   6  -9  -4   85.89   40.50
   6  -9  -4   49.60   33.40
   6  -9  -4   50.19   32.70
  -6  -9   4   42.90   27.70
  -6  -9   4   91.19   40.30
   6   9  -4   26.20   35.70
  -6   9   4   46.60   28.60
   6   9  -4   64.29   28.80
  -6   9   4   87.79   24.40
  -6   9   4   27.40   33.80
   6   9  -4   26.70   23.00
   5  -9  -4 1111.59  118.69
   5  -9  -4 1144.49  112.99
   5  -9  -4  867.41  130.09
  -5  -9   4 1032.50  113.39
  -5  -9   4  968.50  123.29
   5  -9  -4 1141.19  120.19
   5   9  -4  948.01  118.69
  -5   9   4 1040.40  115.99
  -5   9   4  982.70  111.69
  -5   9   4 1026.50  103.39
   5   9  -4  965.60  105.79
   5   9  -4  927.01  107.89
   4  -9  -4  812.92   81.29
  -4  -9   4  580.94   83.49
  -4  -9   4  720.63   70.59
   4  -9  -4  854.61  113.29
   4  -9  -4  623.34   91.69
   4  -9  -4  761.32   74.99
  -4  -9   4  580.94   88.69
   4  -9  -4  637.14   87.99
   4   9  -4  662.03   90.59
  -4   9   4  746.63   80.89
   4   9  -4  564.64   76.29
  -4   9   4  687.03   81.59
   4   9  -4  703.23   74.69
  -4   9   4  534.15   69.79
  -3  -9   4  120.59   32.10
   3  -9  -4  124.19   30.30
  -3  -9   4   -4.00   33.00
   3  -9  -4  109.89   49.60
  -3  -9   4   83.49   21.60
   3  -9  -4  114.39   36.10
   3  -9  -4   95.29   24.90
  -3   9   4  102.19   20.60
  -3   9   4  119.19   30.10
   3   9  -4   53.89   23.50
  -3   9   4   71.29   27.20
   3   9  -4  102.59   37.30
   3   9  -4   97.79   23.00
   2  -9  -4   95.19   30.20
   2  -9  -4   35.80   45.20
   2  -9  -4  114.79   33.00
   2  -9  -4   74.89   21.50
  -2  -9   4  107.99   23.50
  -2  -9   4  128.19   45.60
  -2  -9   4   84.09   28.90
   2   9  -4   79.19   20.60
  -2   9   4  101.79   26.30
   2   9  -4  112.09   29.00
  -2   9   4  108.09   25.40
  -2   9   4   59.59   24.70
  -2   9   4   86.39   19.50
   1  -9  -4  -16.50   21.90
   1  -9  -4   19.50   46.00
  -1  -9   4   -8.60   19.40
  -1  -9   4    1.50   35.30
  -1  -9   4   10.60   17.00
   1  -9  -4   25.70   24.20
   1  -9  -4   17.70   13.80
  -1   9   4    8.80   12.90
   1   9  -4   -0.50   14.20
  -1   9   4    6.30   18.20
  -1   9   4    7.00   18.50
   1   9  -4   45.00   21.90
  -1   9   4    4.90   16.20
   0  -9  -4   29.60   11.40
   0  -9   4  -13.00   19.50
   0  -9   4  -18.00   18.50
   0  -9   4   29.80   36.00
   0  -9  -4   22.90   24.00
   0  -9  -4  -37.90   39.80
   0  -9  -4   -6.60   22.30
   0  -9   4   -2.10   27.20
   0   9  -4    9.80   17.20
   0   9   4  -13.10   15.40
   0   9   4   -2.60   16.20
   0   9   4    5.70   16.00
   0   9   4    4.70   14.70
   0   9  -4   -2.90   13.90
   1  -9   4  971.20  113.69
   1  -9   4 1200.08  124.99
  -1  -9  -4 1009.70  142.99
  -1  -9  -4 1001.60  115.19
  -1  -9  -4 1086.19  114.09
   1  -9   4 1109.99  116.39
   1  -9   4 1106.59  114.59
   1   9   4 1144.99  109.69
  -1   9  -4 1018.60  108.49
   1   9   4 1010.60  107.79
  -1   9  -4 1042.10  112.79
   1   9   4 1129.89  112.09
   1   9   4 1054.39  109.09
  -2  -9  -4  505.55   85.19
   2  -9   4  506.85   64.89
  -2  -9  -4  487.65   61.99
   2  -9   4  391.26   57.39
   2  -9   4  361.56   61.09
  -2  -9  -4  385.26   59.59
   2   9   4  421.56   52.09
   2   9   4  343.97   55.49
   2   9   4  457.35   50.69
   2   9   4  389.76   53.99
  -2   9  -4  554.44   55.49
  -2   9  -4  379.76   57.99
   3  -9   4 1970.60  200.68
   3  -9   4 2165.98  194.18
  -3  -9  -4 1674.03  195.48
  -3  -9  -4 1791.52  193.48
  -3  -9  -4 2268.87  216.68
   3  -9   4 2112.89  202.58
   3   9   4 1821.32  194.58
   3   9   4 1833.62  191.78
  -3   9  -4 1942.51  192.38
  -3   9  -4 1915.21  194.78
   3   9   4 2077.69  192.18
  -4  -9  -4  539.65   74.39
   4  -9   4  487.65   64.19
  -4  -9  -4  691.03   94.09
  -4  -9  -4  477.45   65.69
   4  -9   4  533.05   79.19
   4   9   4  450.65   65.69
   4   9   4  543.75   70.19
  -4   9  -4  461.75   65.39
  -4   9  -4  577.44   71.19
  -5  -9  -4   51.19   40.80
   5  -9   4   93.69   42.90
  -5  -9  -4   63.29   32.50
   5   9   4   96.69   33.40
  -5   9  -4  102.69   30.30
   6  -9   4  -18.90   35.40
  -6  -9  -4   -1.00   27.70
   6   9   4    3.40   28.60
   8 -10  -4  316.67   54.99
   8 -10  -4  296.87   63.49
  -8 -10   4  163.68   55.69
  -8 -10   4  135.99   47.50
   8  10  -4  197.38   51.29
   8  10  -4  223.48   59.39
  -8  10   4  389.26   64.09
   7 -10  -4   58.09   35.40
  -7 -10   4   82.59   47.10
   7 -10  -4   27.50   32.90
  -7 -10   4   71.39   37.20
   7 -10  -4    6.90   43.50
  -7  10   4   68.29   43.40
  -7  10   4   47.20   35.30
   7  10  -4   24.10   36.60
   7  10  -4   59.49   31.60
   6 -10  -4  178.78   54.39
   6 -10  -4  100.59   42.10
   6 -10  -4  192.18   42.10
  -6 -10   4  166.78   52.79
  -6 -10   4  143.89   40.10
  -6  10   4  209.68   50.59
   6  10  -4  114.39   35.60
  -6  10   4  152.48   40.90
   6  10  -4  191.58   36.30
   6  10  -4  134.19   49.40
   5 -10  -4   -3.70   21.30
   5 -10  -4   -8.80   34.00
   5 -10  -4   -8.10   31.30
   5 -10  -4    1.40   41.90
  -5 -10   4   19.70   28.20
  -5 -10   4  -10.10   35.80
   5  10  -4   -5.80   18.20
  -5  10   4   -5.40   24.10
  -5  10   4   -9.30   24.30
  -5  10   4    6.70   15.40
   5  10  -4   20.40   32.50
   5  10  -4   15.80   25.80
  -4 -10   4   75.09   31.20
  -4 -10   4    7.20   15.10
   4 -10  -4   -5.30   21.40
   4 -10  -4   46.00   39.10
   4 -10  -4  -20.40   25.50
   4 -10  -4   37.10   44.90
  -4 -10   4  -18.20   29.60
  -4  10   4   41.30   16.70
  -4  10   4    7.10   23.50
   4  10  -4    7.60   21.90
   4  10  -4   61.09   35.10
   4  10  -4   39.70   20.10
  -4  10   4   74.29   29.00
   3 -10  -4  495.75   54.79
  -3 -10   4  378.76   50.79
   3 -10  -4  471.75   87.89
   3 -10  -4  404.06   65.39
  -3 -10   4  314.47   56.89
  -3 -10   4  242.98   62.19
   3 -10  -4  400.46   58.99
  -3  10   4  393.16   58.09
  -3  10   4  414.26   59.89
   3  10  -4  480.95   61.09
   3  10  -4  386.46   65.69
  -3  10   4  416.96   48.50
   3  10  -4  421.06   52.69
   2 -10  -4   51.59   49.40
  -2 -10   4    3.70   23.60
   2 -10  -4   49.60   17.60
   2 -10  -4   28.30   27.70
  -2 -10   4   55.69   39.50
   2 -10  -4   38.00   30.70
  -2 -10   4   31.70   20.20
  -2  10   4   53.39   23.70
   2  10  -4   11.30   16.50
  -2  10   4   35.20   16.30
  -2  10   4   45.00   23.30
  -2  10   4    6.50   20.10
   2  10  -4   58.49   26.40
   1 -10  -4   26.60   13.20
  -1 -10   4  -30.00   39.60
   1 -10  -4   10.20   46.20
   1 -10  -4   41.10   29.30
  -1 -10   4   -2.20   20.00
  -1 -10   4    1.50   17.90
   1 -10  -4   41.70   28.20
  -1  10   4   11.60   19.90
   1  10  -4   31.00   15.80
  -1  10   4   -1.30   14.70
  -1  10   4    0.90   17.70
   1  10  -4   20.90   21.80
  -1  10   4    5.70   20.70
  -1  10   4   -4.60   17.50
   0 -10  -4  227.28   46.30
   0 -10  -4  199.58   66.79
   0 -10   4  131.59   55.79
   0 -10  -4  295.17   46.80
   0 -10   4  306.97   43.50
   0 -10   4  223.38   51.69
   0 -10   4  227.38   42.90
   0  10   4  247.88   40.30
   0  10  -4  266.17   35.40
   0  10   4  232.78   34.90
   0  10   4  181.38   35.50
   0  10   4  188.38   37.00
   0  10  -4  225.18   41.90
   1 -10   4  753.12   92.29
  -1 -10  -4  813.52   90.99
   1 -10   4  725.53   92.59
  -1 -10  -4  835.62   89.69
  -1 -10  -4  759.22  115.49
   1 -10   4  854.11   90.09
   1  10   4  666.73   84.29
   1  10   4  790.22   82.79
   1  10   4  717.53   82.49
  -1  10  -4  705.73   86.59
  -1  10  -4  835.02   82.29
  -1  10  -4  693.23   81.89
   2 -10   4  -13.20   23.50
  -2 -10  -4   31.60   41.70
  -2 -10  -4    0.60   21.00
   2 -10   4   -8.00   26.60
   2 -10   4   -0.60   20.00
  -2 -10  -4   -9.90   23.80
   2  10   4  -16.10   14.10
  -2  10  -4    4.60   22.30
   2  10   4   22.60   19.70
   2  10   4   -8.70   19.50
  -2  10  -4   31.70   19.10
   3 -10   4   18.90   32.00
   3 -10   4   27.60   22.10
   3 -10   4   12.60   30.50
  -3 -10  -4   20.30   22.80
  -3 -10  -4   43.60   45.50
  -3 -10  -4   30.00   27.60
  -3  10  -4   20.80   18.80
   3  10   4   -0.40   22.00
  -3  10  -4   16.70   22.80
   3  10   4   33.70   21.30
   4 -10   4  543.75   87.09
   4 -10   4  591.74   72.09
  -4 -10  -4  511.65   79.49
  -4 -10  -4  606.14   92.09
   4  10   4  529.25   72.69
  -4  10  -4  565.04   74.49
   4  10   4  571.94   76.09
  -4  10  -4  674.13   81.49
  -5 -10  -4  157.58   45.40
   5 -10   4  195.68   51.89
   5  10   4  161.98   40.10
  -7 -11   4  111.49   42.90
   7 -11  -4  131.79   48.00
   7 -11  -4  126.19   41.30
  -7 -11   4   86.99   52.49
   7 -11  -4  115.99   55.29
  -7  11   4  205.08   50.29
  -7  11   4  150.58   55.89
   7  11  -4  132.59   37.30
   7  11  -4  144.99   52.69
  -6 -11   4  131.29   53.89
   6 -11  -4  240.98   53.49
  -6 -11   4  209.58   50.19
   6 -11  -4  297.77   61.29
   6 -11  -4  271.67   49.40
  -6  11   4  273.77   52.79
   6  11  -4  130.19   40.20
   6  11  -4  199.18   57.69
  -6  11   4  213.88   55.59
   6  11  -4  285.27   46.20
   5 -11  -4  -37.30   31.50
  -5 -11   4  -32.80   26.00
   5 -11  -4  -68.69   42.60
   5 -11  -4   -2.10   23.90
  -5 -11   4  -98.29   31.50
   5 -11  -4   52.49   35.60
   5  11  -4   18.20   21.40
   5  11  -4  -10.70   26.80
  -5  11   4   11.80   26.80
  -5  11   4   34.00   30.50
   5  11  -4   40.70   36.20
   4 -11  -4   65.59   42.00
   4 -11  -4   46.90   23.10
  -4 -11   4   13.90   37.50
  -4 -11   4   25.00   30.50
   4 -11  -4    5.40   34.00
   4 -11  -4   16.60   48.00
   4  11  -4   19.10   26.90
  -4  11   4   28.80   24.80
   4  11  -4   24.90   22.20
   4  11  -4   57.89   36.00
  -4  11   4   81.39   29.90
   3 -11  -4   98.69   37.40
  -3 -11   4   66.19   39.00
   3 -11  -4   79.39   54.79
   3 -11  -4   81.69   34.30
  -3 -11   4   81.09   24.10
   3 -11  -4   99.19   23.60
  -3 -11   4   77.69   31.40
   3  11  -4   93.19   25.40
  -3  11   4   96.89   21.20
   3  11  -4   76.79   29.60
  -3  11   4   67.69   29.40
   3  11  -4   15.60   33.80
  -3  11   4   76.19   26.70
   2 -11  -4  537.85   79.99
  -2 -11   4  529.15   91.19
   2 -11  -4  620.34  110.89
   2 -11  -4  611.94   77.79
  -2 -11   4  529.55   78.29
   2 -11  -4  534.85   81.99
  -2 -11   4  671.93   72.39
  -2  11   4  615.74   74.09
  -2  11   4  563.84   76.39
   2  11  -4  618.04   70.19
  -2  11   4  622.54   66.39
   2  11  -4  667.23   77.09
  -2  11   4  602.14   78.99
   1 -11  -4 1216.78  130.49
  -1 -11   4 1232.48  124.79
   1 -11  -4 1192.98  133.39
  -1 -11   4 1070.29  148.09
   1 -11  -4 1069.59  159.48
   1  11  -4 1201.08  127.69
  -1  11   4 1163.78  125.19
  -1  11   4 1227.68  125.99
  -1  11   4 1170.68  119.59
  -1  11   4 1145.29  126.99
   1  11  -4 1198.48  120.89
   0 -11  -4   22.40   48.50
   0 -11   4   10.80   22.00
   0 -11   4  -37.50   44.20
   0 -11  -4   30.20   30.30
   0 -11  -4   32.30   27.70
   0 -11   4    8.90   26.20
   0 -11   4    4.90   35.70
   0  11   4   48.70   22.40
   0  11  -4   15.80   23.60
   0  11   4   36.80   16.90
   0  11   4   42.00   24.00
   0  11  -4   29.80   20.50
  -1 -11  -4  673.63   84.59
   1 -11   4  699.93   83.79
  -1 -11  -4  546.65   81.49
   1 -11   4  649.83   84.69
   1 -11   4  843.12  102.79
  -1 -11  -4  552.14  105.29
   1  11   4  620.54   71.29
  -1  11  -4  713.73   79.69
   1  11   4  535.05   76.59
   1  11   4  591.84   72.49
  -1  11  -4  579.24   72.39
  -1  11  -4  706.93   71.89
   2 -11   4  120.49   38.30
  -2 -11  -4  243.58   47.30
   2 -11   4  164.58   38.90
  -2 -11  -4  136.09   38.70
  -2 -11  -4  230.38   64.99
   2 -11   4  144.79   41.60
   2  11   4  211.48   35.00
  -2  11  -4  208.18   37.40
  -2  11  -4  171.38   40.10
   2  11   4  170.98   37.20
   2  11   4  193.28   33.30
   3 -11   4    3.10   21.60
  -3 -11  -4    6.10   29.90
   3 -11   4   33.30   37.00
   3 -11   4    7.10   34.50
  -3 -11  -4   22.00   43.50
  -3 -11  -4    5.60   27.80
   3  11   4   39.90   23.80
  -3  11  -4  -17.00   25.90
   3  11   4   -3.30   22.40
  -3  11  -4   13.20   22.00
  -4 -11  -4  -26.70   24.20
  -4 -11  -4   59.59   38.80
   4 -11   4   -2.60   31.70
  -4  11  -4   12.20   28.40
   4  11   4   11.30   25.20
  -4  11  -4    1.80   25.00
   4  11   4   40.90   25.60
   5 -11   4   91.59   52.79
  -5 -11  -4  -16.30   33.10
   5  11   4   62.89   32.50
  -6 -12   4  293.47   65.09
  -6 -12   4  493.25   85.39
   6 -12  -4  754.42   77.29
   6 -12  -4  557.84   81.09
   6 -12  -4  469.15   88.29
   6  12  -4  463.45   66.99
   6  12  -4  302.37   77.19
  -6  12   4  527.75   83.09
  -6  12   4  474.65   74.29
   6  12  -4  462.75   66.79
   5 -12  -4   78.09   47.20
   5 -12  -4  -53.09   39.20
  -5 -12   4   37.70   31.80
   5 -12  -4    8.60   25.70
   5 -12  -4   -5.30   53.09
  -5 -12   4  -16.50   40.70
  -5  12   4   70.39   32.20
   5  12  -4   40.20   26.30
  -5  12   4   15.60   30.30
   5  12  -4   33.60   36.70
   5  12  -4  -18.80   27.60
   4 -12  -4 1192.38  144.49
   4 -12  -4 1169.88  116.29
   4 -12  -4 1128.79  130.69
   4 -12  -4 1172.58  164.08
  -4 -12   4  727.73  128.59
  -4  12   4 1123.59  124.49
   4  12  -4 1233.58  118.09
  -4  12   4 1017.60  122.09
   4  12  -4 1064.19  130.39
   3 -12  -4   34.00   35.30
  -3 -12   4   65.89   41.10
  -3 -12   4   15.40   20.30
   3 -12  -4   14.30   39.80
   3 -12  -4  115.89   51.99
  -3 -12   4   11.00   28.80
   3 -12  -4   63.39   53.69
  -3  12   4    5.10   25.50
   3  12  -4   79.09   26.90
  -3  12   4   33.60   26.30
   3  12  -4   21.20   28.50
   3  12  -4   55.19   38.60
  -3  12   4   30.30   27.20
   2 -12  -4   -0.10   29.80
   2 -12  -4  -20.90   47.10
  -2 -12   4    1.50   26.70
  -2 -12   4   -6.50   42.90
   2 -12  -4  -10.30   37.20
  -2 -12   4   10.70   20.80
   2  12  -4  -27.40   18.00
  -2  12   4   41.80   25.80
   2  12  -4  -17.70   22.20
  -2  12   4  -14.70   19.90
  -2  12   4    0.40   21.70
  -2  12   4   -1.90   16.10
  -1 -12   4  132.49   37.50
   1 -12  -4  206.28   72.69
  -1 -12   4  237.18   68.49
  -1 -12   4  166.08   36.90
   1 -12  -4  160.48   50.79
   1 -12  -4  152.88   43.80
  -1  12   4  171.28   39.30
  -1  12   4  202.28   38.70
   1  12  -4  171.48   39.50
  -1  12   4  172.68   29.80
   1  12  -4  160.88   30.30
   0 -12   4  319.37   66.39
   0 -12  -4  287.17   53.89
   0 -12   4  218.78   65.59
   0 -12   4  201.88   44.90
   0 -12  -4  342.97   60.49
   0 -12   4  251.57   50.99
   0 -12  -4  183.78   70.49
   0  12   4  308.27   42.20
   0  12  -4  329.37   44.00
   0  12   4  296.27   47.70
   0  12  -4  329.27   54.09
   0  12   4  391.66   53.99
  -1 -12  -4   25.70   29.80
   1 -12   4  -22.00   22.50
   1 -12   4  -12.00   44.70
  -1 -12  -4   21.10   53.09
   1 -12   4  -37.70   26.30
   1 -12   4    3.10   30.30
  -1 -12  -4  -14.80   30.30
   1  12   4   13.70   20.40
  -1  12  -4   -3.60   18.80
  -1  12  -4   29.50   26.60
   1  12   4  -23.10   19.70
   1  12   4   -0.80   18.50
   2 -12   4  -30.30   21.70
  -2 -12  -4   17.20   29.60
   2 -12   4  -18.30   30.50
   2 -12   4   11.60   28.90
  -2 -12  -4   -1.80   29.00
  -2 -12  -4   -6.50   39.90
   2  12   4   -8.50   17.50
  -2  12  -4    5.00   18.20
   2  12   4  -11.50   17.70
  -2  12  -4  -23.70   22.70
   2  12   4   20.90   24.60
  -2  12  -4  -23.00   20.70
  -3 -12  -4  -61.59   37.60
   3 -12   4   28.40   38.70
  -3 -12  -4   41.60   30.40
   3 -12   4   43.50   35.20
   3 -12   4   12.10   25.00
  -3 -12  -4   -0.80   28.80
  -3  12  -4   19.60   28.30
   3  12   4   13.20   22.80
   3  12   4   75.49   25.80
  -3  12  -4    2.80   23.50
  -4 -12  -4   41.00   42.90
   4 -12   4   35.60   37.80
  -4 -12  -4   23.30   32.70
   4  12   4   31.00   25.10
  -4  12  -4  -16.70   27.10
  -5 -13   4  -10.00   42.70
  -5 -13   4  -16.40   31.10
   5 -13  -4    2.20   40.60
   5 -13  -4  -45.50   46.50
   5  13  -4  -35.90   35.20
   5  13  -4    4.00   23.00
  -5  13   4  -11.80   26.80
  -5  13   4   14.00   30.00
   5  13  -4  -42.80   30.30
  -4 -13   4   67.19   38.50
   4 -13  -4  161.28   52.39
   4 -13  -4   56.79   61.79
  -4 -13   4  188.98   60.29
   4 -13  -4  263.07   66.49
   4  13  -4  156.88   54.59
   4  13  -4  246.88   40.10
  -4  13   4  193.98   45.60
   4  13  -4  123.89   40.20
  -4  13   4  185.48   45.20
   3 -13  -4  525.85   88.49
  -3 -13   4  405.06   79.89
   3 -13  -4  334.97   68.79
   3 -13  -4  487.55  102.29
  -3  13   4  401.86   65.89
  -3  13   4  411.06   64.79
   3  13  -4  487.45   82.29
   3  13  -4  540.55   71.39
  -3  13   4  361.36   64.99
   3  13  -4  434.36   58.99
   2 -13  -4  261.77   59.19
   2 -13  -4  322.07   78.09
   2 -13  -4  328.77   72.39
   2 -13  -4  285.07   85.09
  -2 -13   4  436.76   59.19
  -2 -13   4  320.07   74.49
  -2  13   4  409.16   59.69
   2  13  -4  373.46   60.29
  -2  13   4  290.67   55.19
  -2  13   4  411.66   60.29
   2  13  -4  432.16   55.19
  -1 -13   4  722.23   83.99
   1 -13  -4  552.84  110.19
  -1 -13   4  899.51  120.29
  -1 -13   4  489.15   98.39
   1 -13  -4  614.24   88.89
   1 -13  -4  551.34   98.09
  -1  13   4  554.94   81.09
   1  13  -4  648.44   73.19
   1  13  -4  671.83   88.49
  -1  13   4  709.43   84.99
   0 -13   4  -12.10   27.20
   0 -13   4  -27.80   54.69
   0 -13  -4   48.10   43.10
   0 -13  -4    8.70   32.40
   0 -13   4  -65.19   34.80
   0 -13  -4  -77.29   46.60
   0 -13   4  -22.60   25.50
   0  13  -4   -5.40   20.20
   0  13   4    9.00   25.00
   0  13  -4  -10.80   23.90
   0  13   4   42.30   24.90
   0  13   4   33.30   22.10
  -1 -13  -4   70.99   57.79
   1 -13   4   23.90   29.80
  -1 -13  -4   17.70   35.10
  -1 -13  -4  -27.40   33.80
   1 -13   4   17.90   35.20
   1 -13   4   95.69   47.20
   1 -13   4   34.00   31.60
   1  13   4   39.20   27.20
   1  13   4   24.50   22.10
  -1  13  -4   58.29   26.70
  -1  13  -4   53.49   29.70
   1  13   4   32.60   25.00
   2 -13   4    5.50   34.00
   2 -13   4   32.10   30.00
  -2 -13  -4   57.39   45.60
  -2 -13  -4   25.60   33.30
  -2 -13  -4    2.10   33.90
   2 -13   4   28.40   31.00
  -2  13  -4   -6.50   26.10
  -2  13  -4   29.80   25.50
   2  13   4   25.30   25.90
   2  13   4   41.90   25.40
   2  13   4   46.10   25.00
  -2  13  -4   11.00   24.20
  -3 -13  -4   97.09   51.59
   3 -13   4  -37.40   53.09
  -3 -13  -4   55.49   38.20
   3 -13   4    3.30   35.80
  -3 -13  -4   22.90   36.10
  -3  13  -4   27.80   32.20
   3  13   4  -37.90   23.50
   3  13   4  -17.60   25.60
  -4 -14   4  -18.70   36.00
   4 -14  -4    8.60   49.10
   4  14  -4   71.49   31.00
   4  14  -4   51.19   45.50
   4  14  -4  -26.10   35.30
   3 -14  -4  283.47   63.19
   3 -14  -4  308.57   78.59
   3 -14  -4  351.96   94.39
  -3 -14   4  207.18   68.19
  -3 -14   4  165.58   52.19
   3  14  -4  482.55   57.99
   3  14  -4  269.07   55.49
  -3  14   4  304.77   57.59
  -3  14   4  358.06   59.09
   3  14  -4  381.16   73.09
  -3  14   4  363.66   58.99
  -2 -14   4   57.69   59.89
   2 -14  -4   67.29   62.49
   2 -14  -4   42.90   63.99
  -2 -14   4   89.89   34.40
  -2 -14   4   -4.60   30.70
   2 -14  -4   99.19   42.90
   2  14  -4  117.29   29.70
   2  14  -4  136.69   40.30
  -2  14   4   21.50   31.80
  -2  14   4   64.69   32.70
   1 -14  -4   57.49   56.09
   1 -14  -4    1.50   33.00
  -1 -14   4   34.70   29.20
  -1 -14   4   -9.30   30.60
   1 -14  -4  121.69   67.89
  -1 -14   4  -47.60   54.29
  -1 -14   4   24.40   59.39
  -1  14   4   28.50   28.50
  -1  14   4    6.80   24.80
   1  14  -4   31.20   21.10
   1  14  -4   22.80   28.70
   0 -14  -4  -88.59   44.60
   0 -14  -4  -16.60   31.60
   0 -14   4  -55.89   44.00
   0 -14   4  -34.20   60.09
   0 -14   4   43.80   38.10
   0 -14  -4  -40.40   47.60
   0 -14   4  -24.20   28.30
   0  14  -4   15.90   21.50
   0  14  -4   21.30   28.10
   0  14   4  -24.10   23.40
   0  14   4   18.80   26.50
   1 -14   4  500.05   87.89
  -1 -14  -4  291.47   64.09
  -1 -14  -4  537.55   94.69
   1 -14   4  417.86   67.29
  -1 -14  -4  544.95   83.09
   1 -14   4  353.46   65.89
   1  14   4  328.87   56.99
  -1  14  -4  501.15   72.69
   1  14   4  406.96   64.39
  10   0  -5   15.50   32.40
  10   0  -5  -26.20   31.60
 -10   0   5   12.00   33.40
  -9   0   5   -8.00   29.20
  -9   0   5   10.00   29.10
   9   0  -5   -0.80   29.70
   9   0  -5  -27.90   34.00
   8   0  -5  -18.30   29.50
   8   0  -5    4.70   18.60
   8   0  -5    8.00   26.20
  -8   0   5   26.60   28.30
  -8   0   5    7.70   25.10
   7   0  -5   51.29   32.10
   7   0  -5   54.09   26.80
  -7   0   5   85.29   33.10
   7   0  -5   49.90   29.70
  -7   0   5   48.60   28.20
  -6   0   5  -12.40   14.40
   6   0  -5  -15.20   22.10
   6   0  -5   29.70   22.70
  -6   0   5  -26.10   20.50
  -6   0   5   11.20   24.20
   6   0  -5   -3.60   25.10
   6   0  -5   20.10   12.10
   6   0  -5   -8.20    5.70
  -5   0   5  649.93   78.99
   5   0  -5  463.65   68.49
  -5   0   5  672.13   73.99
   5   0  -5  674.53   78.19
   5   0  -5  656.33   72.09
   5   0  -5  549.74   61.79
   5   0  -5  558.74   61.19
  -5   0   5  630.54   64.19
   5   0  -5  515.95   57.49
   4   0  -5   -2.10   15.30
  -4   0   5   21.80   26.50
  -4   0   5    3.20   14.00
   4   0  -5   -1.30   19.70
   4   0  -5   23.30   21.70
  -4   0   5  -13.40   16.80
  -4   0   5   -0.80   16.50
   4   0  -5    2.50   13.30
  -3   0   5 2155.88  238.18
   3   0  -5 2570.44  240.48
   3   0  -5 2047.30  241.58
  -3   0   5 2761.92  236.08
  -3   0   5 2583.64  238.78
   3   0  -5 2384.86  238.68
   3   0  -5 2439.06  236.28
   3   0  -5 2612.74  238.58
  -3   0   5 2851.31  248.08
   2   0  -5   -4.00   18.40
  -2   0   5   16.30    8.30
   2   0  -5   -2.00   14.00
  -2   0   5   -5.10   15.20
   2   0  -5   -8.60   17.30
   2   0  -5   -9.40   12.20
  -2   0   5    1.40   21.90
   2   0  -5   20.80   14.00
  -1   0   5 1386.06  141.59
   1   0  -5 1487.25  148.99
  -1   0   5 1444.76  145.69
   1   0  -5 1554.04  147.39
  -1   0   5 1461.85  137.99
   1   0  -5 1474.15  138.59
  -1   0   5 1529.25  145.29
   0   0   5    8.40   13.50
   0   0   5  -13.30    8.20
   0   0   5   -8.70    8.50
   0   0  -5   -8.10    3.70
   0   0   5   -2.00    9.90
   0   0  -5  -17.90   17.00
   0   0  -5   19.50   16.40
   0   0   5   -8.30   10.00
   1   0   5  414.86   41.80
   1   0   5  446.26   41.80
   1   0   5  409.86   45.00
   1   0   5  375.76   51.19
  -1   0  -5  417.86   42.60
  -1   0  -5  410.26   46.80
   1   0   5  422.86   49.80
  -1   0  -5  383.16   46.20
  -2   0  -5   13.50   11.30
   2   0   5  -16.70   13.60
   2   0   5  -14.80   17.10
  -2   0  -5  -22.60   15.70
   2   0   5  -26.40   16.40
   2   0   5    6.40   10.20
   3   0   5   25.30   18.80
  -3   0  -5    0.30   17.90
   3   0   5   23.10   24.70
   3   0   5   22.50   12.90
  -3   0  -5   10.00   22.50
  -3   0  -5   43.40   12.20
   4   0   5   23.00   20.50
   4   0   5    9.00   13.60
  -4   0  -5  -35.30   31.00
  -4   0  -5  -37.00   20.40
  -5   0  -5   -7.50   27.00
   5   0   5   23.80   21.30
  -5   0  -5  -32.40   31.80
  -6   0  -5    5.90   20.10
  -6   0  -5  -46.40   31.20
  -6   0  -5   55.29   38.70
  -7   0  -5  142.39   50.69
  -7   0  -5  113.59   53.39
  -7   0  -5  135.19   31.60
  10  -1  -5  391.06   75.39
 -10  -1   5  304.17   66.49
  10  -1  -5  367.46   64.79
 -10   1   5  429.26   72.49
  10   1  -5  372.86   63.99
  10   1  -5  368.36   71.59
   9  -1  -5   48.40   40.00
   9  -1  -5   91.49   37.30
  -9  -1   5   96.09   34.60
  -9  -1   5   20.40   32.90
  -9   1   5   49.40   34.40
   9   1  -5   47.80   34.30
  -9   1   5   47.30   31.60
   9   1  -5  108.59   43.40
   8  -1  -5   16.10   19.40
   8  -1  -5  -26.10   31.70
  -8  -1   5   23.60   27.00
  -8  -1   5   33.90   28.70
   8  -1  -5  -16.20   24.50
[truncated: 328,595 more chars]
