# Supplementary material for: Crystal structure of dilead(II) oxochromate(VI) oxotellurate(IV)
Source: Acta Crystallogr E Crystallogr Commun. 2017 May 16;73(Pt 6):853–5. doi: 10.1107/S2056989017006995 (PMC5458308; doi:10.1107/S2056989017006995)
Supplement: Supplementary file 2 [file e-73-00853-Isup2.hkl]

data_I                                                                          
_shelx_title ' sad_a.res in P2(1)/n'                                            
_shelx_refln_list_code          4                                               
_shelx_F_calc_maximum      562.87                                               
_exptl_crystal_F_000      1184.00                                               
_reflns_d_resolution_high  0.6972                                               
                                                                                
loop_                                                                           
 _space_group_symop_operation_xyz                                               
 'x, y, z'                                                                      
 '-x+1/2, y+1/2, -z+1/2'                                                        
 '-x, -y, -z'                                                                   
 'x-1/2, -y-1/2, z-1/2'                                                         
                                                                                
_cell_length_a     7.4736                                                       
_cell_length_b    10.8091                                                       
_cell_length_c     9.4065                                                       
_cell_angle_alpha  90.000                                                       
_cell_angle_beta  111.098                                                       
_cell_angle_gamma  90.000                                                       
                                                                                
_shelx_F_squared_multiplier     1.000                                           
                                                                                
loop_                                                                           
 _refln_index_h                                                                 
 _refln_index_k                                                                 
 _refln_index_l                                                                 
 _refln_F_squared_calc                                                          
 _refln_F_squared_meas                                                          
 _refln_F_squared_sigma                                                         
 _refln_observed_status                                                         
   2   0   0     152214.08     143314.30      3853.94 o                         
   4   0   0       7273.55       7043.30       458.14 o                         
   6   0   0       7687.71       7394.99       470.49 o                         
   8   0   0      39262.82      40110.25      2564.95 o                         
   1   1   0       1377.80       1388.83        46.40 o                         
   2   1   0     140517.81     135596.55      2695.52 o                         
   3   1   0      48809.40      49033.61       937.44 o                         
   4   1   0       1491.46       1348.50       117.03 o                         
   5   1   0      22145.61      21184.39       648.54 o                         
   6   1   0      19497.95      18895.67       837.87 o                         
   7   1   0       4055.40       4341.53       305.13 o                         
   8   1   0       1489.62       1152.58       347.13 o                         
   9   1   0       2513.08       2118.71       468.31 o                         
   0   2   0      14844.44      14582.97       384.16 o                         
   1   2   0      12301.52      12487.23       228.61 o                         
   2   2   0      34998.66      33773.45       595.08 o                         
   3   2   0       3992.63       4314.47       128.39 o                         
   4   2   0      58874.20      57019.43      1259.05 o                         
   5   2   0       3397.53       3736.51       181.17 o                         
   6   2   0       6123.42       6387.07       300.95 o                         
   7   2   0        289.33        532.56       239.79 o                         
   8   2   0       1068.45        640.96       303.44 o                         
   9   2   0       3896.92       3004.54       557.77 o                         
   1   3   0       1059.24        974.97        62.15 o                         
   2   3   0      40053.94      39833.78       710.39 o                         
   3   3   0       2056.57       1826.19        83.62 o                         
   4   3   0       8496.66       8310.68       250.71 o                         
   5   3   0      12521.69      12399.94       543.84 o                         
   6   3   0       4361.73       4396.33       248.20 o                         
   7   3   0      34311.73      34009.52      1406.81 o                         
   8   3   0      13554.34      14515.72      1083.99 o                         
   9   3   0       8918.37      11471.35       901.38 o                         
   0   4   0      65445.70      63693.11      1610.00 o                         
   1   4   0       7375.22       7599.94       178.13 o                         
   2   4   0       9978.21      11020.07       243.71 o                         
   3   4   0      61160.81      61572.69      1350.12 o                         
   4   4   0      59497.14      58733.23      1456.64 o                         
   5   4   0      35779.74      34467.68       928.96 o                         
   6   4   0        101.20        -90.17       153.33 o                         
   7   4   0         94.73        185.91       261.45 o                         
   8   4   0      13589.18      13997.06       779.33 o                         
   9   4   0       4592.48       4933.63       698.45 o                         
   1   5   0      34259.65      35139.69       719.30 o                         
   2   5   0      60811.29      60567.08      1330.25 o                         
   3   5   0      21950.88      21764.36       567.93 o                         
   4   5   0      10675.95      11061.67       316.13 o                         
   5   5   0         21.93        -12.93        90.33 o                         
   6   5   0      95443.19     100508.59      3067.61 o                         
   7   5   0         62.35        368.64       279.70 o                         
   8   5   0      11051.89      11011.23       764.19 o                         
   9   5   0       5287.21       5469.86       684.72 o                         
   0   6   0      47116.97      47096.27      1435.68 o                         
   1   6   0     102167.95     100093.37      2296.65 o                         
   2   6   0         43.90         35.60        77.74 o                         
   3   6   0      17934.67      17984.37       456.73 o                         
   4   6   0      59211.16      60534.55      1474.16 o                         
   5   6   0      15803.58      16331.58       556.85 o                         
   6   6   0       3309.53       3212.44       320.47 o                         
   7   6   0      16596.16      16246.85       943.40 o                         
   8   6   0       6515.88       5180.37       554.42 o                         
   9   6   0        102.48        333.27       411.40 o                         
   1   7   0         90.66        109.28        78.46 o                         
   2   7   0      15123.55      14912.85       453.16 o                         
   3   7   0         99.10        142.52        91.38 o                         
   4   7   0      10809.55      11244.89       368.27 o                         
   5   7   0        189.85        169.54       129.41 o                         
   6   7   0        357.90        203.70       285.42 o                         
   7   7   0       7204.53       7437.81       576.86 o                         
   8   7   0       1424.23       1075.00       416.49 o                         
   0   8   0       1769.47       1956.89       147.89 o                         
   1   8   0      64062.60      63626.79      1600.19 o                         
   2   8   0       9155.60       9424.90       354.31 o                         
   3   8   0       4347.16       4306.92       214.11 o                         
   4   8   0       6445.20       6459.05       287.00 o                         
   5   8   0         59.05       -122.39       169.04 o                         
   6   8   0        215.27        -70.06       248.05 o                         
   7   8   0       2171.69       2487.90       414.38 o                         
   8   8   0        371.44        -28.87       410.03 o                         
   1   9   0      29322.01      28999.96       857.98 o                         
   2   9   0      25663.84      25113.26       761.77 o                         
   3   9   0      39286.47      39175.70      1119.28 o                         
   4   9   0       2413.84       2092.24       239.04 o                         
   5   9   0        101.88        104.60       192.15 o                         
   6   9   0        553.23        280.98       279.74 o                         
   7   9   0         56.01        -51.30       326.84 o                         
   8   9   0       5391.35       4966.24       653.18 o                         
   0  10   0      62943.74      64559.91      2634.36 o                         
   1  10   0       7083.16       7186.15       344.41 o                         
   2  10   0      12660.64      12332.23       498.49 o                         
   3  10   0      22482.33      22629.07       719.52 o                         
   4  10   0       3430.51       3685.33       279.38 o                         
   5  10   0      12418.64      12295.84       600.02 o                         
   6  10   0        752.93        550.94       290.45 o                         
   7  10   0       5385.24       5796.59       583.35 o                         
   1  11   0       2797.90       2810.91       270.60 o                         
   2  11   0       8810.79       9226.36       414.54 o                         
   3  11   0        126.76       -170.62       170.62 o                         
   4  11   0         36.81        -63.29       223.28 o                         
   5  11   0      22207.68      23868.44      1045.60 o                         
   6  11   0       9115.44       9300.11       667.28 o                         
   7  11   0      10698.63      11687.83      1341.17 o                         
   0  12   0       6249.15       6191.62       545.32 o                         
   1  12   0       2399.28       2430.42       278.06 o                         
   2  12   0      10882.47      11096.20       566.13 o                         
   3  12   0       2646.06       2471.10       246.31 o                         
   4  12   0      16438.67      16276.43       752.52 o                         
   5  12   0        257.87        274.99       288.72 o                         
   6  12   0       7836.57       8048.55       637.76 o                         
   1  13   0       1851.14       1427.83       282.90 o                         
   2  13   0        219.99       -106.43       222.60 o                         
   3  13   0        448.38        504.05       261.21 o                         
   4  13   0          8.89        288.37       322.12 o                         
   5  13   0       7319.62       6128.09       483.45 o                         
   0  14   0       4841.97       3903.66       590.02 o                         
   1  14   0       2600.01       1802.94       375.93 o                         
   2  14   0       6645.48       6183.69       498.90 o                         
   3  14   0      15456.95      15323.73       770.51 o                         
   4  14   0       5100.36       5400.97       745.92 o                         
   1  15   0      10185.82      10040.51       821.89 o                         
   2  15   0         86.50       -283.01       335.19 o                         
  -9   0   1       7714.40       9183.55      1088.45 o                         
  -7   0   1      23307.62      25716.73      1179.94 o                         
  -5   0   1      47198.00      45299.55      1488.18 o                         
  -3   0   1       2689.20       2566.78       121.01 o                         
  -1   0   1      70267.38      47126.24      1348.94 o                         
   1   0   1       1694.31       1773.12        91.02 o                         
   3   0   1      27845.85      27647.34       827.33 o                         
   5   0   1      24533.97      22963.24      1378.30 o                         
   7   0   1      90123.23      94367.75      4089.43 o                         
   9   0   1      12642.73      13089.11      1301.88 o                         
 -10   1   1          7.95       -311.69       440.97 o                         
  -9   1   1        861.34        956.15       442.56 o                         
  -8   1   1        230.25        181.75       325.26 o                         
  -7   1   1        295.88        348.36       155.44 o                         
  -6   1   1      47372.98      49979.96      1360.57 o                         
  -5   1   1       7513.09       7460.20       246.57 o                         
  -4   1   1     153760.41     151304.73      3152.84 o                         
  -3   1   1      63322.90      61079.53      1117.58 o                         
  -2   1   1      18352.56      18288.68       343.82 o                         
  -1   1   1       3164.36       3393.35        95.90 o                         
   0   1   1        943.29       1041.51        47.89 o                         
   1   1   1      25978.19      25322.57       472.52 o                         
   2   1   1      62410.75      62680.53      1258.85 o                         
   3   1   1       6274.47       6099.57       175.19 o                         
   4   1   1      33414.46      32441.66       798.10 o                         
   5   1   1      48103.80      45953.75      1342.20 o                         
   6   1   1        308.06        257.28       135.60 o                         
   7   1   1        301.91        358.14       189.62 o                         
   8   1   1       6139.51       6831.03       553.66 o                         
   9   1   1      10349.79      10824.46       871.00 o                         
 -10   2   1       4794.94       4955.23       750.13 o                         
  -9   2   1      10209.07      11299.01       828.99 o                         
  -8   2   1       9896.61      10353.04       908.71 o                         
  -7   2   1       3251.75       2592.68       262.55 o                         
  -6   2   1      55496.88      58777.29      1523.77 o                         
  -5   2   1       1705.52       1980.18       129.65 o                         
  -4   2   1      33804.76      32499.93       668.68 o                         
  -3   2   1      13241.12      13078.37       273.71 o                         
  -2   2   1     164483.77     153858.62      2812.28 o                         
  -1   2   1       2560.18       2555.42        90.93 o                         
   0   2   1         56.34         24.65        47.16 o                         
   1   2   1      26136.96      26406.71       480.40 o                         
   2   2   1       9339.37       8852.88       188.40 o                         
   3   2   1      45291.55      44346.93       969.62 o                         
   4   2   1      45021.66      43462.11      1091.04 o                         
   5   2   1       9336.88       9115.62       319.71 o                         
   6   2   1      48062.21      48878.32      1619.36 o                         
   7   2   1       1796.77       1762.88       343.19 o                         
   8   2   1       1721.24       1820.54       333.74 o                         
   9   2   1       7087.76       7468.79       737.92 o                         
 -10   3   1       3014.55       3545.35      1127.58 o                         
  -9   3   1       1765.85       1463.78       461.72 o                         
  -8   3   1      33979.89      37064.21      1542.79 o                         
  -7   3   1       4501.36       4814.97       396.45 o                         
  -6   3   1        249.22        328.48       157.97 o                         
  -5   3   1        775.57        750.62        95.90 o                         
  -4   3   1      15672.08      16154.79       397.24 o                         
  -3   3   1      30013.79      30142.17       622.26 o                         
  -2   3   1      91551.20      88735.91      1606.75 o                         
  -1   3   1      63957.38      63722.73      1179.39 o                         
   0   3   1     241563.78     229319.48      4351.92 o                         
   1   3   1      17454.17      16897.14       329.23 o                         
   2   3   1       1100.47       1010.82        65.62 o                         
   3   3   1       8474.46       8371.45       219.22 o                         
   4   3   1      14756.43      14044.91       371.35 o                         
   5   3   1      15838.84      15364.33       507.92 o                         
   6   3   1       3062.60       3084.10       230.17 o                         
   7   3   1       2697.30       2363.53       326.12 o                         
   8   3   1       6898.46       7107.49       528.85 o                         
   9   3   1       1502.52       2230.15       500.60 o                         
  -9   4   1        736.77       1007.72       564.58 o                         
  -8   4   1        629.70        660.14       312.72 o                         
  -7   4   1       1170.87       1000.55       229.29 o                         
  -6   4   1       4258.00       4554.44       275.04 o                         
  -5   4   1       4515.47       4465.48       222.74 o                         
  -4   4   1       5233.73       5269.10       192.05 o                         
  -3   4   1       9942.60       9903.97       266.20 o                         
  -2   4   1      51302.88      52020.05       959.84 o                         
  -1   4   1       1559.18       1640.36        77.04 o                         
   0   4   1       3765.25       3413.11       106.17 o                         
   1   4   1       7189.58       7020.20       166.14 o                         
   2   4   1     102965.66     101782.89      1993.52 o                         
   3   4   1      87115.62      85464.59      1968.35 o                         
   4   4   1      27060.70      26846.60       708.49 o                         
   5   4   1      13551.75      12805.53       455.83 o                         
   6   4   1       1236.17       1474.81       190.42 o                         
   7   4   1       2152.82       2258.75       327.10 o                         
   8   4   1       5296.10       4546.88       455.29 o                         
   9   4   1        541.10       1180.54       503.88 o                         
  -9   5   1       5886.26       4690.34       653.44 o                         
  -8   5   1        118.73         60.33       286.54 o                         
  -7   5   1      19230.09      19869.31      1010.85 o                         
  -6   5   1        186.22        348.72       173.52 o                         
  -5   5   1      10448.58      10844.39       341.94 o                         
  -4   5   1       2289.90       2231.04       127.78 o                         
  -3   5   1       1952.47       2033.69       107.53 o                         
  -2   5   1       8799.21       9297.22       245.78 o                         
  -1   5   1      68723.27      69126.58      1401.43 o                         
   0   5   1        417.70        451.68        63.75 o                         
   1   5   1     180817.17     177846.66      3924.53 o                         
   2   5   1        733.93        839.11        74.09 o                         
   3   5   1      16794.15      16975.77       420.59 o                         
   4   5   1      12897.56      12816.67       387.55 o                         
   5   5   1      18885.33      18137.90       662.03 o                         
   6   5   1       6725.95       6031.40       336.81 o                         
   7   5   1        241.20        564.34       332.43 o                         
   8   5   1        292.40        602.19       377.14 o                         
   9   5   1       4873.02       2879.88       634.48 o                         
  -9   6   1       1318.91       1343.84       457.42 o                         
  -8   6   1       2573.99       3029.23       488.99 o                         
  -7   6   1       4023.78       4469.53       609.69 o                         
  -6   6   1        145.47        275.09       164.80 o                         
  -5   6   1       4906.78       4933.43       232.53 o                         
  -4   6   1      30453.83      31386.59       819.40 o                         
  -3   6   1      18359.71      17586.05       452.11 o                         
  -2   6   1      16030.95      15358.51       421.70 o                         
  -1   6   1      26368.59      24935.58       611.84 o                         
   0   6   1      21558.25      22440.42       544.98 o                         
   1   6   1       9385.76       9481.24       298.03 o                         
   2   6   1      29645.77      29064.33       712.71 o                         
   3   6   1      28304.89      29046.26       718.12 o                         
   4   6   1       2494.57       2689.59       177.80 o                         
   5   6   1       1470.95       1574.83       205.36 o                         
   6   6   1      12625.65      12059.26       574.53 o                         
   7   6   1      13587.38      11789.60       779.01 o                         
   8   6   1      19779.98      17864.06      1338.58 o                         
  -9   7   1        397.59        169.67       477.80 o                         
  -8   7   1      15715.40      16268.62      1068.38 o                         
  -7   7   1       1511.69       1370.38       364.30 o                         
  -6   7   1       1516.12       1561.19       248.22 o                         
  -5   7   1      70805.48      73323.62      2066.32 o                         
  -4   7   1      10393.59      10595.08       343.12 o                         
  -3   7   1      53681.15      51272.04      1259.08 o                         
  -2   7   1      25113.87      25389.82       690.25 o                         
  -1   7   1        515.49        418.94        79.13 o                         
   0   7   1      58407.31      58165.50      1362.04 o                         
   1   7   1       2285.12       2233.71       152.85 o                         
   2   7   1       1145.80       1155.57       139.53 o                         
   3   7   1      34423.45      35485.35       929.32 o                         
   4   7   1       5207.84       5483.36       247.51 o                         
   5   7   1       6940.51       6828.41       345.79 o                         
   6   7   1       3718.74       4283.44       409.67 o                         
   7   7   1       5231.16       5202.89       560.81 o                         
   8   7   1       1595.51       1772.19       448.40 o                         
  -8   8   1      13466.84      15044.01      1126.12 o                         
  -7   8   1      12946.01      12955.15       775.02 o                         
  -6   8   1      35099.72      37564.62      1430.45 o                         
  -5   8   1        773.32        868.55       174.99 o                         
  -4   8   1        140.45        359.10       128.13 o                         
  -3   8   1      21133.92      20979.96       580.26 o                         
  -2   8   1      24256.79      25257.19       700.95 o                         
  -1   8   1       3705.15       3792.27       174.78 o                         
   0   8   1        858.56        806.95       100.77 o                         
   1   8   1       3024.67       3470.79       208.36 o                         
   2   8   1      14097.75      13851.49       454.50 o                         
   3   8   1       9957.19      10250.11       378.99 o                         
   4   8   1       7110.67       6512.87       317.94 o                         
   5   8   1      23909.62      23843.71       819.39 o                         
   6   8   1      29684.91      31108.25      1344.61 o                         
   7   8   1       2450.63       2175.76       436.31 o                         
   8   8   1       5314.61       4758.75       574.57 o                         
  -8   9   1        976.13        843.89       449.76 o                         
  -7   9   1       1137.37       1172.38       383.20 o                         
  -6   9   1       4560.99       4268.69       382.87 o                         
  -5   9   1        310.97        285.13       199.33 o                         
  -4   9   1      41899.09      41518.23      1236.59 o                         
  -3   9   1      10368.73      11054.14       397.25 o                         
  -2   9   1      18621.54      18673.62       566.01 o                         
  -1   9   1      21465.48      21598.72       602.84 o                         
   0   9   1        440.95        464.14        96.85 o                         
   1   9   1        481.26        350.20       142.50 o                         
   2   9   1       2955.09       3020.22       211.82 o                         
   3   9   1        115.72          1.24       148.78 o                         
   4   9   1      39041.98      38840.34      1294.17 o                         
   5   9   1      10058.91      10230.68       550.52 o                         
   6   9   1       8274.96       8305.09       588.26 o                         
   7   9   1        511.88        421.44       405.46 o                         
  -7  10   1       6098.06       6238.44       565.59 o                         
  -6  10   1        732.14        580.93       288.85 o                         
  -5  10   1       5645.35       5117.19       364.86 o                         
  -4  10   1       2536.10       2167.45       241.83 o                         
  -3  10   1       1992.90       2029.78       217.75 o                         
  -2  10   1       2332.06       2007.95       185.17 o                         
  -1  10   1      18924.36      19677.66       621.72 o                         
   0  10   1       1874.35       1903.53       279.75 o                         
   1  10   1       4122.64       4272.40       266.64 o                         
   2  10   1      17066.90      17206.47       567.62 o                         
   3  10   1         75.54         14.32       167.28 o                         
   4  10   1      24186.04      25459.11       878.13 o                         
   5  10   1      11311.41      10071.41       561.28 o                         
   6  10   1        146.79       -195.07       303.85 o                         
   7  10   1      25916.05      25876.06      1375.97 o                         
  -7  11   1        889.84        228.35       395.22 o                         
  -6  11   1      13612.69      13705.87       809.46 o                         
  -5  11   1      11269.68      11488.20       718.57 o                         
  -4  11   1      15612.63      14899.00       660.51 o                         
  -3  11   1       3974.35       3581.71       277.82 o                         
  -2  11   1       4071.18       4120.47       290.89 o                         
  -1  11   1      16354.19      16620.18       569.52 o                         
   0  11   1      12925.28      13267.28       539.91 o                         
   1  11   1      15476.32      15927.60       601.98 o                         
   2  11   1      26949.74      29558.88       945.58 o                         
   3  11   1       2690.63       2545.85       244.36 o                         
   4  11   1       1261.74       1212.74       263.78 o                         
   5  11   1       3497.66       3554.65       370.26 o                         
   6  11   1       2099.59       1339.95       381.01 o                         
  -6  12   1       3446.23       3248.32       424.17 o                         
  -5  12   1          3.98        328.52       266.27 o                         
  -4  12   1        441.25        328.28       253.13 o                         
  -3  12   1      21877.44      22118.88       783.10 o                         
  -2  12   1       2421.41       2418.11       280.33 o                         
  -1  12   1       1880.22       2042.95       270.94 o                         
   0  12   1       2186.47       1871.73       281.47 o                         
   1  12   1      31594.56      33437.79      1077.43 o                         
   2  12   1       2448.82       2763.38       276.95 o                         
   3  12   1      14506.48      14444.23       553.85 o                         
   4  12   1        629.09        751.99       266.50 o                         
   5  12   1         91.22         35.87       301.01 o                         
  -5  13   1       3320.69       3206.56       401.71 o                         
  -4  13   1        206.40        645.49       320.43 o                         
  -3  13   1        143.48         23.11       255.66 o                         
  -2  13   1       7240.46       6688.70       405.56 o                         
  -1  13   1      24052.56      26825.98      1097.49 o                         
   0  13   1      21639.69      23045.76      1045.15 o                         
   1  13   1       3908.48       3421.26       339.79 o                         
   2  13   1       4927.82       4759.45       331.25 o                         
   3  13   1       3867.72       3094.18       351.84 o                         
   4  13   1       1616.31       1467.50       364.38 o                         
   5  13   1         54.13        115.03       423.45 o                         
  -4  14   1         76.87        553.07       468.14 o                         
  -3  14   1        452.14        426.76       278.39 o                         
  -2  14   1       3602.94       2690.99       325.54 o                         
  -1  14   1         58.31       -261.08       261.08 o                         
   0  14   1        304.94       -182.95       266.08 o                         
   1  14   1        802.43        343.75       274.23 o                         
   2  14   1      13370.30      14813.10       724.13 o                         
   3  14   1       1437.22       1306.79       301.73 o                         
  -2  15   1       7028.88       6627.35       499.24 o                         
  -1  15   1       7788.10       7146.83       508.82 o                         
   0  15   1        458.65        -43.63       346.00 o                         
   1  15   1       7036.67       6673.77       562.57 o                         
   2  15   1       1455.45        572.42       634.12 o                         
 -10   0   2      18985.71      19019.65      1699.65 o                         
  -8   0   2      35257.00      40076.11      2578.21 o                         
  -6   0   2        509.60        142.92       150.60 o                         
  -4   0   2          1.77       -103.95       103.95 o                         
  -2   0   2      61143.66      57952.52      1607.89 o                         
   0   0   2      59411.97      59000.51      1596.60 o                         
   2   0   2        321.37        190.20        80.95 o                         
   4   0   2       9899.02       9393.96       843.80 o                         
   6   0   2       4554.89       4415.35       439.46 o                         
   8   0   2       2896.91       2732.68       748.88 o                         
 -10   1   2       4150.28       3983.71       621.79 o                         
  -9   1   2      18087.01      20746.42      1219.62 o                         
  -8   1   2       7095.12       7332.00       548.03 o                         
  -7   1   2        524.65        692.68       176.81 o                         
  -6   1   2      14295.23      14256.57       437.50 o                         
  -5   1   2      22952.16      23075.09       540.74 o                         
  -4   1   2       9393.13       9403.46       286.39 o                         
  -3   1   2        253.16        181.83        80.20 o                         
  -2   1   2       7466.58       7369.56       189.75 o                         
  -1   1   2       1961.31       2055.05        87.24 o                         
   0   1   2       8618.22       8335.49       183.95 o                         
   1   1   2     102191.53     100448.88      1915.79 o                         
   2   1   2      29414.69      28898.62       584.05 o                         
   3   1   2     166162.61     159966.75      3832.64 o                         
   4   1   2        420.00        516.24       108.41 o                         
   5   1   2      19544.46      18590.27       574.34 o                         
   6   1   2        729.63        613.81       212.45 o                         
   7   1   2        653.32       1107.04       261.39 o                         
   8   1   2        510.70        615.68       383.56 o                         
   9   1   2      12295.58      13245.33      1073.77 o                         
 -10   2   2       1075.67        808.94       502.86 o                         
  -9   2   2       9880.42       9836.65       880.19 o                         
  -8   2   2       2723.21       2776.21       340.78 o                         
  -7   2   2      56421.90      62410.80      2374.09 o                         
  -6   2   2      28242.39      30063.71       941.57 o                         
  -5   2   2       4695.29       4562.20       183.79 o                         
  -4   2   2      73471.31      74021.56      1826.52 o                         
  -3   2   2      15975.93      16345.96       364.35 o                         
  -2   2   2      22560.30      22557.30       470.38 o                         
  -1   2   2     138647.47     137479.03      2942.08 o                         
   0   2   2        590.51        679.51        53.66 o                         
   1   2   2     176086.58     168650.36      3138.06 o                         
   2   2   2       5425.54       5706.17       147.06 o                         
   3   2   2       2467.66       2666.79       117.24 o                         
   4   2   2       8661.43       7932.24       277.00 o                         
   5   2   2      53624.14      50934.12      1387.86 o                         
   6   2   2         10.41        202.21       179.70 o                         
   7   2   2       2932.60       2436.90       320.24 o                         
   8   2   2       6162.30       5767.26       491.69 o                         
   9   2   2       6800.57       6305.22       818.47 o                         
 -10   3   2       1793.41       1272.16       557.17 o                         
  -9   3   2       1384.63       1218.47       454.09 o                         
  -8   3   2        153.42        128.66       269.11 o                         
  -7   3   2      11682.75      13004.02       621.52 o                         
  -6   3   2        727.58        713.82       112.82 o                         
  -5   3   2      32285.47      33880.32       939.58 o                         
  -4   3   2       5102.67       5275.38       222.37 o                         
  -3   3   2      44294.95      44050.73       892.88 o                         
  -2   3   2      21120.30      21269.99       451.95 o                         
  -1   3   2     176421.30     170323.42      3464.35 o                         
   0   3   2      22819.20      22361.74       444.18 o                         
   1   3   2       3422.18       3587.83       100.93 o                         
   2   3   2      10602.62      11007.10       265.87 o                         
   3   3   2      31533.39      31493.14       757.20 o                         
   4   3   2       2684.38       2953.10       156.26 o                         
   5   3   2      30628.38      29876.90       901.21 o                         
   6   3   2      12622.17      11729.98       623.80 o                         
   7   3   2      48219.15      48702.88      1910.22 o                         
   8   3   2       1899.65       1358.36       374.75 o                         
   9   3   2        154.96        510.81       585.50 o                         
 -10   4   2       1311.33       -176.15      1084.00 o                         
  -9   4   2        206.26        253.86       439.71 o                         
  -8   4   2        733.48        666.42       328.28 o                         
  -7   4   2       3294.88       3375.03       307.62 o                         
  -6   4   2      49168.88      50535.56      1397.61 o                         
  -5   4   2      86744.68      89352.23      2382.14 o                         
  -4   4   2      34296.56      34803.30       902.51 o                         
  -3   4   2     130115.01     128906.73      2857.78 o                         
  -2   4   2        313.92        206.23        65.49 o                         
  -1   4   2      10982.99      11160.71       267.24 o                         
   0   4   2       4017.70       3968.09       128.82 o                         
   1   4   2       4454.55       4727.99       141.33 o                         
   2   4   2      12344.11      12431.12       294.98 o                         
   3   4   2      23491.68      23247.36       577.26 o                         
   4   4   2        908.31        927.11       114.08 o                         
   5   4   2      14210.05      14530.10       571.56 o                         
   6   4   2        315.90         56.35       268.91 o                         
   7   4   2       4228.27       3798.62       456.59 o                         
   8   4   2        309.21         57.05       385.78 o                         
  -9   5   2        103.16        650.34       568.55 o                         
  -8   5   2      21609.47      23505.91      1108.65 o                         
  -7   5   2       4642.79       4961.42       407.10 o                         
  -6   5   2      18118.48      19969.67       705.57 o                         
  -5   5   2         25.33        107.38       109.82 o                         
  -4   5   2      18831.59      18966.17       562.27 o                         
  -3   5   2       1661.26       1718.96       102.96 o                         
  -2   5   2      62312.75      61308.62      1424.92 o                         
  -1   5   2        370.25        347.28        76.96 o                         
   0   5   2      13651.83      13542.22       329.82 o                         
   1   5   2       2797.72       3075.11       148.42 o                         
   2   5   2      10337.51      10532.97       307.34 o                         
   3   5   2        421.44        499.10        84.18 o                         
   4   5   2      27046.01      27140.67       754.99 o                         
   5   5   2        116.57        -71.12       262.79 o                         
   6   5   2      27139.20      26860.91      1077.56 o                         
   7   5   2         27.40         79.02       311.51 o                         
   8   5   2      12577.47      11694.95       821.96 o                         
  -9   6   2       5109.80       5082.27       568.73 o                         
  -8   6   2       8197.34       8862.69       658.27 o                         
  -7   6   2        633.14        337.99       227.24 o                         
  -6   6   2       1896.45       1744.38       209.70 o                         
  -5   6   2      11502.94      11747.28       466.42 o                         
  -4   6   2      25486.52      24700.45       706.56 o                         
  -3   6   2      73664.11      74643.28      1849.82 o                         
  -2   6   2       1898.81       1889.86       126.35 o                         
  -1   6   2       6322.47       6844.88       228.02 o                         
   0   6   2      36121.24      34806.28       895.31 o                         
   1   6   2       7745.50       7877.72       268.61 o                         
   2   6   2        841.31        765.46        93.07 o                         
   3   6   2        648.05        713.73       108.13 o                         
   4   6   2      11077.50      11307.06       406.88 o                         
   5   6   2       5132.14       4744.94       308.57 o                         
   6   6   2       1525.51       1267.42       263.52 o                         
   7   6   2       6499.94       5658.20       625.05 o                         
   8   6   2       3451.86       3373.26       531.96 o                         
  -9   7   2       2135.67       2085.30       478.88 o                         
  -8   7   2       4494.44       4186.29       546.47 o                         
  -7   7   2       1992.71       2511.92       344.72 o                         
  -6   7   2       4600.09       5148.18       497.59 o                         
  -5   7   2      14914.63      15590.98       550.85 o                         
  -4   7   2       3346.72       3511.57       164.14 o                         
  -3   7   2       7676.89       7557.27       265.81 o                         
  -2   7   2       6624.27       6187.62       249.00 o                         
  -1   7   2      64222.61      64879.89      1612.92 o                         
   0   7   2      17879.73      17788.88       485.70 o                         
   1   7   2        425.40        376.79       116.60 o                         
   2   7   2     109114.87     109713.02      2781.17 o                         
   3   7   2      15983.85      15392.14       469.76 o                         
   4   7   2      45456.69      47551.87      1376.92 o                         
   5   7   2      10756.81      11426.33       521.14 o                         
   6   7   2         46.56        110.86       301.30 o                         
   7   7   2      18311.71      17265.88      1013.53 o                         
   8   7   2       2107.74       2070.68       574.85 o                         
  -8   8   2      10681.84      10079.31       911.07 o                         
  -7   8   2      20560.01      20620.31       955.46 o                         
  -6   8   2      23563.68      23404.74       887.04 o                         
  -5   8   2         67.07        230.23       168.45 o                         
  -4   8   2        864.28        542.69       129.56 o                         
  -3   8   2        117.45        202.17       136.14 o                         
  -2   8   2       1478.79       1535.08       137.24 o                         
  -1   8   2      37877.03      36874.77       959.01 o                         
   0   8   2      53438.07      54287.39      1329.78 o                         
   1   8   2      54855.99      56004.07      1535.02 o                         
   2   8   2      17856.88      18625.45       572.11 o                         
   3   8   2       7711.41       7426.57       325.94 o                         
   4   8   2       6636.84       7120.92       369.87 o                         
   5   8   2      21290.24      21484.01       806.32 o                         
   6   8   2       1585.59       1243.70       365.53 o                         
   7   8   2         15.49       -162.52       345.17 o                         
  -8   9   2        881.12         76.16       416.14 o                         
  -7   9   2       5242.27       5000.75       461.95 o                         
  -6   9   2        419.95        151.64       240.50 o                         
  -5   9   2       2218.42       2152.55       293.06 o                         
  -4   9   2       4416.59       4663.92       236.35 o                         
  -3   9   2       7902.90       7318.33       320.34 o                         
  -2   9   2       4362.05       4472.98       227.64 o                         
  -1   9   2       1407.00       1380.44       127.88 o                         
   0   9   2      25742.78      25876.20       739.93 o                         
   1   9   2      23364.83      23695.78       760.32 o                         
   2   9   2       2254.31       1928.00       193.21 o                         
   3   9   2      26702.42      26872.38       848.31 o                         
   4   9   2       2457.20       1752.85       210.92 o                         
   5   9   2        726.39        535.45       317.20 o                         
   6   9   2       6837.50       6566.23       557.01 o                         
   7   9   2        123.26       -355.18       373.79 o                         
  -8  10   2      14677.96      14334.89       992.55 o                         
  -7  10   2       2350.52       2238.48       387.26 o                         
  -6  10   2       3798.58       3306.96       339.14 o                         
  -5  10   2      20123.42      20703.36       872.84 o                         
  -4  10   2       2989.52       3294.76       301.59 o                         
  -3  10   2       3566.83       3504.03       235.96 o                         
  -2  10   2      28045.88      29133.50       886.43 o                         
  -1  10   2        440.02        403.23       148.41 o                         
   0  10   2      32176.49      34010.56      1089.48 o                         
   1  10   2        803.36        959.88       181.17 o                         
   2  10   2       4239.75       4302.34       276.48 o                         
   3  10   2       1121.85       1128.91       193.55 o                         
   4  10   2        281.20        614.10       212.40 o                         
   5  10   2        100.86       -235.79       252.67 o                         
   6  10   2        747.17        372.90       370.08 o                         
  -7  11   2       3664.62       3311.82       441.67 o                         
  -6  11   2       7774.99       7972.70       519.68 o                         
  -5  11   2       2180.92       2084.01       308.43 o                         
  -4  11   2          7.29       -119.77       216.90 o                         
  -3  11   2       6609.88       7111.55       374.55 o                         
  -2  11   2      20330.52      20546.61       664.88 o                         
  -1  11   2        566.07        566.74       212.72 o                         
   0  11   2        692.74        611.23       198.59 o                         
   1  11   2       7265.92       6793.85       342.18 o                         
   2  11   2      16624.95      17469.94       654.65 o                         
   3  11   2      21782.57      21372.20       934.58 o                         
   4  11   2       2583.40       2788.22       366.79 o                         
   5  11   2       5839.69       6015.88       808.14 o                         
   6  11   2       5079.94       5059.92       608.64 o                         
  -6  12   2       2693.44       2364.73       380.93 o                         
  -5  12   2        450.08        624.17       274.40 o                         
  -4  12   2      41554.73      44659.57      1807.63 o                         
  -3  12   2       3803.02       3854.62       299.82 o                         
  -2  12   2      16269.62      16288.54       630.33 o                         
  -1  12   2        231.56        182.20       217.53 o                         
   0  12   2       9775.14      10249.47       490.07 o                         
   1  12   2       5247.15       4877.29       308.67 o                         
   2  12   2        868.01        826.62       214.38 o                         
   3  12   2        757.92        730.41       247.32 o                         
   4  12   2      16231.67      16444.72       930.01 o                         
   5  12   2       2694.86       3026.46       447.33 o                         
  -5  13   2        972.81       1024.65       336.04 o                         
  -4  13   2       1607.30        943.31       356.48 o                         
  -3  13   2       8537.19       8238.26       508.63 o                         
  -2  13   2      13554.58      12700.96       559.98 o                         
  -1  13   2      11715.41      12625.85       654.67 o                         
   0  13   2       7299.70       7460.64       469.78 o                         
   1  13   2       1164.18       1068.18       250.83 o                         
   2  13   2       6564.29       5804.50       471.73 o                         
   3  13   2       1238.47        766.62       290.53 o                         
   4  13   2          8.26        397.60       363.33 o                         
  -4  14   2        174.79        209.21       491.92 o                         
  -3  14   2       5280.48       5019.73       640.24 o                         
  -2  14   2        102.18       -329.30       329.30 o                         
  -1  14   2        265.56       -138.78       267.81 o                         
   0  14   2       4827.69       3603.96       380.79 o                         
   1  14   2        427.27        282.31       267.77 o                         
   2  14   2       1724.07       1480.24       291.73 o                         
   3  14   2       3294.83       2963.69       401.06 o                         
  -2  15   2       2813.63       2303.84       421.45 o                         
  -1  15   2        520.16        407.42       293.03 o                         
   0  15   2       1538.60       1119.30       335.38 o                         
   1  15   2       5450.79       4580.55       491.83 o                         
  -9   0   3      11553.92      13002.09      1288.82 o                         
  -7   0   3      21982.41      22498.45      1562.38 o                         
  -5   0   3       5071.88       5327.00       275.29 o                         
  -3   0   3     210146.44     216055.47      5612.30 o                         
  -1   0   3     316823.06     291520.78      9592.79 o                         
   1   0   3        349.36        409.85        63.79 o                         
   3   0   3        334.64        183.06        74.64 o                         
   5   0   3      87822.28      81661.45      6413.84 o                         
   7   0   3      27791.77      30207.59      1709.13 o                         
 -10   1   3       1400.34       1444.23       511.24 o                         
  -9   1   3       5237.79       4953.09       590.45 o                         
  -8   1   3      12600.17      14188.44       764.35 o                         
  -7   1   3       5577.71       5685.46       323.90 o                         
  -6   1   3      23925.55      23464.25       807.13 o                         
  -5   1   3      60894.93      61565.09      2213.28 o                         
  -4   1   3      52868.08      50886.85      1350.37 o                         
  -3   1   3      64128.31      50978.15      1103.45 o                         
  -2   1   3      46565.17      45926.54       970.11 o                         
  -1   1   3      55853.05      54550.75      1165.58 o                         
   0   1   3      14949.48      15700.69       341.69 o                         
   1   1   3      66487.69      67523.94      1274.01 o                         
   2   1   3       1052.02       1009.42        80.54 o                         
   3   1   3      11876.22      11743.21       409.67 o                         
   4   1   3        109.60         43.21        81.56 o                         
   5   1   3       5101.08       5162.76       290.04 o                         
   6   1   3        154.55         56.19       195.00 o                         
   7   1   3      15232.28      16106.76       841.20 o                         
   8   1   3       6222.45       4692.82       785.12 o                         
 -10   2   3       1255.74       1238.66       493.40 o                         
  -9   2   3       2086.76       1978.62       484.73 o                         
  -8   2   3       6931.84       7420.88       445.73 o                         
  -7   2   3       3325.90       3275.72       266.38 o                         
  -6   2   3       4981.76       4925.37       238.42 o                         
  -5   2   3      15118.90      14793.98       526.35 o                         
  -4   2   3        140.42        190.09        84.87 o                         
  -3   2   3       2483.75       2545.32       119.00 o                         
  -2   2   3      19792.46      20768.19       444.38 o                         
  -1   2   3      23439.60      23840.56       529.32 o                         
   0   2   3      32397.13      33149.38       656.58 o                         
   1   2   3     122191.20     122924.80      2252.38 o                         
   2   2   3        780.23       1024.25        86.64 o                         
   3   2   3      81230.09      81882.84      2075.66 o                         
   4   2   3       2051.59       2119.24       143.18 o                         
   5   2   3       8239.97       7532.18       448.98 o                         
   6   2   3       7872.42       7719.84       436.50 o                         
   7   2   3        194.61        204.35       312.24 o                         
   8   2   3      15897.37      17085.44      1250.58 o                         
 -10   3   3      10445.08       9599.58       824.95 o                         
  -9   3   3       3145.25       2226.71       506.63 o                         
  -8   3   3      17037.14      16154.38       782.17 o                         
  -7   3   3       5552.43       5294.85       445.10 o                         
  -6   3   3       8350.79       9009.57       361.40 o                         
  -5   3   3      40530.60      40999.36      1177.22 o                         
  -4   3   3       2011.64       2296.24       166.57 o                         
  -3   3   3      28512.45      28635.23       685.29 o                         
  -2   3   3      13500.99      14424.89       321.97 o                         
  -1   3   3        381.21        258.05        62.96 o                         
   0   3   3      36386.43      36000.91       704.11 o                         
   1   3   3       2161.13       2096.57        96.20 o                         
   2   3   3       6022.48       5822.12       169.40 o                         
   3   3   3       1041.32       1007.02       102.93 o                         
   4   3   3      29079.72      28758.14       859.66 o                         
   5   3   3       2696.37       2984.18       271.95 o                         
   6   3   3      33219.98      32053.53      1255.48 o                         
   7   3   3      15343.17      13788.31      1119.54 o                         
   8   3   3        582.97       1278.15       444.30 o                         
 -10   4   3       8085.26       8077.21       998.21 o                         
  -9   4   3      13372.77      13655.04      1003.24 o                         
  -8   4   3         24.80       -157.06       248.31 o                         
  -7   4   3       8618.18       8827.89       407.89 o                         
  -6   4   3      16472.61      16680.30       571.29 o                         
  -5   4   3       8592.97       8121.73       403.00 o                         
  -4   4   3       6295.49       6286.88       253.41 o                         
  -3   4   3      35257.30      36302.84       871.30 o                         
  -2   4   3         53.91         28.78        79.42 o                         
  -1   4   3      19198.57      18793.58       452.31 o                         
   0   4   3      12901.65      12705.06       300.41 o                         
   1   4   3      78179.84      80957.02      1977.24 o                         
   2   4   3      89249.30      89567.74      2050.78 o                         
   3   4   3      34153.20      34226.78       950.72 o                         
   4   4   3      38552.07      38189.28      1113.81 o                         
   5   4   3       5363.31       5102.06       388.99 o                         
   6   4   3        338.77        157.38       241.84 o                         
   7   4   3        765.88        628.56       331.93 o                         
   8   4   3        157.63        773.38       358.99 o                         
  -9   5   3      35921.36      36431.47      4386.97 o                         
  -8   5   3       3984.37       3288.49       359.94 o                         
  -7   5   3      59601.91      62910.09      1902.69 o                         
  -6   5   3       1029.86       1122.61       216.48 o                         
  -5   5   3        870.42        904.89       190.18 o                         
  -4   5   3      13738.83      13795.54       420.17 o                         
  -3   5   3       2783.62       2817.66       150.71 o                         
  -2   5   3         49.97          9.58        77.68 o                         
  -1   5   3     110406.54     108967.07      2586.03 o                         
   0   5   3      31263.47      29966.28       713.01 o                         
   1   5   3      53890.27      54216.68      1357.11 o                         
   2   5   3        959.84        846.47        97.85 o                         
   3   5   3      29930.14      28923.35       758.88 o                         
   4   5   3       2234.88       2384.12       207.50 o                         
   5   5   3      26778.25      27805.72      1014.64 o                         
   6   5   3       3102.16       3275.25       342.19 o                         
   7   5   3        300.91        634.02       361.54 o                         
   8   5   3       6155.30       5940.17       589.31 o                         
  -9   6   3       1773.33       1781.40       618.44 o                         
  -8   6   3        262.66         25.01       317.63 o                         
  -7   6   3      12733.24      13207.51       554.25 o                         
  -6   6   3        210.19        -93.69       189.33 o                         
  -5   6   3      20423.33      21303.22       640.19 o                         
  -4   6   3      17659.00      17923.65       510.70 o                         
  -3   6   3      19488.90      19237.71       543.55 o                         
  -2   6   3      80195.61      79981.78      1972.11 o                         
  -1   6   3      16303.13      16088.07       444.13 o                         
   0   6   3      32177.46      31302.47       747.26 o                         
   1   6   3      29663.57      30297.38       832.26 o                         
   2   6   3      17039.60      17205.15       492.75 o                         
   3   6   3      27058.82      27744.07       771.18 o                         
   4   6   3      39918.45      41435.43      1272.54 o                         
   5   6   3       2824.11       2876.58       287.57 o                         
   6   6   3      14454.46      13797.43       699.85 o                         
   7   6   3       6278.19       6763.01       597.20 o                         
   8   6   3        197.50         80.44       488.84 o                         
  -9   7   3        907.20       1563.06       499.94 o                         
  -8   7   3       1459.15       1792.53       398.60 o                         
  -7   7   3       7525.95       7743.19       501.53 o                         
  -6   7   3        218.82        326.98       190.85 o                         
  -5   7   3      40879.66      43134.58      1174.66 o                         
  -4   7   3        958.02        795.34       132.82 o                         
  -3   7   3      50792.79      50951.74      1343.47 o                         
  -2   7   3         40.58         -0.32        84.12 o                         
  -1   7   3       4450.26       4369.88       198.04 o                         
   0   7   3       1495.37       1412.36       140.04 o                         
   1   7   3       1901.72       1735.92       161.51 o                         
   2   7   3       5811.08       6310.20       260.51 o                         
   3   7   3        187.85        245.50       142.10 o                         
   4   7   3       1579.05       1762.73       194.43 o                         
   5   7   3       2158.97       2054.48       267.53 o                         
   6   7   3       8428.55       8897.56       767.86 o                         
   7   7   3       1330.59        750.32       398.14 o                         
  -9   8   3       2711.68       2048.94       627.11 o                         
  -8   8   3       1073.10        816.65       401.85 o                         
  -7   8   3         66.24         70.45       281.23 o                         
  -6   8   3       2293.85       2079.43       268.13 o                         
  -5   8   3        965.23        834.11       193.39 o                         
  -4   8   3       9608.79      10045.51       344.12 o                         
  -3   8   3        281.20         58.45        98.06 o                         
  -2   8   3      63656.26      64194.36      1683.25 o                         
  -1   8   3       2060.03       2221.82       149.51 o                         
   0   8   3      40310.21      41039.13      1107.52 o                         
   1   8   3      16684.39      17019.53       528.40 o                         
   2   8   3        964.37        758.55       161.18 o                         
   3   8   3       1624.26       1374.97       168.76 o                         
   4   8   3       1767.51       1439.92       205.51 o                         
   5   8   3        198.35        644.54       233.56 o                         
   6   8   3      18002.02      19752.85      1409.59 o                         
   7   8   3       4746.00       3902.26       513.30 o                         
  -8   9   3        430.79        -18.02       399.11 o                         
  -7   9   3        197.77        271.50       298.84 o                         
  -6   9   3      12302.89      12907.94       605.37 o                         
  -5   9   3      23043.76      22713.04       785.86 o                         
  -4   9   3      56977.03      59724.10      1584.11 o                         
  -3   9   3      18349.02      19346.88       613.57 o                         
  -2   9   3       4910.34       4713.37       278.32 o                         
  -1   9   3       5937.33       6121.83       259.19 o                         
   0   9   3      23551.29      24644.11       753.35 o                         
   1   9   3       1928.59       1905.78       201.79 o                         
   2   9   3        960.82       1078.80       186.11 o                         
   3   9   3       5672.57       5754.23       315.82 o                         
   4   9   3       6636.32       6681.83       458.29 o                         
   5   9   3         66.94        396.34       256.04 o                         
   6   9   3        947.85        307.21       356.57 o                         
  -8  10   3        269.74        -18.98       453.95 o                         
  -7  10   3       6274.94       6334.24       495.57 o                         
  -6  10   3      15076.55      14318.46       666.88 o                         
  -5  10   3       3341.91       3861.60       345.20 o                         
  -4  10   3         66.63         20.52       180.65 o                         
  -3  10   3      27384.50      29136.25       865.09 o                         
  -2  10   3      22573.41      23489.12       747.59 o                         
  -1  10   3      34042.47      34487.44      1010.88 o                         
   0  10   3       1477.09       1550.99       206.37 o                         
   1  10   3        452.53        682.10       172.95 o                         
   2  10   3      29051.81      29879.38       983.23 o                         
   3  10   3        584.92        397.63       184.23 o                         
   4  10   3        296.78        235.16       221.88 o                         
   5  10   3      16522.10      17311.34      1080.33 o                         
   6  10   3       4433.82       5584.38       789.10 o                         
  -7  11   3       2288.63       1416.50       386.08 o                         
  -6  11   3       8887.23       8792.74       605.80 o                         
  -5  11   3       3436.92       2555.01       317.69 o                         
  -4  11   3        173.86        605.40       234.92 o                         
  -3  11   3       5231.11       5750.67       317.24 o                         
  -2  11   3       9037.96       9310.01       410.99 o                         
  -1  11   3       1849.63       1549.17       224.83 o                         
   0  11   3      20129.33      19751.24       706.88 o                         
   1  11   3       3990.21       4318.77       276.65 o                         
   2  11   3       1264.74       1543.50       225.72 o                         
   3  11   3       4313.65       4518.52       317.08 o                         
   4  11   3      11433.95      11207.69       696.78 o                         
   5  11   3      11099.64      12829.46       914.78 o                         
  -6  12   3        739.14        323.88       312.10 o                         
  -5  12   3       3104.55       2783.24       347.64 o                         
  -4  12   3        559.70        111.27       266.16 o                         
  -3  12   3       1979.76       2121.00       288.31 o                         
  -2  12   3        265.74        112.25       217.50 o                         
  -1  12   3       2135.03       2390.66       273.21 o                         
   0  12   3       1529.05       1908.63       296.57 o                         
   1  12   3      13463.31      14329.00       593.90 o                         
   2  12   3        542.92        234.61       206.27 o                         
   3  12   3      30300.58      31981.16      1192.34 o                         
   4  12   3        114.27         38.72       331.97 o                         
   5  12   3       6303.89       6278.74       996.47 o                         
  -5  13   3        715.35       1014.51       352.52 o                         
  -4  13   3          9.45       -274.70       315.22 o                         
  -3  13   3        285.93        288.81       257.38 o                         
  -2  13   3       4674.26       4644.33       410.67 o                         
  -1  13   3        144.39       -151.35       250.77 o                         
   0  13   3      17952.83      18004.63       770.92 o                         
   1  13   3       2811.41       2742.09       325.46 o                         
   2  13   3        674.30        884.48       241.97 o                         
   3  13   3       1419.01       1269.04       364.41 o                         
   4  13   3       5347.38       7705.25      1679.55 o                         
  -4  14   3        169.66       -169.80       328.47 o                         
  -3  14   3        866.81        825.43       319.13 o                         
  -2  14   3       9473.02       9089.45       528.27 o                         
  -1  14   3       5116.03       4438.93       402.07 o                         
   0  14   3       2667.87       2363.06       342.63 o                         
   1  14   3      11284.49      11862.83       811.38 o                         
   2  14   3      26837.59      27766.43      1132.04 o                         
  -1  15   3       2460.05       2177.15       528.63 o                         
   0  15   3      10781.96      11694.27       791.35 o                         
 -10   0   4       8380.78       6381.77       976.13 o                         
  -8   0   4      52190.73      58681.04      3813.26 o                         
  -6   0   4      74184.71      80263.55      2449.31 o                         
  -4   0   4        220.10        305.98       148.23 o                         
  -2   0   4       1177.03        919.48       138.11 o                         
   0   0   4      41223.63      40983.68      1089.45 o                         
   2   0   4      21814.16      21246.46       901.09 o                         
   4   0   4      79933.70      81047.65      3438.96 o                         
   6   0   4      47470.50      43441.89      2737.99 o                         
   8   0   4         52.81        831.77      1186.10 o                         
 -10   1   4       1988.70       1723.38       503.52 o                         
  -9   1   4         37.36        556.82       418.02 o                         
  -8   1   4        506.33        789.05       324.68 o                         
  -7   1   4      29094.61      31019.04       966.33 o                         
  -6   1   4      14850.30      15601.76       483.35 o                         
  -5   1   4      20051.91      21457.53       542.85 o                         
  -4   1   4      12266.63      12423.53       373.23 o                         
  -3   1   4       1158.33       1342.69       118.07 o                         
  -2   1   4      20701.89      21191.19       474.55 o                         
  -1   1   4      19172.58      19539.36       431.80 o                         
   0   1   4       6540.18       6776.07       194.56 o                         
   1   1   4      93075.13      95349.94      2116.54 o                         
   2   1   4      67289.48      68110.15      1728.34 o                         
   3   1   4      12336.51      12592.34       425.93 o                         
   4   1   4      38248.48      36655.27      1116.75 o                         
   5   1   4        307.26       -169.20       396.58 o                         
   6   1   4       5631.14       5158.58       538.17 o                         
   7   1   4         58.90         94.11       307.14 o                         
   8   1   4       3285.48       3470.12      1023.68 o                         
 -10   2   4       4769.61       4724.87       694.65 o                         
  -9   2   4      28708.93      30954.01      1794.34 o                         
  -8   2   4       2802.96       2482.80       341.34 o                         
  -7   2   4       4909.55       4962.84       311.22 o                         
  -6   2   4      12134.66      11421.23       460.15 o                         
  -5   2   4      44302.04      40687.63      1592.41 o                         
  -4   2   4      36714.55      32648.52       857.19 o                         
  -3   2   4       5364.02       5423.34       204.92 o                         
  -2   2   4      10560.29      10414.66       277.27 o                         
  -1   2   4      62169.00      62994.54      1349.05 o                         
   0   2   4      12056.17      12288.78       309.64 o                         
   1   2   4       2943.59       2977.36       144.05 o                         
   2   2   4       7994.01       8015.16       264.93 o                         
   3   2   4      31228.72      31165.46       871.20 o                         
   4   2   4        649.22        534.29       118.63 o                         
   5   2   4       7202.43       7152.82       455.00 o                         
   6   2   4       3084.87       2202.11       597.76 o                         
   7   2   4        216.86       -630.97       630.97 o                         
   8   2   4      12026.64      10639.03      1537.72 o                         
 -10   3   4        119.85        408.80       461.26 o                         
  -9   3   4       2309.27       1900.95       480.87 o                         
  -8   3   4         23.96        281.96       247.71 o                         
  -7   3   4      18464.23      16876.99       865.83 o                         
  -6   3   4       5389.75       4809.81       382.15 o                         
  -5   3   4         60.62        192.53       162.33 o                         
  -4   3   4      41282.26      41412.77      1061.17 o                         
  -3   3   4     129867.12     132415.55      3222.84 o                         
  -2   3   4      39554.30      39596.31       913.94 o                         
  -1   3   4      81082.23      79313.27      1837.18 o                         
   0   3   4      16164.75      15849.12       429.21 o                         
   1   3   4        191.21        143.05        64.73 o                         
   2   3   4      42601.18      42403.99      1038.54 o                         
   3   3   4       2856.94       2740.75       165.96 o                         
   4   3   4      37885.14      38684.25      1255.35 o                         
   5   3   4      21577.66      21941.59       926.92 o                         
   6   3   4       1723.49       1403.58       323.58 o                         
   7   3   4       6461.11       5613.51       815.09 o                         
   8   3   4          6.67        455.99       506.15 o                         
 -10   4   4       1889.53       2400.60       647.20 o                         
  -9   4   4        102.43        201.54       432.56 o                         
  -8   4   4          6.70        -90.42       245.01 o                         
  -7   4   4       1744.30       1435.37       256.62 o                         
  -6   4   4       2744.37       2468.97       251.00 o                         
  -5   4   4      47314.65      47500.88      1381.82 o                         
  -4   4   4       9510.89       9365.84       362.56 o                         
  -3   4   4      24628.06      25440.16       684.61 o                         
  -2   4   4      13202.87      13385.36       411.02 o                         
  -1   4   4      13618.79      13164.55       382.82 o                         
   0   4   4      18390.75      18093.38       533.52 o                         
   1   4   4      30296.51      29945.52       756.28 o                         
   2   4   4      42090.43      39265.20       976.79 o                         
   3   4   4        349.04        401.71       122.32 o                         
   4   4   4       4350.66       4604.15       282.70 o                         
   5   4   4         45.57        228.12       223.36 o                         
   6   4   4       2700.34       3399.04       419.97 o                         
   7   4   4      10979.58      10209.33       819.61 o                         
   8   4   4       7996.98       7409.30       825.68 o                         
 -10   5   4       1082.89       1333.23      1420.32 o                         
  -9   5   4       1136.78        746.77       504.37 o                         
  -8   5   4       3647.98       2907.00       379.07 o                         
  -7   5   4         65.30        210.93       224.05 o                         
  -6   5   4        217.94        111.85       196.48 o                         
  -5   5   4      10679.76      11013.73       465.30 o                         
  -4   5   4       1357.35       1512.30       144.07 o                         
  -3   5   4       3793.11       3903.35       173.18 o                         
  -2   5   4     107436.27     107527.08      2628.87 o                         
  -1   5   4         99.65         97.43       101.19 o                         
   0   5   4      89272.73      89460.82      2208.51 o                         
   1   5   4       1406.38       1219.76       101.23 o                         
   2   5   4        715.90        431.27        98.28 o                         
   3   5   4      23597.09      23362.75       720.29 o                         
   4   5   4       1073.42       1056.15       186.36 o                         
   5   5   4        469.67        523.50       235.99 o                         
   6   5   4      23214.12      21603.14      1285.83 o                         
   7   5   4       1733.73       1622.42       453.22 o                         
  -9   6   4       1679.56       1040.60       531.27 o                         
  -8   6   4       4467.70       4204.87       434.83 o                         
  -7   6   4      18361.63      17248.38       684.18 o                         
  -6   6   4        120.96        -87.14       197.11 o                         
  -5   6   4      51702.65      53532.84      1463.86 o                         
  -4   6   4      31376.69      32177.79       890.04 o                         
  -3   6   4       4254.16       4288.17       198.89 o                         
  -2   6   4      10229.02      10202.94       353.87 o                         
  -1   6   4       1190.32       1329.56       120.25 o                         
   0   6   4      25011.34      24930.37       680.00 o                         
   1   6   4       4542.17       4667.28       218.42 o                         
   2   6   4       2113.23       2053.65       143.97 o                         
   3   6   4        259.24        208.59       147.09 o                         
   4   6   4      14273.90      14542.36       584.42 o                         
   5   6   4      19394.72      19499.88       855.18 o                         
   6   6   4       3972.72       3694.99       417.74 o                         
   7   6   4      11522.10      11094.70      1061.40 o                         
  -9   7   4        264.92       -139.48       709.89 o                         
  -8   7   4       4890.38       4300.07       465.08 o                         
  -7   7   4      12951.08      12582.57       599.39 o                         
  -6   7   4      30084.71      30876.53       999.88 o                         
  -5   7   4         54.46       -159.62       174.15 o                         
  -4   7   4       2664.22       2768.26       167.99 o                         
  -3   7   4      42456.12      42321.85      1131.50 o                         
  -2   7   4       1889.01       1686.86       144.22 o                         
  -1   7   4       6472.70       6261.55       246.93 o                         
   0   7   4      17152.81      17114.71       506.87 o                         
   1   7   4       2718.06       3040.36       206.72 o                         
   2   7   4      47641.27      49431.91      1428.37 o                         
   3   7   4        886.86        640.34       171.38 o                         
   4   7   4       6166.60       6453.61       367.43 o                         
   5   7   4       7350.92       7551.74       489.80 o                         
   6   7   4        326.46        -15.05       359.65 o                         
   7   7   4        468.39        213.74       565.83 o                         
  -9   8   4      26056.23      26790.65      1862.16 o                         
  -8   8   4       9937.63       9179.29       624.30 o                         
  -7   8   4      17656.65      16930.52       757.99 o                         
  -6   8   4        510.40        253.91       240.13 o                         
  -5   8   4       2406.34       2231.06       229.96 o                         
  -4   8   4       1194.50       1187.37       165.49 o                         
  -3   8   4        332.16        257.50       121.82 o                         
  -2   8   4       6946.17       6689.81       283.26 o                         
  -1   8   4      23289.34      23773.30       696.34 o                         
   0   8   4        750.15        742.83       153.30 o                         
   1   8   4       7715.98       7788.82       330.55 o                         
   2   8   4      11147.48      11698.30       457.47 o                         
   3   8   4      14128.98      14734.79       575.68 o                         
   4   8   4       3042.55       3141.63       274.13 o                         
   5   8   4      21467.48      22083.17       960.46 o                         
   6   8   4        112.76        175.85       422.65 o                         
  -8   9   4        285.31        446.17       365.33 o                         
  -7   9   4       8276.37       8047.12       522.62 o                         
  -6   9   4       1329.87       1627.08       273.90 o                         
  -5   9   4      29039.31      30634.26       992.43 o                         
  -4   9   4      19030.17      20507.77       656.26 o                         
  -3   9   4       2846.37       2794.48       229.36 o                         
  -2   9   4       2841.25       2764.78       218.04 o                         
  -1   9   4        251.99        261.85       151.58 o                         
   0   9   4        159.55         57.13       141.77 o                         
   1   9   4      30917.36      32168.95       954.92 o                         
   2   9   4      12725.64      13131.12       538.17 o                         
   3   9   4      56005.46      59126.51      1781.96 o                         
   4   9   4      14329.22      15727.01       709.05 o                         
   5   9   4       2471.78       2493.76       470.31 o                         
   6   9   4        199.18       -136.40       520.84 o                         
  -8  10   4       8674.06       7856.45       952.53 o                         
  -7  10   4       1255.02       1470.82       372.30 o                         
  -6  10   4       5313.67       4862.03       408.88 o                         
  -5  10   4        210.43         32.64       213.41 o                         
  -4  10   4        682.22        719.71       248.45 o                         
  -3  10   4      11709.39      12319.04       487.17 o                         
  -2  10   4        991.42       1013.72       186.73 o                         
  -1  10   4        187.13        341.21       156.23 o                         
   0  10   4       7248.67       7104.43       352.83 o                         
   1  10   4      21654.74      22998.86       764.90 o                         
   2  10   4        104.99         52.77       188.71 o                         
   3  10   4        905.14        643.62       231.38 o                         
   4  10   4      15241.48      17303.55       835.00 o                         
   5  10   4       5800.29       5117.81       780.95 o                         
  -7  11   4       5085.33       4082.86       471.95 o                         
  -6  11   4       7278.56       7061.86       485.79 o                         
  -5  11   4        281.94       -211.90       353.86 o                         
  -4  11   4       1076.03       1050.17       269.08 o                         
  -3  11   4       1960.62       2437.21       241.67 o                         
  -2  11   4      18135.78      18061.97       649.44 o                         
  -1  11   4      34830.43      35431.97      1175.48 o                         
   0  11   4        800.69        715.07       217.60 o                         
   1  11   4      18167.23      19409.13       696.93 o                         
   2  11   4       5662.07       5550.49       357.64 o                         
   3  11   4        270.10        298.55       254.05 o                         
   4  11   4         47.89        344.52       311.25 o                         
   5  11   4       1032.12       1193.85       927.32 o                         
  -6  12   4      15408.68      15111.45       894.74 o                         
  -5  12   4        390.62        532.25       299.71 o                         
  -4  12   4      30950.70      33319.16      1292.01 o                         
  -3  12   4       1197.50       1106.99       253.83 o                         
  -2  12   4         77.65       -113.30       203.93 o                         
  -1  12   4       5075.01       5168.92       360.75 o                         
   0  12   4       9077.81       9058.40       454.69 o                         
   1  12   4         46.76        -91.95       213.80 o                         
   2  12   4        239.32       -199.05       199.05 o                         
   3  12   4        821.46        556.97       267.99 o                         
   4  12   4        146.78        617.21       419.35 o                         
  -5  13   4         45.69       -317.55       317.55 o                         
  -4  13   4       6039.52       5249.58       512.83 o                         
  -3  13   4      12890.83      13161.85       683.89 o                         
  -2  13   4      10577.15      11101.51       574.54 o                         
  -1  13   4      18859.67      19572.37       896.50 o                         
   0  13   4        232.31        -82.46       269.41 o                         
   1  13   4        960.84       1032.00       264.32 o                         
   2  13   4        462.16        732.49       248.31 o                         
   3  13   4        378.95        247.72       415.50 o                         
  -4  14   4        571.19        539.29       531.01 o                         
  -3  14   4      10673.14      10093.39       634.38 o                         
  -2  14   4       2821.72       2150.82       361.44 o                         
  -1  14   4        300.11        635.44       291.19 o                         
   0  14   4         26.02       -302.78       302.78 o                         
   1  14   4      11867.00      12795.52       838.94 o                         
  -9   0   5        583.20       -177.36       455.15 o                         
  -7   0   5       1247.70       1717.18       398.90 o                         
  -5   0   5      16288.07      17863.95       708.31 o                         
  -3   0   5      88214.21      75447.45      2397.87 o                         
  -1   0   5      44073.29      44358.22      1628.42 o                         
   1   0   5      11539.97      12399.45       480.86 o                         
   3   0   5        708.96        708.92       201.11 o                         
   5   0   5        766.55        -46.64       444.44 o                         
   7   0   5       3724.48       3965.15       719.56 o                         
 -10   1   5      12144.86      11217.73       842.60 o                         
  -9   1   5       2126.88       1861.65       377.41 o                         
  -8   1   5        110.34        467.78       246.77 o                         
  -7   1   5        754.34        597.14       166.68 o                         
  -6   1   5        704.93        876.20       137.78 o                         
  -5   1   5      24867.81      26466.54       656.89 o                         
  -4   1   5      25239.57      24444.86      1078.13 o                         
  -3   1   5       4626.96       4229.87       202.74 o                         
  -2   1   5        114.28         43.06        84.22 o                         
  -1   1   5       1319.50       1243.86       108.30 o                         
   0   1   5     112114.91     112689.98      2837.25 o                         
   1   1   5       3684.38       3527.56       132.52 o                         
   2   1   5      38993.08      40604.62      1203.82 o                         
   3   1   5         62.21        -63.26       145.34 o                         
   4   1   5        312.05        120.49       207.76 o                         
   5   1   5       2396.45       1466.97       317.43 o                         
   6   1   5       8474.59       7853.74       639.43 o                         
   7   1   5        214.91        277.44       411.16 o                         
 -10   2   5      18429.34      20146.88      1330.56 o                         
  -9   2   5        781.21       1443.07       363.71 o                         
  -8   2   5      10864.11      12849.78       617.25 o                         
  -7   2   5      21109.56      21933.18       761.23 o                         
  -6   2   5       6542.73       7233.90       291.93 o                         
  -5   2   5      38323.95      36692.90      1348.88 o                         
  -4   2   5       1351.72       1196.09       127.51 o                         
  -3   2   5      14194.65      14909.54       405.30 o                         
  -2   2   5     214603.44     212743.02      5131.72 o                         
  -1   2   5       5120.38       5419.66       205.97 o                         
   0   2   5      41362.38      42116.00      1063.87 o                         
   1   2   5      20955.38      20085.25       474.78 o                         
   2   2   5      33673.55      34833.17      1053.09 o                         
   3   2   5      15802.63      15168.30       573.04 o                         
   4   2   5       1277.45       1339.24       208.37 o                         
   5   2   5        375.21         60.05       253.85 o                         
   6   2   5      20666.21      19604.60      2074.80 o                         
   7   2   5       1378.39        601.86       430.79 o                         
 -10   3   5       1677.45       1776.40       562.32 o                         
  -9   3   5       2515.21       2251.16       413.68 o                         
  -8   3   5      43930.76      47734.55      1686.29 o                         
  -7   3   5      10305.99       9672.49       540.07 o                         
  -6   3   5      10315.36       9027.20       569.89 o                         
  -5   3   5       7775.70       7445.56       392.52 o                         
  -4   3   5      58236.61      60178.71      1508.98 o                         
  -3   3   5       2142.98       2370.65       141.92 o                         
  -2   3   5      12934.94      11925.51       384.09 o                         
  -1   3   5        283.49        147.34       102.29 o                         
   0   3   5      57353.64      57170.05      1433.01 o                         
   1   3   5        126.26         47.55        80.74 o                         
   2   3   5        565.54        416.01       113.99 o                         
   3   3   5       9044.47       9303.69       406.18 o                         
   4   3   5      65443.58      66324.95      2440.83 o                         
   5   3   5       7662.09       7040.81       500.22 o                         
   6   3   5      12709.79      13108.75       911.71 o                         
   7   3   5        846.64       -251.44       536.30 o                         
 -10   4   5        689.70         78.82       516.38 o                         
  -9   4   5       6016.70       5465.37       528.29 o                         
  -8   4   5       4545.07       4822.33       353.84 o                         
  -7   4   5      22006.19      20257.51      1083.59 o                         
  -6   4   5      64829.68      62546.25      2048.05 o                         
  -5   4   5       5106.40       5056.39       261.48 o                         
  -4   4   5      31180.13      32964.77       991.08 o                         
  -3   4   5       2907.65       2949.61       157.64 o                         
  -2   4   5        333.34        235.12       125.37 o                         
  -1   4   5      14621.65      14585.37       456.34 o                         
   0   4   5      12358.24      12089.11       431.61 o                         
   1   4   5       3917.01       4105.30       170.74 o                         
   2   4   5      61650.22      62041.64      1609.33 o                         
   3   4   5       1761.77       1952.32       190.80 o                         
   4   4   5       9406.23      10118.96       531.51 o                         
   5   4   5       1568.47       1761.18       314.86 o                         
   6   4   5       6043.32       6195.51       567.57 o                         
   7   4   5        647.23        761.06       475.32 o                         
 -10   5   5         87.54       1417.31      1168.08 o                         
  -9   5   5      27273.67      24274.57      1334.29 o                         
  -8   5   5         28.50         69.20       284.76 o                         
  -7   5   5       6535.66       5282.11       355.59 o                         
  -6   5   5       3836.71       3251.15       278.01 o                         
  -5   5   5       1714.91       1577.91       166.49 o                         
  -4   5   5       3314.92       3608.41       183.61 o                         
  -3   5   5        817.01        742.88       106.64 o                         
  -2   5   5         38.01         19.11       101.71 o                         
  -1   5   5         47.92         21.46        96.31 o                         
   0   5   5        659.21        510.61       115.32 o                         
   1   5   5       3603.28       3344.68       184.84 o                         
   2   5   5         94.70        138.49        95.35 o                         
   3   5   5      18898.54      19671.76       712.18 o                         
   4   5   5        151.92        -24.59       181.98 o                         
   5   5   5      25506.46      25565.43      1052.77 o                         
   6   5   5        638.34         72.09       452.52 o                         
   7   5   5      11514.39      11151.70      1341.00 o                         
  -9   6   5       1059.75         34.68       414.02 o                         
  -8   6   5        168.66        104.50       301.37 o                         
  -7   6   5       6268.75       5906.19       396.29 o                         
  -6   6   5      24995.46      23736.07       818.83 o                         
  -5   6   5       3877.69       4131.55       261.31 o                         
  -4   6   5      38797.57      39406.14      1001.53 o                         
  -3   6   5       9535.75       9472.29       374.48 o                         
  -2   6   5       1386.62       1479.34       155.40 o                         
  -1   6   5      12942.75      12550.46       430.11 o                         
   0   6   5      10755.00      11275.80       395.70 o                         
   1   6   5       6541.11       6574.80       267.86 o                         
   2   6   5      40637.73      40779.27      1285.82 o                         
   3   6   5      14089.09      14135.47       574.06 o                         
   4   6   5       4285.02       4240.03       389.36 o                         
   5   6   5         10.68        144.38       244.98 o                         
   6   6   5       3383.21       3000.69       523.10 o                         
   7   6   5       2507.69       2988.92       988.81 o                         
  -9   7   5        367.62       -186.91       543.19 o                         
  -8   7   5      14406.44      12744.05       699.50 o                         
  -7   7   5        329.29        365.73       276.36 o                         
  -6   7   5       5495.96       5267.99       337.83 o                         
  -5   7   5       7893.68       8003.97       445.43 o                         
  -4   7   5      17418.49      18273.27       638.66 o                         
  -3   7   5      14370.92      14201.40       471.52 o                         
  -2   7   5        924.73       1036.32       140.28 o                         
  -1   7   5      28565.46      29325.39       848.54 o                         
   0   7   5      34720.65      34703.03      1038.13 o                         
   1   7   5      66996.19      67774.85      1987.41 o                         
   2   7   5       1729.08       1633.24       171.05 o                         
   3   7   5       6146.28       6576.81       340.18 o                         
   4   7   5      23592.29      24435.43       946.02 o                         
   5   7   5        341.78        829.88       366.40 o                         
   6   7   5       2785.83       1883.31       659.36 o                         
  -9   8   5      10153.24       7153.54      2248.00 o                         
  -8   8   5       1809.97       1298.96       371.83 o                         
  -7   8   5       2266.63       2006.72       320.89 o                         
  -6   8   5       5573.57       4973.27       367.45 o                         
  -5   8   5        623.97        482.37       202.03 o                         
  -4   8   5       5226.70       5071.85       296.35 o                         
  -3   8   5      18346.99      18416.23       677.07 o                         
  -2   8   5      70465.38      70824.13      1931.44 o                         
  -1   8   5      48316.57      49284.42      1342.36 o                         
   0   8   5      19796.71      19672.43       651.57 o                         
   1   8   5        766.05        914.28       163.99 o                         
   2   8   5       7322.80       7661.47       379.00 o                         
   3   8   5       2093.96       1922.52       244.93 o                         
   4   8   5        486.16        447.18       256.20 o                         
   5   8   5       3985.67       3486.30       451.68 o                         
   6   8   5       7901.20       8674.24      1040.49 o                         
  -8   9   5        231.09        332.82       344.58 o                         
  -7   9   5       7798.25       6943.58       596.51 o                         
  -6   9   5       5371.50       5165.45       371.38 o                         
  -5   9   5       1719.72       1223.47       253.96 o                         
  -4   9   5      18376.23      19355.47       663.90 o                         
  -3   9   5       2766.74       2672.30       251.66 o                         
  -2   9   5         80.90        -54.02       159.62 o                         
  -1   9   5        859.12        698.03       177.26 o                         
   0   9   5      15010.56      15187.98       550.51 o                         
   1   9   5        242.73        460.97       177.81 o                         
   2   9   5       6010.41       6089.23       348.07 o                         
   3   9   5       7053.23       6792.68       404.59 o                         
   4   9   5        219.85       -281.23       281.23 o                         
   5   9   5       5975.44       6144.07       642.56 o                         
  -8  10   5       5361.22       4284.45       575.54 o                         
  -7  10   5        767.45        465.18       329.34 o                         
  -6  10   5       5583.19       4758.57       407.58 o                         
  -5  10   5       9410.31      10681.39       513.75 o                         
  -4  10   5        679.64        453.30       222.43 o                         
  -3  10   5      30306.30      31179.59      1041.54 o                         
  -2  10   5       1255.05        987.98       198.00 o                         
  -1  10   5      23171.35      24926.71       832.53 o                         
   0  10   5       2253.16       2017.05       239.13 o                         
   1  10   5       3366.47       2733.05       265.52 o                         
   2  10   5       1536.82       1203.86       241.14 o                         
   3  10   5        195.92        308.41       255.90 o                         
   4  10   5        376.84        708.51       316.40 o                         
   5  10   5        373.23        839.68       587.27 o                         
  -7  11   5       4818.28       4123.46       450.12 o                         
  -6  11   5        249.44        401.48       301.49 o                         
  -5  11   5       2584.65       1835.78       363.95 o                         
  -4  11   5       2531.50       2187.46       279.61 o                         
  -3  11   5       7670.31       7919.21       398.45 o                         
  -2  11   5        158.38        176.76       202.87 o                         
  -1  11   5       5419.22       5499.34       357.76 o                         
   0  11   5       5411.65       5343.97       353.00 o                         
   1  11   5      10471.19      10639.90       510.74 o                         
   2  11   5       3850.65       3727.84       375.14 o                         
   3  11   5       1441.74       1245.09       315.51 o                         
   4  11   5        855.32        221.13       345.41 o                         
  -6  12   5       2864.59       2513.91       388.13 o                         
  -5  12   5      31865.87      34451.17      1696.17 o                         
  -4  12   5        201.77        -38.12       284.64 o                         
  -3  12   5        182.84         32.20       230.97 o                         
  -2  12   5       4059.39       3406.52       304.78 o                         
  -1  12   5       2834.90       2942.61       401.36 o                         
   0  12   5        894.13       1061.26       243.87 o                         
   1  12   5      15847.58      16285.37       729.05 o                         
   2  12   5       1771.76       1657.04       317.66 o                         
   3  12   5      25244.68      26579.87      1153.99 o                         
  -5  13   5        506.38        136.27       379.15 o                         
  -4  13   5       4066.04       3768.03       430.97 o                         
  -3  13   5       9073.85       7559.13       566.50 o                         
  -2  13   5       1201.33        812.95       292.09 o                         
  -1  13   5       1583.15       1075.11       301.09 o                         
   0  13   5         86.25        144.38       265.51 o                         
   1  13   5       7568.46       7834.78       496.64 o                         
   2  13   5       2416.29       2413.04       452.08 o                         
  -3  14   5       3084.30       2049.74       839.84 o                         
  -2  14   5         97.77       -462.32       462.32 o                         
  -1  14   5       7721.58       7683.12       777.22 o                         
   0  14   5       2061.07       1533.74       385.04 o                         
 -10   0   6       4188.02       5514.92       839.56 o                         
  -8   0   6      48039.20      53752.95      2470.44 o                         
  -6   0   6       1031.82       1030.94       149.79 o                         
  -4   0   6     109478.98     102804.18      4811.39 o                         
  -2   0   6       4978.74       4525.26       258.37 o                         
   0   0   6      10363.97      10158.31       429.42 o                         
   2   0   6      34336.52      33288.59      1559.34 o                         
   4   0   6      77870.74      75944.08      4379.45 o                         
   6   0   6       7209.79       6872.26      1898.67 o                         
 -10   1   6       8006.01       8318.93       694.85 o                         
  -9   1   6       7610.22       8082.05       566.88 o                         
  -8   1   6       2184.83       2434.77       328.77 o                         
  -7   1   6      18454.12      19208.89       688.18 o                         
  -6   1   6      49438.75      54913.51      1347.49 o                         
  -5   1   6      47058.04      50881.57      1258.91 o                         
  -4   1   6         86.48        110.45       137.16 o                         
  -3   1   6      57259.09      52062.54      1650.18 o                         
  -2   1   6      50971.60      49669.54      1262.22 o                         
  -1   1   6      14352.19      14592.47       472.68 o                         
   0   1   6       1035.23       1044.60       108.10 o                         
   1   1   6      10839.41      11121.16       290.70 o                         
   2   1   6      27888.05      29233.45       967.65 o                         
   3   1   6      19955.01      19643.85       774.24 o                         
   4   1   6         62.97       -107.46       215.84 o                         
   5   1   6        778.26        501.63       301.97 o                         
   6   1   6       9106.00       8007.94      1015.71 o                         
   7   1   6       7085.71       7400.98      1008.83 o                         
 -10   2   6       1595.81       2236.03       592.95 o                         
  -9   2   6       5646.95       6161.59       532.29 o                         
  -8   2   6        467.81        640.75       250.75 o                         
  -7   2   6       6518.07       6890.58       353.84 o                         
  -6   2   6        142.60         28.80       160.37 o                         
  -5   2   6        824.01        943.74       132.41 o                         
  -4   2   6       3277.65       3930.75       232.97 o                         
  -3   2   6      12060.32      12212.07       373.15 o                         
  -2   2   6       3143.58       3150.63       209.59 o                         
  -1   2   6       8295.53       8680.42       311.82 o                         
   0   2   6      40755.38      41299.66      1090.79 o                         
   1   2   6       8136.98       7905.17       242.41 o                         
   2   2   6      21954.47      21959.82       796.73 o                         
   3   2   6       1697.23       1693.31       220.98 o                         
   4   2   6       3361.53       3026.35       313.96 o                         
   5   2   6      31243.52      30399.65      1941.50 o                         
   6   2   6       3697.57       3668.00       548.05 o                         
   7   2   6       9471.11       8347.43      1271.53 o                         
 -10   3   6         59.48          2.03       415.94 o                         
  -9   3   6       5129.20       5829.39       651.42 o                         
  -8   3   6       5051.08       4983.17       390.12 o                         
  -7   3   6       1393.33       1607.40       224.71 o                         
  -6   3   6      22320.38      21312.13       720.46 o                         
  -5   3   6         74.05        117.99       143.29 o                         
  -4   3   6       4711.76       4938.07       291.43 o                         
  -3   3   6       9394.04       9587.54       339.39 o                         
  -2   3   6        221.24        184.36        89.10 o                         
  -1   3   6      45387.54      44069.89      1222.11 o                         
   0   3   6       9322.38       8835.86       294.38 o                         
   1   3   6       2946.96       3145.92       150.16 o                         
   2   3   6       1218.81       1106.69       144.99 o                         
   3   3   6      20527.50      21101.35       752.88 o                         
   4   3   6       2723.04       2291.44       313.62 o                         
   5   3   6       3038.46       2496.35       444.67 o                         
   6   3   6       3748.11       3674.75       561.34 o                         
   7   3   6       3030.95       2580.92       874.26 o                         
 -10   4   6       1120.64       1140.34       494.60 o                         
  -9   4   6        350.52        646.67       363.12 o                         
  -8   4   6       7569.35       7579.00       462.48 o                         
  -7   4   6         60.90        136.45       200.15 o                         
  -6   4   6       4256.04       3896.69       326.87 o                         
  -5   4   6       6159.63       5960.31       305.20 o                         
  -4   4   6      38294.71      40100.84      1018.25 o                         
  -3   4   6       4084.23       4122.11       216.08 o                         
  -2   4   6       5188.95       5002.76       251.96 o                         
  -1   4   6      28435.62      28266.81       862.55 o                         
   0   4   6      51893.97      53753.67      1466.32 o                         
   1   4   6      61270.24      62329.74      1570.06 o                         
   2   4   6       1052.64       1102.72       151.66 o                         
   3   4   6      12726.65      12636.81       524.67 o                         
   4   4   6        708.58        795.37       253.72 o                         
   5   4   6         16.62         82.73       309.80 o                         
   6   4   6       5436.52       5210.93       725.88 o                         
 -10   5   6      25549.08      28256.47      3861.28 o                         
  -9   5   6       1004.28        604.83       391.74 o                         
  -8   5   6       4478.15       4424.35       414.41 o                         
  -7   5   6       5874.95       5272.08       378.79 o                         
  -6   5   6       1870.30       1548.24       265.31 o                         
  -5   5   6       5681.18       5472.40       303.45 o                         
  -4   5   6      44756.96      46440.67      1201.47 o                         
  -3   5   6       6375.50       6721.38       288.91 o                         
  -2   5   6     164312.22     160064.72      4373.70 o                         
  -1   5   6       3457.42       3230.95       181.32 o                         
   0   5   6      12477.85      12103.71       445.12 o                         
   1   5   6       3079.77       3169.21       172.92 o                         
   2   5   6      11240.00      11128.19       438.25 o                         
   3   5   6        150.95        109.14       179.03 o                         
   4   5   6        487.72        339.45       296.85 o                         
   5   5   6       4210.54       4299.88       484.01 o                         
   6   5   6       4114.34       4340.33       601.51 o                         
  -9   6   6       4985.15       3577.46       530.37 o                         
  -8   6   6      13599.45      13485.44       890.15 o                         
  -7   6   6       2654.80       1860.33       300.59 o                         
  -6   6   6          1.80       -194.51       215.21 o                         
  -5   6   6       5285.82       5493.84       335.37 o                         
  -4   6   6      22339.08      23737.80       751.76 o                         
  -3   6   6       5953.00       5938.75       303.98 o                         
  -2   6   6        101.24        115.60       137.05 o                         
  -1   6   6       1175.78       1117.90       128.05 o                         
   0   6   6      28507.65      28539.28       839.36 o                         
   1   6   6      23153.05      23712.21       777.79 o                         
   2   6   6        834.56        848.18       179.68 o                         
   3   6   6      29240.25      29252.20      1253.93 o                         
   4   6   6      10853.59      10594.33       953.58 o                         
   5   6   6       2935.35       3235.11       457.05 o                         
   6   6   6        610.40        388.53       482.18 o                         
  -9   7   6        499.48        265.70       446.18 o                         
  -8   7   6       7439.70       6545.32       520.55 o                         
  -7   7   6       1964.23       1226.38       267.96 o                         
  -6   7   6      34163.00      33269.57      1083.62 o                         
  -5   7   6        277.72        220.14       200.94 o                         
  -4   7   6      32917.53      33546.02       995.58 o                         
  -3   7   6       1353.02       1210.98       184.63 o                         
  -2   7   6       5313.11       5683.91       305.30 o                         
  -1   7   6      12019.67      12334.77       449.44 o                         
   0   7   6       1500.44       1393.02       155.23 o                         
   1   7   6       4879.29       4864.54       312.42 o                         
   2   7   6      17834.58      17398.63       937.78 o                         
   3   7   6       4446.71       4176.19       369.18 o                         
   4   7   6       5897.39       6756.89       653.31 o                         
   5   7   6       1101.09        667.40       368.93 o                         
   6   7   6       1865.19       1169.66       809.22 o                         
  -9   8   6       4633.61       1701.07      1828.54 o                         
  -8   8   6        288.84        -24.79       316.83 o                         
  -7   8   6       3814.99       2779.45       385.21 o                         
  -6   8   6       3885.10       4194.47       350.25 o                         
  -5   8   6       4847.67       5236.02       456.17 o                         
  -4   8   6       1126.43       1109.37       201.77 o                         
  -3   8   6      24391.26      25013.37       806.06 o                         
  -2   8   6       7083.51       7063.96       348.46 o                         
  -1   8   6       2215.05       2287.81       215.63 o                         
   0   8   6       5660.01       5096.43       310.73 o                         
   1   8   6        140.41       -190.07       190.07 o                         
   2   8   6        106.64        150.30       221.99 o                         
   3   8   6       6045.71       6253.97       623.71 o                         
   4   8   6       3599.37       4018.93       477.79 o                         
   5   8   6      21384.80      23439.25      1266.32 o                         
  -8   9   6       4306.71       3691.06       477.09 o                         
  -7   9   6      17856.01      16459.71       762.31 o                         
  -6   9   6      21491.88      21511.38      1070.50 o                         
  -5   9   6      22729.32      22819.59       906.93 o                         
  -4   9   6       1508.89       1195.58       237.12 o                         
  -3   9   6        896.63        809.93       197.05 o                         
  -2   9   6        497.57        557.37       187.26 o                         
  -1   9   6       3288.84       3548.72       296.30 o                         
   0   9   6       6536.29       7131.37       368.40 o                         
   1   9   6       9355.14       9672.64       559.67 o                         
   2   9   6       6049.46       6228.45       429.05 o                         
   3   9   6       7116.95       7608.61       556.28 o                         
   4   9   6       3308.97       3697.71       461.41 o                         
   5   9   6       2824.97       3071.27       959.27 o                         
  -7  10   6       1478.35        796.75       336.05 o                         
  -6  10   6         72.43       -239.14       257.48 o                         
  -5  10   6      12087.51      12051.46       566.54 o                         
  -4  10   6      11019.28      11098.75       544.93 o                         
  -3  10   6       4846.10       5114.06       372.22 o                         
  -2  10   6        801.82        406.62       194.26 o                         
  -1  10   6      18519.05      18243.64       732.96 o                         
   0  10   6       1187.85       1498.34       265.10 o                         
   1  10   6      13393.22      13627.63       624.42 o                         
   2  10   6       7235.97       6563.20       452.74 o                         
   3  10   6        984.96        901.06       316.48 o                         
   4  10   6      21466.97      20150.69      1423.69 o                         
  -7  11   6        480.50        321.63       432.76 o                         
  -6  11   6       4854.69       4712.37       473.86 o                         
  -5  11   6       2300.46       1734.00       336.31 o                         
  -4  11   6        138.26        389.62       275.65 o                         
  -3  11   6      24619.03      24661.54       935.69 o                         
  -2  11   6       6411.83       5881.50       391.14 o                         
  -1  11   6      12480.26      11927.34       580.91 o                         
   0  11   6        444.47         65.39       244.40 o                         
   1  11   6        301.67        294.35       246.65 o                         
   2  11   6       9800.09       9385.65       833.30 o                         
   3  11   6        143.33        661.46       325.51 o                         
  -6  12   6        311.29        117.92       578.71 o                         
  -5  12   6         12.82       -344.31       344.31 o                         
  -4  12   6        522.76        777.96       351.46 o                         
  -3  12   6        265.73        -88.21       284.01 o                         
  -2  12   6         25.74       -263.52       263.52 o                         
  -1  12   6        252.87        -42.62       262.38 o                         
   0  12   6      12647.23      12473.83       626.99 o                         
   1  12   6        276.99        219.27       264.12 o                         
   2  12   6      20181.31      20528.90       996.07 o                         
  -4  13   6         23.52       -336.32       336.32 o                         
  -3  13   6      15250.18      14804.94       930.92 o                         
  -2  13   6       2968.65       2343.00       386.37 o                         
  -1  13   6      15780.34      16438.12       753.56 o                         
   0  13   6       9057.20       8707.92       537.22 o                         
   1  13   6         98.37         35.79       325.91 o                         
  -9   0   7      36797.02      42196.71      2019.59 o                         
  -7   0   7      15341.42      16689.29       894.29 o                         
  -5   0   7       2633.75       2610.42       282.72 o                         
  -3   0   7      37110.82      36014.88      1401.75 o                         
  -1   0   7     115708.26     118531.01      5647.57 o                         
   1   0   7        200.12        225.53       108.21 o                         
   3   0   7      55053.23      55542.79      3024.93 o                         
   5   0   7       2982.81       2358.95       765.24 o                         
 -10   1   7         72.75       -171.02       334.04 o                         
  -9   1   7        400.08        846.87       285.03 o                         
  -8   1   7       2715.96       2261.16       331.45 o                         
  -7   1   7      17384.71      19286.75       701.97 o                         
  -6   1   7       3974.18       4008.29       225.69 o                         
  -5   1   7        767.88        483.92       164.07 o                         
  -4   1   7        414.78        289.99       151.27 o                         
  -3   1   7      11209.58      10868.94       373.15 o                         
  -2   1   7      16573.63      16518.81       509.47 o                         
  -1   1   7      15529.57      15499.36       530.03 o                         
   0   1   7      33080.30      33197.81       861.62 o                         
   1   1   7      66882.95      68102.03      1579.59 o                         
   2   1   7       8711.05       8492.73       425.56 o                         
   3   1   7       1473.57       1242.41       283.49 o                         
   4   1   7       4376.95       4570.74       412.79 o                         
   5   1   7       8734.53       7113.18       682.43 o                         
   6   1   7       3082.70       2656.54       669.15 o                         
 -10   2   7      12272.59      12009.58       733.30 o                         
  -9   2   7       2303.30       2674.29       330.91 o                         
  -8   2   7       1394.97       1254.54       268.46 o                         
  -7   2   7      19704.24      21411.64       723.17 o                         
  -6   2   7       4312.25       4890.37       279.90 o                         
  -5   2   7      30639.41      30473.83      1308.00 o                         
  -4   2   7      20728.52      22389.15       702.37 o                         
  -3   2   7       5600.65       5486.84       284.45 o                         
  -2   2   7      25154.43      25157.75       713.72 o                         
  -1   2   7        586.56        285.54       136.63 o                         
   0   2   7        381.26        429.24       110.32 o                         
   1   2   7        718.23        743.77       103.44 o                         
   2   2   7       4269.69       4214.65       279.80 o                         
   3   2   7       1011.31       1224.12       264.54 o                         
   4   2   7        202.84        434.59       323.84 o                         
   5   2   7       2949.85       2460.05       491.44 o                         
   6   2   7         58.00       -455.63       455.63 o                         
 -10   3   7       5168.37       4623.81       503.87 o                         
  -9   3   7       1288.52       1758.86       333.45 o                         
  -8   3   7      12889.79      14036.84       642.65 o                         
  -7   3   7       3310.28       3554.83       269.61 o                         
  -6   3   7      10433.05      10619.74       490.17 o                         
  -5   3   7       8713.47       8557.86       370.61 o                         
  -4   3   7      50341.53      54583.23      1511.70 o                         
  -3   3   7       1287.53       1490.35       179.18 o                         
  -2   3   7       6908.21       6596.86       313.06 o                         
  -1   3   7      11527.94      11475.77       437.01 o                         
   0   3   7         63.38        137.28       132.58 o                         
   1   3   7      31418.68      32399.41       925.98 o                         
   2   3   7      10712.15      11868.95       594.79 o                         
   3   3   7      13441.89      13800.84       720.33 o                         
   4   3   7      15096.98      15750.06       885.11 o                         
   5   3   7        989.33       1076.59       385.08 o                         
   6   3   7       3411.66       3572.56       654.96 o                         
 -10   4   7          2.40       -390.66       390.66 o                         
  -9   4   7       1027.86        950.87       335.48 o                         
  -8   4   7       9040.68       9157.87       516.50 o                         
  -7   4   7        556.01        533.71       225.15 o                         
  -6   4   7      37484.88      32678.29      1995.89 o                         
  -5   4   7      30543.89      29715.81      1215.50 o                         
  -4   4   7       8539.42       8999.68       326.00 o                         
  -3   4   7       1228.03       1082.43       160.72 o                         
  -2   4   7       1874.86       1642.27       189.53 o                         
  -1   4   7      16866.52      18105.56       646.79 o                         
   0   4   7       1350.71       1231.23       172.32 o                         
   1   4   7         99.65         91.15       136.42 o                         
   2   4   7      10205.30      10432.84       545.57 o                         
   3   4   7      18116.80      18984.99       907.78 o                         
   4   4   7        336.02        529.19       322.62 o                         
   5   4   7        342.76        467.58       351.45 o                         
   6   4   7       6403.68       5492.44       699.79 o                         
  -9   5   7       1521.62       1615.03       373.55 o                         
  -8   5   7       1824.28       1777.45       364.86 o                         
  -7   5   7       8804.50       8302.79       757.73 o                         
  -6   5   7       7905.09       7461.38       445.17 o                         
  -5   5   7       6014.55       6478.33       384.45 o                         
  -4   5   7        635.04        467.43       230.02 o                         
  -3   5   7      66277.80      68530.51      2235.38 o                         
  -2   5   7          2.53       -115.19       155.93 o                         
  -1   5   7       5627.06       5455.07       315.27 o                         
   0   5   7      15195.92      15470.87       615.77 o                         
   1   5   7       5365.17       5732.64       317.20 o                         
   2   5   7      14090.78      15528.08       725.06 o                         
   3   5   7      15410.17      15663.02       814.09 o                         
   4   5   7        107.91       -230.72       295.35 o                         
   5   5   7      43412.41      45986.18      2077.10 o                         
  -9   6   7       1779.03       2309.48       455.78 o                         
  -8   6   7      33493.98      34242.75      1501.28 o                         
  -7   6   7       7863.40       7149.55       578.56 o                         
  -6   6   7      23489.41      23539.01       901.00 o                         
  -5   6   7      17780.87      17957.22       653.60 o                         
  -4   6   7       1102.56        627.90       179.79 o                         
  -3   6   7       1120.08       1057.03       191.81 o                         
  -2   6   7       6360.78       6096.21       324.22 o                         
  -1   6   7      21433.48      22496.45       863.26 o                         
   0   6   7      11852.89      12184.51       505.84 o                         
   1   6   7       1801.93       1736.11       187.04 o                         
   2   6   7        539.46        359.96       238.48 o                         
   3   6   7      15105.45      15435.47      1050.61 o                         
   4   6   7       7163.04       7415.92       619.65 o                         
   5   6   7        283.10       -155.24       367.94 o                         
  -9   7   7       1172.92       1004.25       454.20 o                         
  -8   7   7       3995.81       3760.18       381.11 o                         
  -7   7   7       1176.84        952.19       292.64 o                         
  -6   7   7       5935.93       5781.22       396.84 o                         
  -5   7   7       2111.65       2501.94       277.87 o                         
  -4   7   7      11409.79      11647.39       459.68 o                         
  -3   7   7         37.04         24.02       180.55 o                         
  -2   7   7        476.32        536.51       174.72 o                         
  -1   7   7      17402.29      18623.11       712.07 o                         
   0   7   7         50.68        177.13       206.48 o                         
   1   7   7      18675.40      18909.59       747.93 o                         
   2   7   7       6001.23       6033.19       439.37 o                         
   3   7   7       1532.27       1128.38       320.63 o                         
   4   7   7       3081.32       2728.49       444.43 o                         
   5   7   7        196.04        288.04       400.83 o                         
  -8   8   7       2499.85       1597.42       392.93 o                         
  -7   8   7        658.48        470.04       314.07 o                         
  -6   8   7        193.24         -9.22       271.49 o                         
  -5   8   7       3913.14       4149.02       395.28 o                         
  -4   8   7       7456.22       7661.66       409.32 o                         
  -3   8   7      11030.47      11432.36       497.08 o                         
  -2   8   7      24652.45      25787.42       849.16 o                         
  -1   8   7        503.07        324.37       212.93 o                         
   0   8   7        558.46        744.19       220.39 o                         
   1   8   7         19.70         64.58       204.61 o                         
   2   8   7       6768.87       6894.57       625.37 o                         
   3   8   7       1574.82       1297.49       340.23 o                         
   4   8   7       3348.01       2915.23       462.97 o                         
  -8   9   7       4847.02       5043.83       513.21 o                         
  -7   9   7       2992.93       2401.23       380.05 o                         
  -6   9   7       3220.08       3593.74       382.58 o                         
  -5   9   7       2960.59       3174.47       374.80 o                         
  -4   9   7       3067.95       3093.80       328.51 o                         
  -3   9   7        838.34        432.53       221.08 o                         
  -2   9   7       1066.67       1009.06       286.89 o                         
  -1   9   7       1331.37       1930.95       266.07 o                         
   0   9   7      39699.22      41727.55      1411.02 o                         
   1   9   7      19162.89      20304.60       858.77 o                         
   2   9   7      23824.77      25398.50      1079.43 o                         
   3   9   7       2581.18       3341.33       422.41 o                         
   4   9   7          6.89        320.32       381.20 o                         
  -7  10   7       1170.30        661.96       372.10 o                         
  -6  10   7       5620.00       5175.93       448.80 o                         
  -5  10   7         76.46       -161.00       290.29 o                         
  -4  10   7       7073.75       7150.36       449.56 o                         
  -3  10   7       7977.04       7633.11       417.62 o                         
  -2  10   7       5330.04       5165.97       365.68 o                         
  -1  10   7      20234.92      21346.75       855.88 o                         
   0  10   7       5723.38       5663.53       421.97 o                         
   1  10   7         16.60        220.93       296.74 o                         
   2  10   7       6892.91       7319.85       524.06 o                         
   3  10   7       7425.76       8175.49       708.29 o                         
  -6  11   7       1345.46       1117.62       395.78 o                         
  -5  11   7       9316.62      10104.30       601.44 o                         
  -4  11   7       5704.54       6160.70       494.89 o                         
  -3  11   7       9595.18       9863.98       686.54 o                         
  -2  11   7      25094.05      26008.56      1233.84 o                         
  -1  11   7        480.38        528.28       261.90 o                         
   0  11   7       2716.13       2766.03       335.97 o                         
   1  11   7       1701.32       1386.59       338.41 o                         
   2  11   7        685.62       1117.19       340.56 o                         
  -5  12   7      11120.72      11081.46       904.60 o                         
  -4  12   7       3510.75       3411.72       385.74 o                         
  -3  12   7         99.31       -281.98       281.98 o                         
  -2  12   7       1929.78       1531.28       361.08 o                         
  -1  12   7         84.99        246.34       284.98 o                         
   0  12   7        136.19        163.63       289.06 o                         
   1  12   7       2270.51       1838.72       524.26 o                         
  -3  13   7        355.70       -537.10       537.10 o                         
  -2  13   7       2728.40       2348.01       437.66 o                         
  -1  13   7        536.36        935.64       346.57 o                         
 -10   0   8       4011.70       2646.01       576.25 o                         
  -8   0   8        269.96        502.29       356.97 o                         
  -6   0   8      11910.91      13143.30       710.05 o                         
  -4   0   8      38106.59      37241.07      1947.31 o                         
  -2   0   8      36422.84      35524.01      1786.63 o                         
   0   0   8       9404.37      10269.29       662.91 o                         
   2   0   8       3020.14       3099.63       517.02 o                         
   4   0   8       8826.08      10057.46      1000.50 o                         
 -10   1   8         56.79        303.80       339.06 o                         
  -9   1   8        201.89        492.33       277.15 o                         
  -8   1   8       3802.63       3372.87       348.59 o                         
  -7   1   8      20526.29      22646.62       842.51 o                         
  -6   1   8       9075.41       9758.70       412.69 o                         
  -5   1   8      29478.43      31477.73      1231.35 o                         
  -4   1   8       2608.46       2444.53       244.39 o                         
  -3   1   8       4240.33       3967.01       212.32 o                         
  -2   1   8        482.58        365.82       131.63 o                         
  -1   1   8      23368.23      24519.01       782.37 o                         
   0   1   8        867.30        747.47       172.01 o                         
   1   1   8         13.57       -108.08       120.42 o                         
   2   1   8        865.09        723.28       240.61 o                         
   3   1   8        322.36        249.81       281.44 o                         
   4   1   8       1885.28       1697.34       353.55 o                         
   5   1   8      13246.41      13311.52      1177.11 o                         
 -10   2   8         16.33         96.40       350.13 o                         
  -9   2   8       1935.17       2219.39       329.60 o                         
  -8   2   8       3577.88       3891.07       361.51 o                         
  -7   2   8       9716.91      10550.52       495.63 o                         
  -6   2   8       4256.83       4371.21       288.19 o                         
  -5   2   8      27791.97      28679.26      1103.97 o                         
  -4   2   8       2595.96       2660.28       209.00 o                         
  -3   2   8      70183.86      71207.02      1799.22 o                         
  -2   2   8      11153.14      11217.32       427.45 o                         
  -1   2   8       1535.97       1692.10       204.51 o                         
   0   2   8      26032.40      27563.88       947.24 o                         
   1   2   8      12324.33      13257.31       535.15 o                         
   2   2   8      14067.48      14323.83       686.22 o                         
   3   2   8      13002.83      13032.60       772.34 o                         
   4   2   8        580.47        287.14       352.48 o                         
   5   2   8      12310.93      11818.71       924.40 o                         
 -10   3   8       8554.21       9195.27       694.66 o                         
  -9   3   8      28719.43      30697.50      1190.66 o                         
  -8   3   8      12750.05      14466.80       643.53 o                         
  -7   3   8         22.18        -32.28       213.11 o                         
  -6   3   8       4354.72       4371.23       358.30 o                         
  -5   3   8       7073.57       7400.77       460.58 o                         
  -4   3   8       5263.12       5234.55       306.08 o                         
  -3   3   8      29451.44      30136.02       833.08 o                         
  -2   3   8      10130.57      10318.58       465.44 o                         
  -1   3   8      41834.94      43621.25      1333.45 o                         
   0   3   8        796.96        646.02       175.45 o                         
   1   3   8      11188.60      10931.79       444.61 o                         
   2   3   8       2252.68       2428.55       283.48 o                         
   3   3   8      28398.79      29595.16      1300.49 o                         
   4   3   8        426.61        293.00       398.83 o                         
   5   3   8        266.32        272.72       432.92 o                         
  -9   4   8       4368.58       5135.44       450.08 o                         
  -8   4   8       1194.32       1075.07       303.69 o                         
  -7   4   8      17009.83      16848.15       657.00 o                         
  -6   4   8        741.82        563.80       249.16 o                         
  -5   4   8        540.07        523.80       193.80 o                         
  -4   4   8       5904.86       6114.14       400.87 o                         
  -3   4   8         76.29         33.55       173.75 o                         
  -2   4   8       3890.36       4179.91       269.66 o                         
  -1   4   8      29666.77      30154.34      1121.86 o                         
   0   4   8       2014.10       2105.60       222.98 o                         
   1   4   8      39784.54      43126.95      1392.94 o                         
   2   4   8       3475.20       3680.74       314.00 o                         
   3   4   8       1601.36        855.64       342.17 o                         
   4   4   8        686.62        881.13       375.02 o                         
   5   4   8        849.40        114.50       398.13 o                         
  -9   5   8       1628.04       2130.31       382.06 o                         
  -8   5   8       2220.46       2619.07       345.33 o                         
  -7   5   8       2530.82       1878.49       279.94 o                         
  -6   5   8        685.07        340.45       255.69 o                         
  -5   5   8       1469.72       1644.61       255.34 o                         
  -4   5   8       2928.68       2857.29       270.77 o                         
  -3   5   8        399.22         63.57       160.45 o                         
  -2   5   8       3699.36       3523.25       316.92 o                         
  -1   5   8        204.37         72.94       171.89 o                         
   0   5   8        520.60        571.79       181.47 o                         
   1   5   8        127.82         73.27       181.15 o                         
   2   5   8       6828.32       6658.12       700.92 o                         
   3   5   8         84.33        636.52       339.00 o                         
   4   5   8      15252.32      14903.75       938.30 o                         
   5   5   8        496.00        703.85       439.23 o                         
  -9   6   8        721.11        212.36       379.30 o                         
  -8   6   8       4033.36       3722.83       390.72 o                         
  -7   6   8      10503.67       9874.46       666.02 o                         
  -6   6   8         78.33         21.90       256.80 o                         
  -5   6   8       1161.63       1088.90       223.92 o                         
  -4   6   8       9165.43       9588.19       655.67 o                         
  -3   6   8       1083.58       1217.08       234.37 o                         
  -2   6   8        430.30        272.92       179.57 o                         
  -1   6   8      37815.08      37588.99      1274.13 o                         
   0   6   8      10856.96      10962.07       506.38 o                         
   1   6   8      34232.14      34587.87      1351.13 o                         
   2   6   8       7011.03       7277.40       582.88 o                         
   3   6   8       1459.05       1836.55       376.59 o                         
   4   6   8       1333.27       1624.90       397.79 o                         
  -8   7   8       1782.46        949.63       407.69 o                         
  -7   7   8        605.02        171.60       269.16 o                         
  -6   7   8      22072.65      22516.84       904.73 o                         
  -5   7   8       6659.66       7182.57       469.15 o                         
  -4   7   8       4074.81       4110.73       328.21 o                         
  -3   7   8      10910.55      10750.57       487.87 o                         
  -2   7   8      13181.97      13155.20       539.61 o                         
  -1   7   8      17780.90      17727.51       690.18 o                         
   0   7   8       5730.00       6861.02       442.17 o                         
   1   7   8       6199.14       5133.63       437.20 o                         
   2   7   8        839.13        693.82       331.86 o                         
   3   7   8       8890.06       7977.66      1219.20 o                         
   4   7   8       1409.06       1717.19       439.85 o                         
  -8   8   8       1630.12       1189.85       374.95 o                         
  -7   8   8       2564.66       1390.29       342.00 o                         
  -6   8   8         43.39        281.02       289.25 o                         
  -5   8   8      16076.40      17409.71       894.02 o                         
  -4   8   8      21852.42      22429.98       807.07 o                         
  -3   8   8      37861.14      39449.42      1515.15 o                         
  -2   8   8       7440.80       6896.05       415.11 o                         
  -1   8   8        466.07        711.83       260.20 o                         
   0   8   8       1798.52       1750.74       295.16 o                         
   1   8   8        562.11        431.32       305.30 o                         
   2   8   8        792.60       1374.12       336.10 o                         
   3   8   8       8823.82       8186.09       658.18 o                         
  -7   9   8      15087.28      15484.28      1011.81 o                         
  -6   9   8        189.58         48.87       322.65 o                         
  -5   9   8      16965.24      16498.15       883.84 o                         
  -4   9   8         22.74        -58.29       248.85 o                         
  -3   9   8        438.41        348.21       229.10 o                         
  -2   9   8       2060.22       1463.34       303.76 o                         
  -1   9   8       1492.47       1473.49       295.84 o                         
   0   9   8        488.83        380.94       262.73 o                         
   1   9   8        861.52        921.75       296.53 o                         
   2   9   8       4119.74       4211.35       453.36 o                         
   3   9   8       2835.60       2564.34       704.28 o                         
  -7  10   8        906.41        852.84       466.40 o                         
  -6  10   8       3561.90       3400.55       431.42 o                         
  -5  10   8        451.53        680.20       323.94 o                         
  -4  10   8      10720.22      11254.22       629.59 o                         
  -3  10   8        748.59        513.71       285.77 o                         
  -2  10   8       7403.73       7181.73       467.34 o                         
  -1  10   8        413.65        231.88       268.64 o                         
   0  10   8       1850.62       1613.99       304.66 o                         
   1  10   8       2513.81       2304.04       368.64 o                         
   2  10   8        691.77        726.56       372.16 o                         
  -6  11   8       4530.85       4391.43       790.41 o                         
  -5  11   8       6745.06       7037.30       580.71 o                         
  -4  11   8         58.96        266.19       319.22 o                         
  -3  11   8         80.62        351.07       335.58 o                         
  -2  11   8      11337.46      10876.38       750.12 o                         
  -1  11   8        416.47        704.56       346.58 o                         
   0  11   8       1243.68       1330.74       344.35 o                         
   1  11   8        436.32        307.29       338.30 o                         
  -4  12   8       1935.48       2210.22       510.35 o                         
  -3  12   8       2785.24       2731.39       399.32 o                         
  -2  12   8       2062.18       1517.89       408.36 o                         
  -1  12   8        485.31        200.12       326.54 o                         
  -9   0   9      15805.81      17964.28      1262.52 o                         
  -7   0   9       6936.41       8338.99       712.25 o                         
  -5   0   9       4863.55       5129.99       485.76 o                         
  -3   0   9      21731.18      19213.05      1277.62 o                         
  -1   0   9       5588.09       6943.31       712.62 o                         
   1   0   9      25629.25      24566.07      1512.40 o                         
   3   0   9      13984.27      13985.02      1564.82 o                         
  -9   1   9       7994.78       8278.21       547.35 o                         
  -8   1   9       8987.08       9808.19       583.89 o                         
  -7   1   9       5336.71       6254.52       441.32 o                         
  -6   1   9      25245.48      26911.97       870.30 o                         
  -5   1   9      10602.86      10538.40       558.95 o                         
  -4   1   9      12843.54      12254.50       471.82 o                         
  -3   1   9       6618.97       6423.76       352.73 o                         
  -2   1   9       5964.64       5920.83       320.67 o                         
  -1   1   9      14677.50      15053.37       611.12 o                         
   0   1   9      23526.76      23760.30       878.52 o                         
   1   1   9       6144.55       6899.69       535.19 o                         
   2   1   9      26096.48      25594.66      1255.80 o                         
   3   1   9       2649.74       2782.27       416.17 o                         
   4   1   9         67.44        181.85       351.23 o                         
  -9   2   9       1261.93       1041.52       314.21 o                         
  -8   2   9       7840.73       8495.90       512.50 o                         
  -7   2   9       8619.21       9761.05       516.35 o                         
  -6   2   9        216.28         51.24       214.97 o                         
  -5   2   9       6710.61       6686.68       369.68 o                         
  -4   2   9       4170.09       4120.89       270.46 o                         
  -3   2   9        883.67        765.26       162.73 o                         
  -2   2   9       1485.58       1088.51       214.02 o                         
  -1   2   9       5977.89       6534.62       363.38 o                         
   0   2   9       5763.95       6197.70       349.51 o                         
   1   2   9       1320.57       1782.21       277.59 o                         
   2   2   9      15528.18      16880.13       963.40 o                         
   3   2   9        629.92        685.36       327.33 o                         
   4   2   9      25569.43      26041.51      2345.94 o                         
  -9   3   9       2963.64       2801.91       388.43 o                         
  -8   3   9        171.33        176.20       295.14 o                         
  -7   3   9       1399.17       1280.55       269.91 o                         
  -6   3   9         74.96        -26.51       231.28 o                         
  -5   3   9        244.18       -212.00       212.00 o                         
  -4   3   9      21867.06      23443.25       864.85 o                         
  -3   3   9       4263.47       4270.52       281.06 o                         
  -2   3   9      29493.94      30446.66      1029.49 o                         
  -1   3   9      17640.20      18490.29       706.32 o                         
   0   3   9        338.41        559.56       190.20 o                         
   1   3   9       1604.14       1105.89       275.75 o                         
   2   3   9       4417.09       4475.77       503.29 o                         
   3   3   9         60.00        -55.59       396.57 o                         
   4   3   9       5670.10       6891.60       850.25 o                         
  -9   4   9         11.33        325.69       381.63 o                         
  -8   4   9       3391.47       4003.62       400.94 o                         
  -7   4   9      17337.48      17698.55       729.45 o                         
  -6   4   9      15890.28      15718.41       688.00 o                         
  -5   4   9       4159.46       4905.81       363.83 o                         
  -4   4   9       5248.18       5193.95       374.09 o                         
  -3   4   9      15572.36      16154.62       627.65 o                         
  -2   4   9      11066.42      11815.33       622.65 o                         
  -1   4   9       6605.30       7202.37       388.23 o                         
   0   4   9      10895.71      11347.09       535.78 o                         
   1   4   9       1318.80        753.70       321.65 o                         
   2   4   9         22.48        318.35       372.40 o                         
   3   4   9       1787.02       1261.06       406.67 o                         
   4   4   9        298.15        430.41       424.93 o                         
  -9   5   9       2417.26       2200.39       416.11 o                         
  -8   5   9       2340.81       2444.78       353.00 o                         
  -7   5   9         44.96       -267.96       267.96 o                         
  -6   5   9        373.71        -99.53       299.60 o                         
  -5   5   9      54029.64      57617.87      1800.10 o                         
  -4   5   9       5613.70       5622.40       367.32 o                         
  -3   5   9      44077.55      43836.69      1397.24 o                         
  -2   5   9          1.46         23.21       222.08 o                         
  -1   5   9        183.63        218.33       197.01 o                         
   0   5   9       2316.78       2183.92       248.60 o                         
   1   5   9        249.98        431.36       301.85 o                         
   2   5   9        555.28        693.50       341.20 o                         
   3   5   9      10003.85      10138.80       739.28 o                         
   4   5   9       1019.28       1460.45       686.01 o                         
  -8   6   9        769.98        227.30       332.78 o                         
  -7   6   9       6710.53       6175.26       460.46 o                         
  -6   6   9        291.90        337.28       324.74 o                         
  -5   6   9       8925.50       9391.55       528.06 o                         
  -4   6   9       4125.11       4394.22       361.89 o                         
  -3   6   9       3973.93       3779.57       310.53 o                         
  -2   6   9         67.68          5.57       207.34 o                         
  -1   6   9       6661.60       6461.40       396.22 o                         
   0   6   9      12902.52      13451.44       629.07 o                         
   1   6   9       2084.71       2752.93       359.00 o                         
   2   6   9       3713.67       2706.51       501.32 o                         
   3   6   9       5934.62       4615.73       536.50 o                         
  -8   7   9         40.86       -224.01       378.81 o                         
  -7   7   9      16868.19      15217.67       832.57 o                         
  -6   7   9        638.39        370.91       337.33 o                         
  -5   7   9       9240.05      10057.73       585.56 o                         
  -4   7   9       2972.86       3152.66       365.30 o                         
  -3   7   9       3538.72       3805.24       298.42 o                         
  -2   7   9      11068.25      10962.48       526.29 o                         
  -1   7   9      12615.97      13268.78       641.84 o                         
   0   7   9         78.64        105.69       226.13 o                         
   1   7   9      27631.95      28858.89      1212.49 o                         
   2   7   9       2837.69       2308.48       447.98 o                         
   3   7   9       2870.87       2739.74       629.54 o                         
  -7   8   9       6087.06       5326.68       455.62 o                         
  -6   8   9        444.19        309.74       340.97 o                         
  -5   8   9         12.84        102.31       304.28 o                         
  -4   8   9        503.10        479.13       266.12 o                         
  -3   8   9       2234.63       2022.07       287.57 o                         
  -2   8   9       5699.37       5190.25       405.24 o                         
  -1   8   9        899.19       1081.24       271.70 o                         
   0   8   9        463.96        888.35       307.14 o                         
   1   8   9        229.84        351.77       329.51 o                         
   2   8   9      11324.04      12216.81       822.80 o                         
  -7   9   9       2415.10       2303.03       410.82 o                         
  -6   9   9       1631.39       1617.98       366.11 o                         
  -5   9   9        814.84        902.45       329.19 o                         
  -4   9   9       2428.00       2277.29       410.38 o                         
  -3   9   9       3330.11       3095.69       430.63 o                         
  -2   9   9       1102.64        813.37       286.32 o                         
  -1   9   9      14223.62      13248.52       658.88 o                         
   0   9   9      17307.05      18147.39      1165.03 o                         
   1   9   9        901.04       1190.13       418.38 o                         
   2   9   9       3222.15       2534.48       703.08 o                         
  -6  10   9       8927.64       9137.72       677.53 o                         
  -5  10   9        249.08        678.53       342.99 o                         
  -4  10   9        647.88        306.28       334.13 o                         
  -3  10   9       3699.53       3265.43       416.06 o                         
  -2  10   9      11177.83      11054.47       956.23 o                         
  -1  10   9        275.84         78.20       289.30 o                         
   0  10   9        586.38        634.99       350.18 o                         
   1  10   9       6953.59       7676.97       780.50 o                         
  -4  11   9      13038.99      12646.77      1083.78 o                         
  -3  11   9       3406.23       2788.74       489.12 o                         
  -2  11   9       1552.01       1613.86       372.75 o                         
  -1  11   9        796.07        370.95       323.29 o                         
  -8   0  10         80.37        213.21       396.01 o                         
  -6   0  10        303.10        147.88       472.45 o                         
  -4   0  10      56918.79      53060.66      2452.96 o                         
  -2   0  10      33849.59      33992.26      1528.67 o                         
   0   0  10      11745.33      11445.06       887.43 o                         
   2   0  10       7653.85       7348.78       879.64 o                         
  -9   1  10       2689.65       2122.86       373.48 o                         
  -8   1  10       2828.34       2416.27       356.19 o                         
  -7   1  10       8833.90       9192.67       514.23 o                         
  -6   1  10       7676.87       7467.27       423.77 o                         
  -5   1  10        287.50        328.86       220.54 o                         
  -4   1  10       4091.20       3848.05       360.23 o                         
  -3   1  10       3873.20       3322.55       348.76 o                         
  -2   1  10      20508.18      20250.33       833.40 o                         
  -1   1  10       3446.46       2823.18       303.13 o                         
   0   1  10      11613.74      12515.05       579.05 o                         
   1   1  10       4063.59       3635.67       429.25 o                         
   2   1  10       5702.46       5097.47       535.10 o                         
   3   1  10       4329.09       4373.54       515.84 o                         
  -9   2  10       2604.73       2498.16       411.25 o                         
  -8   2  10      10960.09      11288.22       774.97 o                         
  -7   2  10        806.07        278.44       318.73 o                         
  -6   2  10       9426.58       9399.49       860.74 o                         
  -5   2  10      17750.76      17695.56       782.48 o                         
  -4   2  10       1239.35       1029.39       263.07 o                         
  -3   2  10       6183.77       6362.17       412.61 o                         
  -2   2  10       3259.87       2502.71       352.30 o                         
  -1   2  10        317.23        254.18       232.31 o                         
   0   2  10      11176.27      11924.96       620.48 o                         
   1   2  10       1262.69        909.37       316.09 o                         
   2   2  10       3262.18       3557.28       454.49 o                         
   3   2  10        704.99       1026.45       465.27 o                         
  -9   3  10       1058.20        705.82       413.66 o                         
  -8   3  10        412.62        262.63       423.43 o                         
  -7   3  10       6714.90       6837.11       490.30 o                         
  -6   3  10         13.58         90.93       291.26 o                         
  -5   3  10       2744.97       2255.26       396.33 o                         
  -4   3  10         18.27        -45.90       220.07 o                         
  -3   3  10        752.38        700.92       261.85 o                         
  -2   3  10       9657.72       9057.00       514.49 o                         
  -1   3  10        127.60         28.06       221.48 o                         
   0   3  10      10939.34      12277.80       628.22 o                         
   1   3  10       7029.06       8391.83       590.09 o                         
   2   3  10        838.95       1127.27       440.09 o                         
   3   3  10       9106.74       9626.65       857.49 o                         
  -9   4  10      10049.01       9436.26       804.18 o                         
  -8   4  10       6205.15       6363.47       504.28 o                         
  -7   4  10      16801.47      15904.03       726.45 o                         
  -6   4  10      10732.52      10389.65       704.33 o                         
  -5   4  10       3412.75       3360.52       361.44 o                         
  -4   4  10       2411.86       2228.00       272.16 o                         
  -3   4  10        760.38        526.36       222.42 o                         
  -2   4  10       1142.92       1052.60       264.25 o                         
  -1   4  10       9293.51       9864.98       530.09 o                         
   0   4  10      18858.67      20186.50      1280.78 o                         
   1   4  10      11579.67      13027.47       942.44 o                         
   2   4  10       7229.37       6003.53       736.97 o                         
   3   4  10        151.49        579.95       450.02 o                         
  -8   5  10       8550.02       8657.86       579.51 o                         
  -7   5  10        597.16        527.06       314.79 o                         
  -6   5  10       7100.48       7440.87       622.50 o                         
  -5   5  10       1188.88        583.41       289.63 o                         
  -4   5  10       8968.06      10048.75       486.49 o                         
  -3   5  10       1546.52       1915.71       303.45 o                         
  -2   5  10       5697.56       4086.06       358.70 o                         
  -1   5  10      12482.79      12712.44       575.79 o                         
   0   5  10        331.92        133.50       299.72 o                         
   1   5  10        523.91        896.17       417.38 o                         
   2   5  10      27240.59      27174.23      1705.61 o                         
   3   5  10       1209.13       1240.83       666.47 o                         
  -8   6  10       6066.81       6013.46       565.45 o                         
  -7   6  10       1471.34       1356.08       362.19 o                         
  -6   6  10       1106.75        763.36       346.09 o                         
  -5   6  10       2029.44       1269.89       327.55 o                         
  -4   6  10      10378.51      11370.75       526.79 o                         
  -3   6  10      14535.17      15924.65       768.62 o                         
  -2   6  10       2262.95       1882.54       279.08 o                         
  -1   6  10       4181.70       3495.61       370.64 o                         
   0   6  10       8968.26       9056.64       620.16 o                         
   1   6  10        638.32        852.96       414.19 o                         
   2   6  10       3668.94       3098.11       855.15 o                         
  -7   7  10       2484.28       1452.41       365.69 o                         
  -6   7  10       5969.56       5352.80       489.97 o                         
  -5   7  10        131.00       -236.98       290.37 o                         
  -4   7  10          8.33       -250.27       250.27 o                         
  -3   7  10       1188.52        824.86       292.06 o                         
  -2   7  10       5619.15       5735.80       547.06 o                         
  -1   7  10        233.52        196.55       263.31 o                         
   0   7  10       3514.95       4461.28       457.74 o                         
   1   7  10       1235.59        546.24       439.49 o                         
   2   7  10        710.09        323.43       681.27 o                         
  -7   8  10        866.85         36.36       433.55 o                         
  -6   8  10       7462.68       7519.24       562.04 o                         
  -5   8  10      12376.04      12582.95       647.82 o                         
  -4   8  10       3151.52       2468.78       416.32 o                         
  -3   8  10      11241.45      10786.23       819.77 o                         
  -2   8  10        969.45       1037.15       302.19 o                         
  -1   8  10         49.00         -2.03       274.80 o                         
   0   8  10       3364.16       3142.95       426.77 o                         
   1   8  10       1263.67        991.37       514.17 o                         
  -6   9  10        914.73        756.55       602.74 o                         
  -5   9  10       4265.18       3725.22       430.23 o                         
  -4   9  10        337.62       -142.90       306.74 o                         
  -3   9  10       4337.60       4195.55       455.85 o                         
  -2   9  10       7720.86       7960.99       526.85 o                         
  -1   9  10      20921.99      21569.03       989.20 o                         
   0   9  10       5878.33       6069.66       748.58 o                         
  -4  10  10      17814.37      16305.28       915.86 o                         
  -3  10  10       5265.58       5667.82       528.23 o                         
  -2  10  10      10199.39       8490.04       623.61 o                         
  -1  10  10        387.31       1044.18       879.43 o                         
  -7   0  11        465.69        488.44       522.66 o                         
  -5   0  11       6064.56       5919.74       842.00 o                         
  -3   0  11      12016.81      10871.08       838.93 o                         
  -1   0  11       1692.86       1074.58       444.61 o                         
   1   0  11       4474.95       5106.29       775.91 o                         
  -8   1  11      17298.96      17548.98      1072.86 o                         
  -7   1  11       3740.84       3508.93       461.71 o                         
  -6   1  11       7642.96       7439.19       550.95 o                         
  -5   1  11        981.92       1052.65       312.02 o                         
  -4   1  11       1327.63       1012.54       323.40 o                         
  -3   1  11        589.88        486.96       285.50 o                         
  -2   1  11       1051.94       1030.27       282.24 o                         
  -1   1  11         79.71       -151.04       236.67 o                         
   0   1  11       7088.22       6965.66       580.34 o                         
   1   1  11       4581.22       4873.77       652.46 o                         
   2   1  11         54.08         93.23       363.56 o                         
  -8   2  11        437.66         84.62       361.87 o                         
  -7   2  11         22.53       -293.57       321.89 o                         
  -6   2  11      22103.35      21112.39      1102.30 o                         
  -5   2  11        230.44        183.72       292.69 o                         
  -4   2  11       1635.36       1560.64       319.96 o                         
  -3   2  11       7805.52       7493.33       468.81 o                         
  -2   2  11      16203.68      15223.06      1184.56 o                         
  -1   2  11      14246.66      15186.80       703.71 o                         
   0   2  11          3.36          9.16       295.49 o                         
   1   2  11       5404.46       5789.44       571.68 o                         
   2   2  11      12804.85      12528.47       997.53 o                         
  -8   3  11       2098.51       2154.61       444.76 o                         
  -7   3  11       2710.94       2715.59       414.52 o                         
  -6   3  11       2143.16       1325.74       397.41 o                         
  -5   3  11       9782.81       9836.69       654.58 o                         
  -4   3  11      39534.62      39870.00      1451.13 o                         
  -3   3  11       7256.65       6971.09       461.52 o                         
  -2   3  11       3647.91       3159.45       357.64 o                         
  -1   3  11        176.36         80.34       242.43 o                         
   0   3  11      12298.71      12272.69       725.76 o                         
   1   3  11        181.53       1408.87       482.93 o                         
   2   3  11       1197.71       1603.41       636.19 o                         
  -8   4  11         53.87         14.81       418.62 o                         
  -7   4  11         22.74        672.01       374.69 o                         
  -6   4  11       3239.33       2954.04       482.04 o                         
  -5   4  11        231.65        354.81       323.46 o                         
  -4   4  11        259.20        465.23       285.10 o                         
  -3   4  11        243.29         33.87       263.10 o                         
  -2   4  11      19559.95      18961.10       833.18 o                         
  -1   4  11       2110.23       2012.87       303.24 o                         
   0   4  11      11337.78      10206.20      1053.96 o                         
   1   4  11       2589.33       1867.84       507.11 o                         
   2   4  11         50.68        645.60       813.75 o                         
  -7   5  11       2162.74       1582.81       420.33 o                         
  -6   5  11       1497.64       1683.79       395.64 o                         
  -5   5  11       5085.37       4770.33       464.98 o                         
  -4   5  11       1575.28       1700.72       339.91 o                         
  -3   5  11      10011.29      10583.16       571.61 o                         
  -2   5  11         69.79        -34.75       266.82 o                         
  -1   5  11       2765.43       2686.01       457.60 o                         
   0   5  11         80.16       -144.01       372.56 o                         
   1   5  11       2227.35       2544.71       639.86 o                         
  -7   6  11        774.96        -43.91       377.97 o                         
  -6   6  11       1089.67       1315.14       399.63 o                         
  -5   6  11       3956.66       3934.68       438.20 o                         
  -4   6  11       4236.60       4511.03       441.49 o                         
  -3   6  11        607.00        692.09       337.04 o                         
  -2   6  11      21542.46      22289.95      1234.45 o                         
  -1   6  11       5104.93       4281.97       597.23 o                         
   0   6  11       4217.32       4443.30       612.54 o                         
   1   6  11        154.72       -111.10       891.83 o                         
  -6   7  11        461.42       -303.33       412.57 o                         
  -5   7  11         55.70       -213.16       340.82 o                         
  -4   7  11      16306.53      16316.48       776.43 o                         
  -3   7  11       2418.02       1821.73       420.79 o                         
  -2   7  11       1323.28        835.69       377.55 o                         
  -1   7  11       1984.80       2189.41       432.91 o                         
   0   7  11       4743.35       5386.63       622.59 o                         
  -5   8  11       3588.80       3096.92       480.57 o                         
  -4   8  11       4832.05       5209.96       511.73 o                         
  -3   8  11        771.33        926.19       370.12 o                         
  -2   8  11        561.86        605.57       352.82 o                         
  -1   8  11        492.18        671.77       575.53 o                         
  -6   0  12      11097.53      10118.85      1789.88 o                         
  -4   0  12      23965.30      20887.26      1723.51 o                         
  -2   0  12        589.30        329.79       391.12 o                         
   0   0  12       2732.07       3565.56       726.24 o                         
  -7   1  12       4652.74       3850.21       500.06 o                         
  -6   1  12       6661.74       7784.42       668.61 o                         
  -5   1  12        360.89        369.23       346.73 o                         
  -4   1  12        513.70        -25.88       315.36 o                         
  -3   1  12       4833.01       3795.72       417.88 o                         
  -2   1  12       7387.14       6055.57       533.74 o                         
  -1   1  12      21156.71      21487.81      1075.53 o                         
   0   1  12        343.01        552.41       367.75 o                         
   1   1  12       6778.42       6255.75       877.96 o                         
  -7   2  12       1705.09       1108.55       450.42 o                         
  -6   2  12       3328.66       2746.11       451.72 o                         
  -5   2  12        118.33         60.32       336.82 o                         
  -4   2  12         17.42       -308.04       308.04 o                         
  -3   2  12      10867.50      10427.31       731.98 o                         
  -2   2  12         14.94        382.40       288.30 o                         
  -1   2  12        104.14        376.23       357.51 o                         
   0   2  12        267.69       1413.93       424.20 o                         
  -7   3  12        350.91       -143.24       502.36 o                         
  -6   3  12         27.33         36.15       353.36 o                         
  -5   3  12      16228.93      15333.17       875.45 o                         
  -4   3  12       4884.40       4435.81       447.52 o                         
  -3   3  12       3479.31       2970.99       408.16 o                         
  -2   3  12       3675.03       3095.18       451.49 o                         
  -1   3  12       3231.43       3841.07       464.24 o                         
   0   3  12        572.45       1139.38       508.69 o                         
  -7   4  12       9657.13       8040.26       988.59 o                         
  -6   4  12        699.51        556.99       411.15 o                         
  -5   4  12        604.12        593.70       371.42 o                         
  -4   4  12       3601.34       3366.34       395.29 o                         
  -3   4  12       2041.74       1922.30       353.33 o                         
  -2   4  12        353.31        431.08       298.82 o                         
  -1   4  12         10.80        433.85       442.02 o                         
   0   4  12        231.23        407.34      1284.69 o                         
  -6   5  12      16098.09      14309.53       753.76 o                         
  -5   5  12        233.01        -47.57       345.85 o                         
  -4   5  12       2393.41       1670.32       379.14 o                         
  -3   5  12        900.67        671.47       340.54 o                         
  -2   5  12         23.41       -332.38       332.38 o                         
  -1   5  12        364.99        439.36       438.14 o                         
  -5   6  12       9341.71       9870.78       632.75 o                         
  -4   6  12       3156.79       2916.02       477.38 o                         
  -3   6  12        191.97         28.01       410.74 o                         
  -2   6  12         27.23        -35.18       430.14 o                         
  -1   6  12         95.87        544.18       982.52 o                         
  -4   7  12        662.93         40.89       923.72 o                         
  -3   7  12       1286.43        463.00       474.77 o                         
  -5   0  13      26615.14      24002.73      1677.25 o                         
  -3   0  13        521.34        654.17       502.52 o                         
  -6   1  13        508.38       1270.32       657.29 o                         
  -5   1  13        628.99        109.16       363.61 o                         
  -4   1  13         95.99       -347.25       347.25 o                         
  -3   1  13      10298.49       9887.40       682.27 o                         
  -2   1  13         73.58       -169.92       389.40 o                         
  -6   2  13       4904.20       2380.91      2317.85 o                         
  -5   2  13        202.39         69.16       421.80 o                         
  -4   2  13       2824.08       2760.77       416.96 o                         
  -3   2  13       3535.69       3170.85       423.22 o                         
  -2   2  13       1566.58       1029.47       400.96 o                         
  -5   3  13         14.00        319.43       471.29 o                         
  -4   3  13        796.39        394.33       382.52 o                         
  -3   3  13       1449.74        715.80       376.94 o                         
  -2   3  13         32.39         51.55       377.12 o                         
  -4   4  13       1785.99       1478.70       453.08 o                         
  -3   4  13       4611.96       4384.54      1424.67 o                         
                                                                                
